# Supplementary material for: Translatome profiling reveals Itih4 as a novel smooth muscle cell–specific gene in atherosclerosis
Source: Cardiovasc Res. 2024 Jan 30;120(8):869–82. doi: 10.1093/cvr/cvae028 (PMC11218691; doi:10.1093/cvr/cvae028)
Supplement: cvae028_Supplementary_Data [file cvae028_supplementary_data.zip]

Archive with 9 entries (9 files):
- Supplementary figure legends 2023-0362.docx
- Supplementary_Tables.xlsx
- Supp_Figure_1.tif
- Supp_Figure_2.tif
- Supp_figure_3.tif
- Supp_Figure_4.tif
- Supp_Figure_5.tif
- Supp_figure_6.tif
- Supp_figure_7.tif
