# Supplementary material for: Translatome profiling reveals Itih4 as a novel smooth muscle cell–specific gene in atherosclerosis
Source: Cardiovasc Res. 2024 Jan 30;120(8):869–82. doi: 10.1093/cvr/cvae028 (PMC11218691; doi:10.1093/cvr/cvae028)
Supplement: cvae028_Supplementary_Data [file cvae028_supplementary_data.zip › Supplementary_Tables.xlsx]

## Sheet: Table index
Supplementary Tables
ST1	Supplementary Table 1. List of the mice strains and their genotype used in the TRAP-Seq and Immunohistology.
ST2	Supplementary Table 2. Summary of differential expression analysis in atherosclerosis and control groups across various RNA fractions using DESeq2 in individual male, female, and combined sex samples.
ST3	Supplementary Table 3. List of upregulated genes (P.adj < 0.05) in individual male, female, and combined sex samples across various RNA fractions (SMCTRAP IP vs SMCTRAP Input, SMCTRAP-AS IP vs SMCTRAP-AS Input, SMCTRAP-AS IP vs SMCTRAP IP and SMCTRAP-AS Input vs SMCTRAP Input), illustrated alongside a Venn diagram comparison.
ST4	Supplementary Table 4. Differential expression analysis for male (n=3) versus female (n=6) samples in individual RNA fraction SMCTRAP Input using DESeq2.
ST5	Supplementary Table 5. Differential expression analysis for male (n=3) versus female (n=6) samples in individual RNA fraction SMCTRAP IP using DESeq2.
ST6	Supplementary Table 6. Differential expression analysis for male (n=3) versus female (n=6) samples in individual RNA fraction SMCTRAP-AS Input using DESeq2.
ST7	Supplementary Table 7. Differential expression analysis for male (n=3) versus female (n=6) samples in individual RNA fraction SMCTRAP-AS IP using DESeq2.
ST8	Supplementary Table 8: Differential expression analysis for SMCTRAP IP vs SMCTRAP Input using DESeq2 with sexes combined (n=9 per group).
ST9	Supplementary Table 9. Differential expression analysis for SMCTRAP-AS IP vs SMCTRAP-AS Input using DESeq2 with sexes combined (n=9 per group).
ST10	Supplementary Table 10. Differential expression analysis for SMCTRAP-AS IP vs SMCTRAP IP using DESeq2 with sexes combined (n=9 per group).
ST11	Supplementary Table 11. Differential expression analysis for SMCTRAP-AS Input vs SMCTRAP Input using DESeq2 with sexes combined (n=9 per group).
ST12	Supplementary Table 12. SMC-specific genes: 2040 genes from differential expression of SMCTRAP- IP vs SMCTRAP-Input and SMCTRAP-AS-IP vs SMCTRAP-AS-Input with log2 fold change > 0.5 and with p.adj value < 0.05.
ST13	Supplementary Table 13. Atherosclerosis-specific genes: 1280 genes from the differential expression analysis of SMCTRAP-AS-IP vs SMCTRAP-IP and SMCTRAP-AS-Input vs SMCTRAP-Input with log2 Foldchange > 0.5 and with p.adj value < 0.05.
ST14	Supplementary Table 14. Identification of shared genes among SMC-specific and atherosclerosis-specific genes.
ST15	Supplementary Table 15. Gene Ontology (GO) enrichment study using gProfiler, for atherosclerosis-associated genes (1280), smooth muscle cell-specific genes (2040), and 187 common genes in atherosclerosis and smooth muscle cell genes using gProfiler (March 2023).
ST16	Supplementary Table 16. The results from the gene ontology analysis of biological processes (GO:BP) organized according to adjusted p-values (p < 1E-08) for each group, highlighting the top 10 GO:BP within each cluster.
ST17	Supplementary Table 17. Identification of understudied genes among the 187 genes prioritized for smooth muscle specificity and upregulation with atherosclerosis.
ST18	Supplementary Table 18. Mean expression level of genes in the Input (IN) fraction. Genes differentially expressed between SMCTRAP-AS and SMCTRAP are shown.
ST19	Supplementary Table 19. Mean bulk tissue expression distribution for genes upregulated in disease vs control (SMCTRAP-AS vs SMCTRAP) in either the TRAP RNA fraction (IP vs IP) or in bulk RNA (Input vs Input).
ST20	Supplementary Table 20. Gene ontology studies using gProfiler (March 2023) for the unique genes in SMCTRAP-AS IP vs SMCTRAP IP (583), SMCTRAP-AS Input vs SMCTRAP Input (312) and shared genes (432).
ST21	Supplementary Table 21. Identification of experimental variation using DESeq2 with random subsampling to vary sample size (n=3 to n=9 per group). 20 permutations were analyzed per sample size.
ST22	Supplementary Table 22. Differential expression analysis between SMC and non-SMC cells in in control mouse aorta scRNA-Seq (Örd et.al., 2023). P values are from the Wilcoxon test.
ST23	Supplementary Table 23. Differential expression analysis between SMC and non-SMC cells in in atherosclerotic mouse aorta scRNA-Seq (Örd et.al., 2023). Cells from Ldlr-/- ApoB100/100 mice fed high-fat diet for 3 months were used. P values are from the Wilcoxon test.
ST24	Supplementary Table 24. Gene modules identified by the Weighted Gene Co-Expression Network Analysis (WGCNA) at soft power 14 for gene expression data of SMCTRAP and SMCTRAP-AS samples.
ST25	Supplementary Table 25. STRING network analysis of a subset of 28 genes derived using multiple K-means clustering for the WGCNA Itih4 (Purple) gene module.
ST26	Supplementary Table 26. Gene ontology analysis for subset of 28 genes using gProfiler (October 2023). Genes were selected using multiple K-means clustering for the WGCNA Itih4 (Purple) gene module.
ST27	Supplementary Table 27. Differential correlation analysis performed on gene interactions located three hops away from the seed gene “Itih4” (STRINGdb), with samples from both control and atherosclerosis TRAP mice.
ST28	Supplementary Table 28. List of significant variants in ITIH4 gene for cardiovascular phenotype from cardiovascular disease knowledge portal (CVDKP) in March 2023. The datasets contributing to the integrative analysis to find significant variants for the following cardiovascular phenotypes - heart rate (HR), pulse pressure and coronary artery diseases (CAD). The text in red indicates the LD Ref v…
ST29	Supplementary Table 29. Summary of human ITIH4 (ENSG00000055955) transcript isoforms from ENSEMBL (GRCh38.p13).
ST30	Supplementary Table 30. Summary of protein coding exons for the human canonical ITIH4 transcript (ENST00000266041) and the exon 22 skipped truncated protein sequence.

## Sheet: ST1
Supplementary Table 1. List of the mice strains and their genotype used in the TRAP-Seq and Immunohistology.
Mice Strain		Manipulated gene									Experiment
ID	Full_name	Gene_ID	Allele1	Allele2	Gene_ID	Allele1	Allele2	Gene_ID	Allele1	Allele2
SMCTRAP	aSMA-EGFP-L10a	EGFP	+								TRAP-control
SMCTRAP-AS	aSMA-EGFP-L10a, LDLR-/-, ApoB100/100	EGFP	+		LDLR	-	-	ApoB	100	100	TRAP-target and immunofluroscence imagining
Athero	LDLR-/-, ApoB100/100				LDLR	-	-	ApoB	100	100	Immunohistology, phenotypic study for plaque, weight and blood lipid measurments

## Sheet: ST2
Supplementary Table 2. Summary of differential expression analysis in atherosclerosis and control groups across various RNA fractions using DESeq2 in individual male, female, and combined sex samples.
DESeq2 Set	Treated Group	Control Group	Type	Upreg.Genes (P.adj<0.05)	downreg.Genes (P.adj<0.05)	upreg.Genes (P.adj<0.05, LFC >1)	downreg.Genes (P.adj<0.05, LFC >1)	Sex	Supplementary table (ST) for DEA
SMCTRAP IP vs SMCTRAP Input	SMCTRAP IP	SMCTRAP Input	SMC genes	1376	2215	467	1854	Male	Obtained genes from DEA are listed in ST-3
SMCTRAP-AS IP vs SMCTRAP-AS Input	SMCTRAP-AS IP	SMCTRAP-AS Input	SMC genes	1021	1482	381	1121	Male	Obtained genes from DEA are listed in ST-3
SMCTRAP-AS IP vs SMCTRAP IP	SMCTRAP-AS IP	SMCTRAP IP	Atherosclerosis genes	299	49	267	30	Male	Obtained genes from DEA are listed in ST-3
SMCTRAP-AS Input vs SMCTRAP Input	SMCTRAP-AS Input	SMCTRAP Input	Atherosclerosis genes	237	70	200	65	Male	Obtained genes from DEA are listed in ST-3
SMCTRAP IP vs SMCTRAP Input	SMCTRAP IP	SMCTRAP Input	SMC genes	1883	3210	544	2248	Female	Obtained genes from DEA are listed in ST-3
SMCTRAP-AS IP vs SMCTRAP-AS Input	SMCTRAP-AS IP	SMCTRAP-AS Input	SMC genes	1855	2511	555	1620	Female	Obtained genes from DEA are listed in ST-3
SMCTRAP-AS IP vs SMCTRAP IP	SMCTRAP-AS IP	SMCTRAP IP	Atherosclerosis genes	747	229	528	67	Female	Obtained genes from DEA are listed in ST-3
SMCTRAP-AS Input vs SMCTRAP Input	SMCTRAP-AS Input	SMCTRAP Input	Atherosclerosis genes	463	160	327	47	Female	Obtained genes from DEA are listed in ST-3
SMCTRAP IP vs SMCTRAP Input	SMCTRAP IP	SMCTRAP Input	SMC genes	2460	4175	472	2626	Both Male and Female - combined analysis	The DE analysis results in ST-8
SMCTRAP-AS IP vs SMCTRAP-AS Input	SMCTRAP-AS IP	SMCTRAP-AS Input	SMC genes	2325	3518	490	1968	Both Male and Female - combined analysis	The DE analysis results in ST-9
SMCTRAP-AS IP vs SMCTRAP IP	SMCTRAP-AS IP	SMCTRAP IP	Atherosclerosis genes	1015	362	666	75	Both Male and Female - combined analysis	The DE analysis results in ST-10
SMCTRAP-AS Input vs SMCTRAP Input	SMCTRAP-AS Input	SMCTRAP Input	Atherosclerosis genes	744	335	422	62	Both Male and Female - combined analysis	The DE analysis results in ST-11

## Sheet: ST3
Supplementary Table 3. List of upregulated genes (P.adj < 0.05) in individual male, female, and combined sex samples across various RNA fractions (SMCTRAP IP vs SMCTRAP Input, SMCTRAP-AS IP vs SMCTRAP-AS Input, SMCTRAP-AS IP vs SMCTRAP IP and SMCTRAP-AS Input vs SMCTRAP Input), illustrated alongside a Venn diagram comparison.
A catalog of upregulated genes meeting Log2 Fold Change (LFC) > 0 and adjusted p-value (P.adj) < 0.05 criteria in male, female, and combined mouse samples across distinct RNA fraction groups.																The Venn diagram illustrates the intersection of upregulated genes meeting the criteria of Log2 Fold Change (LFC) > 0 and an adjusted p-value (P.adj) < 0.05 in male, female, and combined mouse samples. This visual aid aids in identifying genes commonly shared among these groups.
SMCTRAP IP vs SMCTRAP Input				SMCTRAP-AS Input vs SMCTRAP Input				SMCTRAP-AS IP vs SMCTRAP IP				SMCTRAP-AS IP vs SMCTRAP-AS Input
Male	Female	Combined		Male	Female	Combined		Male	Female	Combined		Male	Female	Combined
Ltbp3	Glg1	Htra1		Gpnmb	Spp1	Spp1		Serpina3n	C4b	Selp		Ltbp3	Htra1	Htra1
Plxnb2	Itgb1	Glg1		Atp6v0d2	Ibsp	Ibsp		Mt1	Spp1	Lum		Islr	Itga7	Igfbp7
Ly75	Htra1	Igfbp7		Serpina3n	Col2a1	Col2a1		Anxa8	Lum	C4b		Prelp	Cpq	Pam
Igsf8	Cpq	Itgb1		Lgals3	Cemip	Gpnmb		Selp	Cemip	Spp1		Ly75	Glg1	Ltbp3
Itgb5	Sun2	Rcn2		Ibsp	Gpnmb	Lgals3		Vwf	Selp	Anxa8		Ecm1	Igfbp7	Pcdhgc3
Fbln5	Mfge8	Pam		Spp1	Atp6v0d2	Atp6v0d2		Prg4	Thbs1	Serpina3n		S100a6	Sun2	Itga7
Chpf	Postn	Cd109		Anxa8	Mmp12	Cemip		Gda	Col2a1	Serpina3m		Fbln5	Nucb1	Ltbp4
Ecm1	Igfbp7	Cpq		Tnfaip2	Lum	Frzb		Sulf2	Prg4	Prg4		Chpf	Lamb2	Nucb1
Islr	Atp6ap1	Atp6ap1		Trem2	Thbs1	Lum		Serpina3m	Cxcl12	Cemip		Pcdhgc3	Sorl1	Fkbp10
P3h4	Qsox1	Cd9		Frzb	Frzb	Anxa8		Atp6v0d2	Frzb	Frzb		Txndc5	Pofut2	Ecm1
Atp6ap1	Rcn2	Nucb1		Ms4a7	Prg4	Serpina3m		Lum	Serpina3m	Stab1		P3h4	Pam	Cpq
Cd109	Sorl1	Anxa1		Cemip	Lgals3	Lgmn		Pecam1	Ibsp	Ibsp		Aebp1	Qsox1	Lamb2
Htra1	Ltbp1	Mfge8		Col2a1	Lgmn	Trem2		Mt2	Ctss	Mmrn2		Ptprs	Bcam	Maged1
Fat1	Itga7	Fkbp10		Slc37a2	Ctss	Prg4		Frzb	Serpina3n	Thbs1		Plxnb2	Postn	Clstn1
Fgfr1	Nucb1	Qsox1		Lgmn	Serpina3m	Mmp12		Stab1	Itih4	Col2a1		Ddost	Tinagl1	Myo1c
Tmem132a	Pam	Clstn1		Prg4	Hgf	Serpina3n		Mmrn2	Anxa8	Tie1		Pam	Ltbp4	Pofut2
Cpq	Igf2r	Oat		Gusb	Itih4	Thbs1		Tie1	Abcg1	F5		Igfbp7	Ltbp3	Glg1
Ptprs	Prdx4	Maged1		Slc15a3	Timp1	Slc15a3		Nos2	Mmp12	Vwf		Itgb5	Gaa	Ddost
Foxc2	Susd5	Igf2r		Acan	Slc15a3	Hgf		Emcn	Dcn	Gda		Fads3	Ddost	Itgb1
Fn1	Cd109	Fkbp9		Selp	Mmp14	Anpep		C4b	C3	Itih4		Spint2	Itgb1	Gaa
Glg1	Cd9	Prdx4		Serpina3m	Abcg1	Itih4		F5	Apoe	Abca1		Fat1	Serpinh1	Chpf
Aebp1	Lamb2	Serpine2		Atf3	Anxa8	Chil1		Cemip	Itgb4	Hgf		Htra1	Prdx4	Ddr1
Wls	Maged1	Sec61a1		Abca1	Mepe	Gusb		Slc37a2	Stab1	Sulf2		Oat	Fkbp10	Qsox1
Pear1	Mcam	Susd5		Stra6l	Selp	Selp		Gja5	Mmrn2	Cxcl12		Wls	Col18a1	Tinagl1
Clic4	Clu	Emilin1		Cxcl16	Col11a1	Col10a1		Lcn2	Abca1	Lgals3		Copb2	Ecm1	Rcn2
Pam	P4hb	Ecm1		Anpep	Serpina3n	Timp1		Tnfaip2	Hgf	Nos2		Clstn1	Maged1	Fkbp9
Ddr1	Bcam	Pcdhgc3		Apoe	Apoe	Ctss		Nos3	F5	Ctss		Fgfr1	Ltbp1	Ext2
Anxa1	Clstn1	Ltbp3		Gpr137b	Trem2	Cdk18		Lgals3	Gpr88	Itgb4		Snd1	Nov	Col18a1
Txndc5	Fkbp10	Ltbp1		Stac2	Anpep	Cd44		Abca1	Col5a2	Pecam1		Ctps	Ddr1	Unc45a
Neo1	Vat1	Rpn2		Myo1e	Cd5l	Mepe		Lyz2	Il4ra	C3		Cercam	Clu	Snd1
Nptx2	Col15a1	Sun2		Col10a1	Dmp1	Cd72		Ctla2a	Cyth4	Cyth4		Pdgfrb	Mcam	Prss23
Ctgf	Nov	Itga7		Fnip2	Cadm1	Ms4a7		Ptprb	Tie1	Abcg1		Ddr1	Itih4	Serpinh1
Igfbp7	Rpn2	Snd1		Lilr4b	Col5a2	Abca1		Gpnmb	Timp1	Dcn		Loxl1	Nenf	Crip2
S100a6	Serpine2	Ltbp4		Pld3	Chil1	Col5a2		C1qb	Lyz2	Ctla2a		Mgp	Clstn1	Prdx4
Ddost	Serpini1	Lamb2		Sulf2	Itgax	Cxcl16		Spp1	Mpeg1	Kcnn4		Ggcx	Cspg4	Axl
Oat	Esyt1	Itgav		Cd300a	Gpr88	Gpr137b		Ddah1	Runx1	Mmp12		Sulf2	Unc45a	Oat
Sema3f	Snrnp200	Prss23		Ctsl	Il7r	Apoe		Gfra1	Tnfaip2	Tnfaip2		Igsf8	Rcn2	Vcl
Prelp	Anxa1	Snrnp200		Hk3	Cdk18	Ctsk		Lrg1	Lgals3	Mpeg1		C1qtnf2	Adamts8	Emilin1
Sdc4	Emilin1	Axl		Sdc1	Cd68	Cd68		Bcl3	Hs6st2	Lcn2		Foxc2	Acta2	Fads3
Lrp1	Fkbp9	Chpf		Lcn2	Csf2rb2	Sdc1		Pirb	Fscn1	Cd68		Fkbp10	Tagln	Ephx1
Nucb1	Serpinh1	Fkbp7		Cd72	Tnc	Col24a1		Steap3	Col3a1	Fscn1		Dkk3	Susd5	Bcam
Rpn2	Col18a1	Wls		Mt2	Gusb	Il7r		Abcc3	Vwf	Timp1		Sdc4	Myo1c	Itih4
Plod3	Cpe	Tln1		Lum	Lhfpl2	Dmp1		Cdh5	Gda	Atp6v0d2		Ift57	Pcdhgc3	Cspg4
App	Ddost	Manba		Myof	Ctsk	Abcg1		Irf6	Wisp2	Col5a2		Qsox2	Ext2	Ltbp1
Axl	Lamc1	P4hb		Col24a1	Chad	Msr1		Hgf	Lgmn	Chil1		Pdlim1	Crtap	Mcam
Clstn1	Oat	Postn		Slc41a2	Col11a2	Slc11a1		C1qc	Atp6v0d2	Cd93		Mrc2	Col15a1	S100a6
Prss23	Tm9sf2	Mcam		Ctsb	Cd44	Lcn2		Pik3r5	Ptpre	Emcn		Jmjd8	Flii	Itga3
Gm45669	Fkbp7	Col18a1		Mamdc2	Soat1	Clec3a		Stac2	Col1a1	Runx1		Sema3f	Vcl	Crtap
Loxl1	Ecm1	Vcl		Msr1	Col1a1	Slc37a2		Sptlc2	Kcnn4	Il4ra		Id3	Ephx1	Ptgis
Emilin1	Wdr1	Sorl1		Anxa1	Alcam	Cyba		Ly6a	Myo7a	Gpr88		Hist1h4d	Esyt1	Aebp1
Pdlim1	Adamts8	Pls3		Mt1	Gpr137b	Runx1		Abcg1	Nos2	Sdc1		Crip2	Rarres2	Rpn2
Gnai2	Itih4	Arpc2		Abcc3	Plek	Col1a1		Cd72	Ctla2a	Fndc1		Ephx1	Itga3	Txndc5
Vat1	Pbxip1	Arl6ip5		Ctgf	Cybb	Sparc		Slurp1	Heg1	Lamb1		Uba1	Fkbp9	Tagln2
Serpine2	Itga8	Dkk3		Ctsk	Col10a1	Soat1		Bmp6	C3ar1	Ftl1		Slit3	Aldh2	Islr
Ppt1	Pcdhgc3	Serpinh1		Slc11a1	Cd72	Fnip2		Cyp2f2	Sulf2	Col11a2		Rhbdf1	App	Cavin3
Crlf1	Acta2	Ddost		Plaur	Runx1	Alcam		Ucp2	Lcp1	C1ra		Atp2a3	Fxyd1	Sec61a1
Cercam	Ltbp3	Cpe		Lyz2	Sparc	Mmp14		Cd5l	Pecam1	Sbno2		Itga7	Rpn2	Uba1
Pdia3	Pfn1	Pdia3		Sirpa	Slc11a1	Col11a2		Ly6c1	Cd68	Myo7a		Ppib	P4hb	Fbn1
Hist1h4d	Serinc3	Dnajc10		Col5a2	Cd84	Sulf2		Lilr4b	Chil1	C1qb		Tmem98	Emilin1	Clu
Atoh8	Fam129a	Actb		Cd5l	Itga10	Sdc3		Itgb8	Syk	Gfra1		Fkbp7	Col4a2	Cd151
Rcn2	Cdh13	Plxnb2		Cd44	Col3a1	Stra6l		Itpr3	Cytl1	Cdh5		Slc44a2	Cavin3	Slit3
Cd9	Lamp1	Esyt1		B430306N03Rik	Sdc3	Slc41a2		Fndc1	Lox	Lyz2		Sec61a1	Cpe	Susd5
Snd1	Pdia3	Ddr1		Mmp12	Abca1	Acan		Ms4a7	Ftl1	C3ar1		Cnn2	Axl	Npr1
Colgalt1	Ltbp4	Vasn		Chil1	Clec3a	Arl4c		Fscn1	Cd93	Gja5		Prss23	Prss23	Nenf
Mrc2	App	Ctnna1		Runx1	Lcn2	Ctsl		Chil1	Col11a2	Procr		Cpq	Lamc1	Plbd2
Sec61a1	Arpc2	Pofut2		Fxyd5	Lcp1	Sirpa		Cdk18	Col12a1	Cotl1		Ptgis	Pcsk5	Tln1
Ltbp4	Gucy1b1	Nptn		Itgax	Mmp13	Apobec1		Tlr13	Lamb1	Lcp1		Ltbp4	Serf2	Sun2
Manba	Tln1	Tagln2		Hgf	Col24a1	Mafb		Laptm5	Sele	Ms4a7		Atp6ap1	Itga5	Rras
Atp2a3	Prss23	Sec24d		C1qc	F5	Chad		Trem2	Sdc1	Syk		Ptprf	Ergic3	Dkk3
Sulf1	Pofut2	Gucy1b1		Ctsd	Cxcl16	Abcc3		Cd93	Cybb	Ildr2		Tmem132a	Fbn1	Wls
Snx4	Itgav	Tmem43		Il12rb2	Arl4c	Galnt6		Ibsp	Cotl1	Nos3		Sulf1	Plbd2	Nov
Pdgfrb	Hsp90b1	Igsf8		Hexb	Mpeg1	Gpr88		Armcx4	Fndc1	Cdk18		Tinagl1	Mfge8	Vasn
Fkbp10	Ilk	Clu		Cdk18	Cyba	Mpeg1		Cyth4	Ssc5d	Ece1		Podxl2	Rcn3	Hif1a
Itgav	Vcl	Tm9sf2		Cyba	Gfra1	Cd5l		Ctss	Gfra1	Wisp2		Selenon	Olfml2b	Rcn3
Emb	Fgl2	Unc45a		Galnt6	Msr1	Anxa1		Clec3a	Basp1	Col1a1		Myo1c	Col4a1	Sorl1
Sod3	Sec61a1	Epdr1		Sele	Itgb2	Tnc		Serpinb6b	C1ra	Heg1		Cd151	Pbxip1	Crlf1
Smoc1	Dstn	Srpr		Creg1	Abcc3	Gfra1		Ism1	Tnc	Cybb		Smoc1	Ptgis	Acta2
Fads3	Epdr1	Mesd		Adam8	Sdc1	Stac2		Top2a	Sbno2	Ly6a		Aplp1	Plcd1	Ctnna1
Creb3l2	Crtap	Cercam		Sox9	1500015O10Rik	Col3a1		Dock2	Ildr2	Slurp1		Crlf1	Rpn1	Flii
Rpn1	Vasn	Islr		Clec3a	Apobec1	Cotl1		Itih4	Vsir	Bmp6		Gaa	Slit3	Eml2
Ace	Actb	Cdh13		Vcam1	Slc37a2	Itgax		Socs3	2610020C07Rik	Dock2		Wdr6	Atp6ap1	Pls3
Spint2	Adgre5	Cltc		Col9a3	Sox4	Col9a3		Mmp12	C1qb	Ism1		Serpine2	Slc12a4	Nedd4
Pcdhgc3	Ecm2	Cnpy3		Smoc1	Hs6st2	Plek		Cotl1	Mepe	Apoe		Cd109	Ap2a1	Ggcx
Sertad1	Ephx1	Cavin3		Arrb2	Clu	Il13ra1		Fhdc1	Lcn2	Lox		Gnai2	Lamp1	Tagln
P3h3	Nptn	Crtap		Fn1	Sirpa	Pld3		Msr1	Piezo1	Col3a1		Fkbp9	Lama5	Ctps
Mfge8	Cspg4	Scpep1		Itih4	Ctsl	Myo1e		Lamb1	Cd5l	Fhdc1		Copg1	Lgals1	Lgals1
Dkk3	Atp1a1	Ctnnb1		Meltf	Nceh1	Lilr4b		Rps26	C1s1	C1qc		Maged1	Hspg2	Atp6ap1
Id3	Notch2	Aebp1		Ptprj	C3ar1	Tpd52		Mpeg1	Cdh5	Steap3		Fkbp1a	Npr1	Loxl1
Selenom	Dkk3	Nov		Itgb8	Ms4a7	Fyb		Dcn	Itgax	Cxcl16		Emilin1	Cnn1	Serpine2
Ctnna1	Npnt	Pfn1		Csf2rb2	Cotl1	F5		Tlr8	Procr	Cytl1		Adamtsl3	Ctnna1	Ptprs
Ptgis	Uba2	Npr1		Bex1	Mafb	C1qc		Procr	Ece1	Lgmn		Gpc6	Chpf	Olfml2b
Cd248	Axl	Itga8		Gla	Acan	Meltf		Sdc1	Map4k4	Cd72		Pamr1	Crlf1	Cpe
Sardh	Snd1	Ptgis		Tnn	Galnt6	Adgrg6		Tnfrsf26	Sdc3	Socs3		Selenom	Lmna	App
Notch2	Degs1	Myo1c		Arl4c	Dclk1	Cd300a		Kcnn4	Rplp1	Cxcl1		Ace	Tln1	Hspg2
Cd81	Unc45a	Uba2		Fyb	Tnn	Ifi207		Arhgap19	Itgb2	Ptprb		Prkar1a	Rras	Podxl2
Slit3	Itga5	Ptprs		Alcam	Cytl1	Cd84		P4ha3	Csf2rb2	Abcc3		Pxylp1	Npnt	Ddb1
Prdx4	Arl6ip5	Colgalt1		Olfr111	Stac2	Stat3		Csf2rb	Laptm5	Hs6st2		Rpn2	Vasn	Cercam
Cd63	Sec24d	Uba1		Prex1	Vat1	Rasgef1b		Cd180	Itga4	Sertad4		Neo1	Cdh13	Tmem43
Ctnnb1	Tmem43	Ephx1		Myo1f	Tnfrsf1b	Tnn		Cxcl16	Col11a1	Cx3cl1		Nucb1	Tmem43	Ilk
Crim1	Pls3	Rbbp7		Hpgds	C1qc	Tnfaip2		C1qa	Mmp2	Msr1		Fn1	Anxa6	Rarres2
Adamtsl3	Cnn1	Morf4l2		Edem1	Frmd4a	Hs6st2		Cxcl1	Ms4a7	Crabp2		Rhoc	Crip2	Ace
Itgb1	Plod2	Snx4		Iqgap1	Lyz2	Hexb		Bmx	Ston2	Arhgap25		Gas6	Pdia3	Cdh13
Cavin3	Itga3	Slc44a2		C77080	Fnip2	Gas2l3		Col2a1	Clu	Piezo1		Lamb2	Tm9sf2	Postn
Plbd2	Cavin3	Bcam		Col1a1	Vsir	Sox9		Mki67	Xdh	Ptpre		Cavin3	Itga8	Adamts8
Loxl3	Ctnna1	Itga3		Tlr13	Il13ra1	1500015O10Rik		Sbno2	Htra4	Sfrp1		Kirrel	S100a6	Col4a2
Fkbp9	Fxyd1	Plod2		Rab7b	Sulf2	Vsir		Ecscr	Fbln2	Col12a1		Ubqln2	Ggcx	Fstl1
Cnpy3	2023-09-07	App		Man2b1	Grem1	Vcam1		Fcrls	Anpep	Tyrobp		Glg1	Tagln2	Pdia3
Fmnl3	Manba	Itih4		Osmr	Il4ra	Mmp13		C1ra	Emcn	Vsir		Susd2	Ilk	Cd81
Slc2a1	Fbn1	Ilk		Gadd45a	Xylt1	C3ar1		Csf2rb2	Itga6	Scara3		Jam3	Bag3	Spint2
Ikbip	Calm2	Cap1		AI427809	Myo1e	Sox4		Itgb4	Clec2d	Cd5l		Pygm	Mvp	Ap2a1
Col18a1	Pcsk5	Col15a1		Mafb	Rasgef1b	Rab7b		Hk3	Cdk18	Laptm5		Rcn2	Igf2r	Sulf2
Pls3	Calu	Serinc3		Cd300c2	C1qb	Xylt1		C3ar1	Lhfpl2	Basp1		Slc2a1	Atp1a1	Lmna
Qsox2	Ddr1	Adamts8		Abcg1	Ifi207	Scara3		Ece1	Sertad4	Sdc3		Shc1	Aebp1	Selenom
Ephx1	Ptgis	Vat1		Galnt7	Dcn	Tnfrsf1b		Ftl1	Tyrobp	Gpnmb		Ikbip	Rpl10a	Ikbip
Cd151	Morf4l2	Fads3		Adgrg6	Stat3	Cd300c2		Pde1a	Mmp13	Plvap		Lrrc32	Serpine2	Snrnp200
Zbtb38	Rpn1	Cspg4		Thbs1	Igf1	Lox		Gpr88	Lmo2	Ucp2		Mfsd10	Snrnp200	Igf2r
Prkar1a	Npr1	S100a6		Pltp	Ptprf	Lcp1		Psd4	Fhdc1	Lmo2		Pls3	Fgl2	Rbbp7
Anapc7	Ggcx	Ace		Cd300lb	Emp1	Mamdc2		Col5a2	Pcdh1	Col9a3		Ctnnb1	Cd81	Lama5
Fgfr2	Scpep1	Fbn1		Sptlc2	Comp	Lrp12		Raph1	C1qc	Gcnt1		C1ra	Ckap4	Tmem109
Hist2h2ac	Flii	Ikbip		Col8a1	Fyb	Ptpn1		C3	Cxcl16	Podxl		Sardh	Tmem59	Plxnb2
Boc	Col4a2	Slit3		Mmp13	Mmp2	Capg		S1pr1	Dock2	Clec2d		Ctgf	Pfn1	Aplp1
9530068E07Rik	Vcp	Cd151		Ms4a6d	Hexb	Grem1		Cd300ld	Cd44	Lat2		Wfikkn2	Tpm2	Pbxip1
Scarf2	Tagln2	Wdr1		Cd83	Fxyd5	Cybb		Vcam1	Cx3cl1	Osmr		Fbn1	Dstn	Fermt2
Ltbp1	Mesd	Capzb		Syk	Crabp2	Htra4		Uhrf1	Gpnmb	Lilr4b		Clu	Actg2	Dag1
Qsox1	Tagln	Endod1		Mmp14	Lox	Lat2		Tek	Sfrp4	Ncf1		Chsy1	Fbln5	Rbm42
Rcn3	Snx4	Edem3		Cotl1	Slc41a2	Clu		Fermt3	Sfrp1	Htra4		Plxdc2	Myl9	Slc12a4
Fjx1	Emc10	Nedd4		Sdc3	Gas2l3	C1qb		Heg1	Ism1	Hpgds		Pdia3	Eml2	Lamc1
Tgfbr1	Dnajc10	Lhfp		Cerk	Sox9	Col1a2		Sema6a	Arhgap25	Xdh		Kcnj8	Actn4	Itga5
Dnajc10	Srpr	Clic4		B4galt5	Tpd52	Cyth4		Syk	Scara3	Vav1		Ltbp1	Loxl1	Ctnnb1
Pla2g4a	Col4a5	Gnai2		Irf5	Sele	Hk3		Osmr	Coro1a	Ddah1		Col18a1	Hif1a	Esyt1
Uba1	Chpf	Acta2		Mid1	Alpl	Dnase2a		Cd200r1	Gbp8	Clec12a		Ptpn9	Col4a5	Cd109
Spryd3	S100a6	Notch2		Timp1	Col9a3	Lhfpl2		Tbxas1	Clec12a	Stac2		Ski	Gnai1	Itga8
Ski	Rarres2	Pbxip1		Ifi207	Adgrg6	Emp1		Car8	1500015O10Rik	Lrg1		Tagln2	Plpp1	Loxl3
Ggcx	Msn	Lamc1		Sh3bp2	Anxa1	Adam8		Stra6l	Plvap	C1s1		Eml2	Stat3	Col15a1
Rbm42	Capzb	Rpn1		Psap	Cilp2	Cd300lb		Ahr	Chad	Edn1		P3h3	Fgfrl1	Rhoc
Stk38l	Stat3	Ggcx		Pik3r5	Vcam1	Col8a1		Crabp2	Arhgap30	Col10a1		Anxa11	Nedd4	Fkbp7
Reck	Slit3	H3f3b		Timp3	Sema4d	Cx3cl1		Cd68	Mmp14	Map4k4		Lxn	Tmem132a	Ccdc80
Fstl3	Cap1	Degs1		Layn	Man2a1	Myof		Tmem158	Bmp6	Ecscr		Hyou1	Cd151	Tmem59
Maged1	Sel1l	Rcn3		Arhgap19	Stra6l	Sema4d		Ildr2	Ncf1	Itga4		Axl	Fam129a	Prkar1a
Tagln2	Slc12a4	Sel1l		Ctss	Cd180	Itgb8		Srgn	Lat2	Pirb		Cd81	Dkk3	Mmp17
Fam129b	Rras	Fgl2		Htra4	Scara3	Lyz2		Col11a2	Nos3	Pik3ap1		Fgfr2	Fermt2	Stat3
Hyou1	Sgcg	Cd63		Pirb	Sh3bgrl3	Ctsb		Thbs1	Col1a2	Trpv4		Shroom3	Fstl1	Pdgfrb
Selenon	Efhd1	Loxl3		Htr2b	Col8a1	Steap3		Arhgap25	Tpt1	Pcdh1		Tmem109	Snd1	P4hb
Arfgap3	Anxa6	Pdlim1		Serpinb6b	Dnase2a	Col9a1		Sfrp1	Htra3	P4ha3		Vasn	Cbr2	Plcd1
Igf2r	Wls	2007-09-01		Lrp12	Chst11	Tmem178		Ncf2	Cxcl1	Lrrc32		Itgb1	Pdia4	Anxa6
Tnfrsf12a	Itih2	Crim1		Edn1	Meltf	Cytl1		Arhgap11a	Stat3	Tmem158		Rras	Pls3	Pttg1ip
Hspa2	Aebp1	Laptm4a		Apobec1	Itgb8	Tpm3		Col9a3	Pik3ap1	Arhgap30		Hspa2	Ube2o	P3h1
Lmna	Rbbp7	Fstl1		Ncf2	Col1a2	Trps1		Zc3h12a	Eln	Mafb		Ntn1	Efhd1	Cnpy3
Fto	Cltc	Emc10		Gas2l3	Steap3	Cadm1		Ccl6	Sox4	Sptlc2		Crim1	Actn1	Rnf187
P3h2	Actg2	Vcp		Cd180	Cyth4	Crabp2		Tnn	Ly6a	C1qa		Serpine1	Oat	Col4a1
Arl6ip5	Crim1	Neo1		Rarres1	Ptpre	Cd180		Ifi207	Msr1	Itgb2		Ext2	Hspb1	Gucy1b1
Mgp	Rcn3	Calu		Slco2a1	Tpm3	Pik3r5		Podxl	Crabp2	Clu		Ddb1	Plod3	Sec31a
Fkbp7	Galnt16	Stat3		Col3a1	Igf2r	Csf2rb2		Myo1f	Tnn	Inpp5d		Cdh13	Wfdc1	Gpx8
Ntn1	Reck	Efhd1		Aldh3b1	Diaph1	Fxyd5		Hpgds	Gja5	Adam9		Ncdn	Fads3	Ckap4
Itfg1	Cercam	Crlf1		Raph1	Basp1	Iqgap1		Npl	Socs3	Sele		Loxl3	Gucy1b1	Atp1a1
Sdc2	Myo1c	Serpini1		Lat2	Capg	Ms4a6d		Slc25a45	Grin2a	Trem2		Heyl	Aplp1	Mxra8
Vcl	Emp3	Ap2a1		Laptm5	Kcnn4	Sh3bgrl3		Fcgr3	Mafb	Stat3		Bgn	Mmp17	Col4a5
Slc44a2	Cnn3	Itga5		Soat1	Laptm5	Ctgf		Plvap	Col9a3	Tnn		Tmed1	Notch2	Myl9
Itga7	Slc44a2	Pttg1ip		Tmem178	C4b	Itgb2		Runx1	Hpgds	Fbln2		Hif1a	Ace	Mrc2
Chsy1	Olfml2b	Flii		Mpeg1	Rab7b	Osbpl8		Cxcl12	Stac2	Slc15a3		Notch3	Tm4sf1	Slc44a2
Cnn2	Ap2a1	Cacna2d1		Mfsd12	Pld3	Igf1		Edn1	Podxl	Plxdc1		Xxylt1	Thbs2	Sec24d
Kdelc2	Nedd4	Lmna		Lox	Lilr4b	Il4ra		Lat2	Inpp5d	Clec3a		Mt1	Scube3	Cnn2
Sfxn3	Ano6	Lamp1		Cyth4	Htra4	C77080		Chd7	Vav1	Nrp2		Tmem110	Col3a1	Tmem132a
Fam198b	Calcoco1	Slc2a1		Rab31	Clec4d	Ucp2		Cx3cl1	Trpv4	Grin2a		Rbp1	Cnpy3	Dnajc10
Slc29a1	Plcd1	Copa		Ftl1	Pik3r5	B430306N03Rik		Pkib	Penk	Mid1		Mdga1	Epdr1	Fgl2
Lgals1	Myl6	Selenom		Spi1	Gdf3	Spi1		Lcp1	Osmr	Lmo4		Kdelr2	Hsp90b1	Itgb5
Jund	Hspg2	Armcx2		Scara3	P4ha3	Sele		Vav1	Fgf7	Mmp13		App	Serpini1	Fez1
Fbn1	Aplp1	Ccdc80		Sparc	Nckap1l	Plaur		Bok	Pkn3	Nfkbiz		Tprgl	Rbm42	Efhd1
Pofut2	Rsu1	Adgre5		Anxa4	Cers6	Ly9		Gcnt1	Csf2rb	1500015O10Rik		Jup	Ccdc80	Crispld2
Tln1	Gpx8	Prkar1a		Ptpn1	Atp2b1	Comp		Ralgds	Grem1	Tnfrsf1b		Laptm4a	Fzd7	Anxa11
2900026A02Rik	Ccdc80	Cnn3		Cebpd	Csf2rb	B4galt5		Vdr	Loxl2	Plxnd1		Mxra8	Txndc5	Gnai2
Crtap	Mcm6	Plbd2		Rab3il1	C77080	Slco2a1		Lgmn	Gcnt1	Tmem176a		Pofut2	Rbbp7	Id3
Vasn	Copa	Tgfbr1		Sdcbp	Gdf6	Tyrobp		Timp1	Lmo4	Sox4		Crtap	Myl6	Fbln5
Cap1	Colgalt1	Rras		Gfra1	Tyrobp	Dclk1		Stxbp2	Cadm1	Myct1		Boc	Ddb1	Pdlim1
Plod2	Ckap4	Mcm6		Capg	Trps1	Nceh1		Tyrobp	Slc15a3	Bcl3		Rarres2	Rabac1	Crim1
Armcx2	Fzd7	Nsmce4a		Cx3cl1	Lat2	Mid1		Retn	Adam19	Nt5e		Abcc9	Sec61a1	Adamts2
Ckap4	Lrpap1	Npnt		Rnf149	Ucp2	Kcnn4		Bex1	Gdf6	Cd44		Cd9	Flnc	Cbr2
Hspa5	Oxct1	Arfgap3		Osbpl8	Rab8b	Slamf7		Cx3cr1	Dclk1	Htra3		Slco3a1	Ndfip1	Lhfp
Gpc6	Endod1	Fam129a		Tmem189	Cd300a	Rab31		Tex9	Edn1	Anpep		Arpin	Dag1	Gstm2
Tm9sf2	Ddx3x	Anxa11		C1qb	Cxcl12	Fmn1		Cfh	Nrp2	Csf2rb2		Dync2li1	P3h1	Hspa2
Layn	Cnpy3	Ano6		Pcdh11x	Cd300c2	Pkib		Slc11a1	Chst11	Tnc		Atp1a1	Galnt16	Pamr1
Laptm4a	Nsmce4a	Ext2		P2rx7	Tnfaip3	Apbb2		Gdf15	Slurp1	Mmp2		Tm7sf3	Gpc4	Srpr
Rela	Col4a1	Rsu1		Galnt12	Slamf7	Tcirg1		Moxd1	Lrrc32	Parvb		Unc45a	Ubb	Actg2
Itga5	Ace	Dstn		Nceh1	Cx3cl1	Alpl		Scara3	Rpsa	Tpt1		Lgals1	Gpx8	Epdr1
Cspg4	Tpm2	Ddb1		Serpina1b	Pkib	Gadd45a		Ppic	Cd72	Fgf7		Itgbl1	Reck	Angpt2
Ddb1	Sparcl1	Emp3		Gpr88	Cd300lb	Atp8b4		Rps29	Rpl19	Tulp4		Npr1	Sec24d	Prelp
Tjp2	Tnc	Calm2		Gm14461	Ctgf	Cxcl1		Plxnd1	Tnfrsf1b	Col1a2		Gpx8	Ptov1	Npnt
Timp2	Stt3a	Cd81		Vsir	Atp8b4	Gla		Kif23	Adam9	Tek		Cspg4	Gstm2	Gpc6
Lhfp	H3f3b	Ckap4		C1qa	Mrgprf	Fn1		Angptl4	Col10a1	Ralgds		Rbm42	Selenom	Ppib
Tmem30a	Fermt2	Oxct1		Armcx4	Morf4l2	Syk		Smoc1	Col8a1	Rplp0		Itga3	Calu	Plod3
Pdgfc	Rrp1	Ecm2		Tnfrsf11b	Slurp1	Slc29a3		Gpr35	Nfkbiz	Itpr3		Srpr	Fez1	Myl6
Edem3	Laptm4a	Lrp1		Socs3	Ptpn1	Man2b1		Adam8	Cd82	Spn		Arl3	Itih2	Fzd1
Ywhaz	Fam26e	Col4a2		Mlph	Lrp12	Ms4a14		Gprin3	Rps18	Prrt4		Rcn3	Ppp1r14a	Igsf8
P3h1	Asph	Fam26e		Hexa	Osbpl8	Sptlc2		Plxdc1	Afap1l2	Coro1a		Ctnna1	Cercam	Sema3f
Lamb2	Psip1	Hspg2		Pik3ap1	Fn1	Igf2r		Rpl9	Tmem176a	Alpl		Prdx4	Crispld2	Jam3
Sae1	Lhfp	P3h1		Ccl6	Fmn1	Pik3ap1		Rplp0	Tpm3	Grem1		Arl1	Uba1	Fzd2
Cacna2d1	Gaa	Fzd7		Plxna1	Slco2a1	Ftl1		Pik3ap1	P4ha3	Vcam1		Ppp2r1a	Lrpap1	Tm9sf2
Efemp2	Myl9	Gpx8		Mepe	Dok1	Pltp		Ptpn6	Plau	Ppic		Tm2d3	Crim1	Cd9
Nptn	Uggt1	Slc29a1		Il13ra1	Ly9	Cers6		Slc15a3	Abcc3	Ly6c1		Sod3	Eif4a3	Nptn
Cd200	Sema3d	Pla2g4a		Amz1	Plekho2	Ptprf		H2-Q6	Mlkl	Loxl2		Lrp1	Wls	Dstn
Creb3l1	Slc29a1	Anxa6		Ly9	Smap2	Mmp2		B430306N03Rik	Unc93b1	Selplg		Nov	Kcnh2	Lamp1
Anxa11	Aldh2	Hsp90b1		Kif26b	Vdr	Rarres1		Alcam	Cp	Bok		Scarf2	Ctps	Ptov1
Lxn	Ctnnb1	Col4a5		Rasgef1b	Iqgap1	Rab8b		Cit	Ms4a6d	B3gnt3		Cebpd	Serinc3	Notch2
Npr1	Tm4sf1	Gpc6		Fcgr4	Tmem178	Sbno2		Lrrc32	Cxcl14	Myo1f		Vcl	Spint2	Copb2
Adamts8	Fstl1	9530068E07Rik		Loxl4	Tnfaip2	Slurp1		Clu	Steap3	Ptprf		Tnfrsf12a	Csrp1	Arfgap3
Pttg1ip	Gnai1	Reck		Abi1	Ammecr1	Galnt7		C1qtnf1	Tmem176b	Slamf7		Snx4	Isyna1	Ergic3
Unc45a	Ncam1	Txndc5		Glipr1	Plau	AI427809		Sertad4	Rps15	Lhfpl2		Mmp17	CAAA01147332.1	P3h4
Rhoc	Rpl10a	Sec31a		Ms4a14	Ltbp2	Laptm5		Cd53	Ptprb	Tmem176b		Osbpl5	Sgcg	Sdc4
Adra1d	Lrp1	Slc12a4		Fmn1	Pde4b	Irf5		Fam102b	Vill	Dkk2		Lmcd1	Fzd2	Actn4
Susd5	Ext2	Spint2		Fermt3	Aqp5	Lair1		Cd38	Ucp2	AB124611		Trim28	Pamr1	Oxct1
Snrnp200	Atp2b4	Rhoc		Rab8b	Nav3	Myo1f		Rpl12	Myct1	Kif26b		Atoh8	Camk1	Vasp
Copb2	Anxa11	Plod3		Trps1	Plod2	Ddit4l		S100a10	Eef1g	Ssc5d		Add1	Flna	Rpn1
Cdh13	Gnl3l	Copb2		Mylip	Ddit4l	Prex1		Cebpd	Matn2	Ncf2		Qsox1	Podxl2	Cnn3
P4hb	Cd151	Stt3a		Sbno2	Rab31	Atp2b1		Icam2	Ralgds	Ptafr		Pear1	Pttg1ip	Hspb1
Shroom3	Fbln5	Tjp2		Fam129b	Apbb2	Col11a1		Adam12	Plxdc1	Psd4		Igf2r	Islr	Neo1
Mesd	Fads3	Ppt1		Colgalt1	Ccdc148	Galnt12		AB124611	Ecscr	Dclk1		Chst12	Sema3d	Jup
Arpc2	Islr	Fn1		Cd53	Pik3ap1	Arrb2		Selplg	Il3ra	Tal1		Zbtb38	Loxl3	Lmcd1
Sec31a	Copb2	Kdelc2		Efhd2	Rnf128	Frmd4a		Hdhd5	Efemp1	Gngt2		Adgra2	Sulf2	Pdia4
Sqstm1	Ckb	Hspa2		Tpd52	Arhgap25	Hpgds		Ptprf	Plxnd1	Mepe		Tln1	Arpc2	Vcp
Acan	Scube3	Tmem132a		Slc29a3	Bmp8a	Ctsd		Sele	Mid1	Mt1		Cfh	Ppic	Tmem63a
Fstl1	Asah1	Msn		Grem1	Sfrp4	Entpd7		Clec1b	Emp1	Csf2rb		Pdlim2	Col5a2	Ly75
H3f3b	Armcx2	Ly75		Panx3	Serinc5	Atf3		Clec2d	Abcb1a	Col8a1		Gm19412	Oxct1	Hspb2
Notch3	Cyba	Olfml2b		Col1a2	Cxcl1	Arhgap25		Ptafr	P2ry6	Rai14		Ces2g	Fkbp7	Fgfrl1
Rbbp7	Aldh7a1	Asah1		Cd68	L1cam	Diaph1		Col27a1	Smoc2	Slc37a2		Itih4	Actb	Cnn1
Endod1	Tinagl1	Copg1		C3ar1	Ism1	Hapln1		Nt5e	Clec3a	Plau		S100a11	Uba2	Calu
Tmem43	Crlf1	Lxn		Tcirg1	Tnfrsf11b	Tgfb1		Tulp4	Ms4a14	Ctps		2310022B05Rik	Sema3b	Fzd7
Actb	Igsf8	Fermt2		Abhd2	Pla2g15	Picalm		Adamts7	Zmynd11	Gbp8		Tbcb	Emc10	Wdr6
Gas6	Pdia4	Hif1a		Rai14	Adam8	Vdr		Col3a1	Tmem158	Flrt2		Palm	Angpt2	Bag3
Myo1c	Sulf1	Calcoco1		Sema4d	Nrn1	Mdfic		Arl4c	Hif1a	Il13ra1		Arhgap44	Itgb5	Ube2o
Ptgfrn	Lmna	Dag1		D630045J12Rik	Adcy2	Spink5		Myo16	Cdsn	Rab7b		Ccdc80	Cd109	Fxyd1
Rab11fip3	Cd63	Tmem109		Hs6st2	Spi1	C1qa		Rab7b	Kif26b	Slc43a2		Arfgap3	Mrc2	Actn1
Osbpl5	Loxl3	Atp1a1		Tnc	Loxl2	Hcls1		Adcy4	Rps15a	Pde1a		Abi3bp	Aplp2	Copg1
Nov	Cacna2d1	Emb		Hcls1	Spink5	Chst11		Spn	Rgl2	C5ar1		Tmem63a	Vasp	Serinc3
Bgn	Itga1	Tagln		Ucp2	Mamdc2	Mfsd12		Rps12	Flrt2	Hk3		St3gal2	Sec31a	Wfdc1
Capzb	Angpt2	Actg2		Serpina12	Plaur	Tnfaip3		Shank3	Apobr	S100a10		Nek9	Ramp1	Xxylt1
Epdr1	Ptprs	Myl6		Ctla2a	Ngf	Gdf3		Myc	H2-Ab1	Pik3r5		Nbl1	Vat1	Ntn1
Scpep1	Ctsa	Fat1		Rnf128	Penk	Pla2g15		Ctsh	Ptprf	P2ry6		Cxxc1	Cnn3	Rabac1
Msn	Cd81	Sgce			Ctsb	Loxl2		Apoe	Rpl22	Alcam		Olfml2b	Bmp1	C1ra
Arhgap1	Edem3	Sdc4			Lmo4	Gda		Gm13293	Parvb	Mt2		Nptn	Rnf187	Lrrc32
Morf4l2	Ctsh	Aplp1			Mdfic	Morf4l2		Aqp5	Nt5e	H2-Ab1		Plbd2	Tmem109	Rbp1
Erbb2	Uba1	Fez1			Hps1	Daglb		Alpl	Cd84	Il3ra		Gcnt2	Tsen34	2310022B05Rik
Esyt1	Hexb	Casc4			Lair1	Cerk		Rpl41	Spn	Stra6l		Rab2a	Pxdn	Arpc2
Sec24d	Plxnb2	P3h4			Ccdc80	Ism1		Rpl23	Gngt2	Hhex		Hspg2	Adamts2	Actb
Foxc1	Pdlim1	Fmnl3			Ankrd28	Adap2		Myrip	Mvp	Aldh18a1		Fstl1	Ppib	Dpysl3
Tinagl1	Ramp1	Atp2a3			Smad3	Plau		Fgd3	Aldh18a1	Abcb1a		Notch2	Tceal3	Ppp1r14a
Itga3	Timp1	Gnai1			Ms4a6d	Olfr111		Rps4x	Alpl	Ms4a14		Mcam	Ikbip	Ramp1
Serpine1	Acan	Psip1			Itga4	Smap2		Adap2	Rplp2	Il7r		Efemp2	Adgre5	Tpm2
Bace1	Plbd2	Xxylt1			Gda	Cblb		Fcgr2b	AI427809	Ccl6		Ehd2	Wdr1	Npr2
Tmem98	Casc4	Sema3d			Vav3	Rnf128		Nras	Rin1	Eln		Thnsl2	Wisp2	Uba2
Ppib	Ikbip	Lmcd1			Myof	Mlph		B3gnt3	Lilr4b	Matn2		Cd248	Ldlr	Reck
Tgm2	Mgp	Fgfr1			Hapln1	Ptpre		Rpl6	AB124611	Tbxas1		Arl6ip5	Vcp	Gnai1
Cltc	Pamr1	Lrpap1			Hck	Itga10		Myct1	Rab11fip4	Fth1		Hspb2	Col1a2	Gpc4
Ano1	Leprot	Qsox2			Syk	Cd83		Lhfpl2	Marcks	Rack1		Gstt1	Fzd1	Flnc
Tmem109	Jam3	Sqstm1			Ddah1	Vat1		Ccna2	Ctgf	Rps18		Hist1h4h	Cap1	Fgfr1
Myof	Sgce	Mxra8			Sec61a1	Ngf		Prkch	Gpr176	Cd300c2		Nedd4	Agrn	Manba
Dpysl3	Fn1	Angpt2			Syn1	Rnf149		Basp1	Camk1d	Chst11		9330182L06Rik	Ehd2	Eln
Gne	Actn4	Ywhaz			Myo7a	Pira2		Ifi204	Bmp1	Tpm4		Rab3d	Ptprs	Fat1
Itgbl1	Cdc42ep3	Tspyl1			Plxnc1	Fcgr3		Il2rg	Nav3	Fgd3		Itga5	Mxra8	Gas6
Srpr	Fez1	Loxl1			Mia3	Baiap2		Pxylp1	Myh9	Ly9		Npr2	Col6a2	Hid1
Upf1	Actn1	Col4a1			Ptk7	Kif26b		Ncapd2	Dkk2	B430306N03Rik		Sun1	Hspb2	Tceal3
Ccdc80	Col6a3	Acan			Rab15	P2ry6		Sdc3	Myo1f	Itgb8		Kazald1	Calm2	Tsen34
Cfl1	Fzd8	Rbp1			Ctsh	Wisp1		Ulbp1	Frmd4a	Ctgf		Hspa5	Dnajc10	Sod3
Ergic1	Ppib	Col6a1			Tcirg1	Ccdc148		Sdcbp2	Rpl27a	Serpinb6b		Lrp5	Tmed9	Lmf2
Tmem110	Ddb1	Spryd3			Arl11	Blnk		Prrt4	F2rl1	Adam12		Adamts2	Anxa11	Agrn
Fzd7	Dag1	Asph			Hk3	Mcoln3		Slc43a2	Ppic	Gdf6		Eln	Rhoc	Pygm
Lmcd1	Fzd2	Cand1			P2ry6	Metrnl		Mafb	Tulp4	Lair1		Lhfp	Pygb	Qsox2
Rcn1	P3h1	Fzd1			Creg2	Socs3		Trpv4	C5ar1	Chad		Mmp23	Msn	Sqstm1
Diras2	Copg1	Itgb5			Acer3	Litaf		Gm14005	C1qa	Ms4a6d		Rab11fip3	Pdgfrb	Tbrg1
Cpe	Slc2a1	Uggt1			Ildr2	Nckap1l		Hhex	Fth1	Cd300a		Dnajc10	Nptn	P3h3
Slc8a2	Gstm2	Pdcd6ip			Ftl1	Nav3		Cd300c2	Ctps	Trpm6		Akt1	Cct7	S100a11
Id4	Ckap5	Sod3			Cd109	Galns		Mydgf	Alcam	Isg20		Gtpbp1	Vim	Snx4
Igfbp2	Col3a1	S100a11			Mcl1	Il10rb		Kcnj15	Kcnab2	Rab11fip4		Mt2	Mrfap1	Lrp5
Serpinh1	Arhgdia	Sparcl1			Plcg2	Mgat5		Ddx41	B3gnt3	Tpm3		Gorasp2	Sil1	Tbcb
Pawr	Lama4	Ppib			Tnip3	Anxa4		Hoxb9	Rai14	Slco2a1		Clptm1l	Lrp1	Emc10
Sun1	Hif1a	Sulf1			Entpd7	Adam9		Car13	Fbn1	Mlkl		Sdc2	Htra3	Ppp2r1a
1810055G02Rik	Mmp17	Tm4sf1			Cyfip2	Cthrc1		Sash3	Pxdn	Emp1		Manba	Lhfp	Ppic
Adam15	Selenom	Gaa			Lrp8	Sec61a1		Lyn	Tpm4	Plek		Capzb	Calcoco1	Heyl
Ptpn9	Clic4	Lgals1			Specc1	Slc35e4		Serpinb9b	Tubb2a	Cit		Slc8a2	Hspa2	Fkbp1a
Sun2	Tspyl1	Sost			Daglb	Cilp2		Ncf1	Rps2	Hif1a		Rrad	Aldh7a1	Fam26e
Calu	Tmem132a	Dpysl3			Ubash3b	Osmr		Tnfrsf1b	Plekha6	Ptpro		Dpysl3	Ctnnb1	Mustn1
Epha3	Skiv2l2	Ckb			Dapk1	Man1c1		Lrrc25	Itpr3	Cx3cr1		Tubb4a	Tnc	Pfn1
Atl3	Col6a1	Khsrp			Sbno2	Plekho2		C1qtnf6	Ddah1	Smoc2		Susd5	H3f3b	Sema3d
Ier5l	Gpc6	Tgm2			Neurl3	Ammecr1		Nrp2	Robo2	Gpr176		2900026A02Rik	Timp1	Fam129a
Ap2a1	Lamc3	Atp2b4			Gadd45a	Mylip		Myo7a	Rpl41	Ulbp1		Cdk5rap3	Jam3	Lrp1
Gucy1b1	Pcdhgc5	Tinagl1			Dtx4	Vav1		Lox	Pirb	Sema6a		Fez1	Actg1	Sil1
Ergic3	Plod3	P3h3			Fcer1g	Tnfrsf11b		Dkk2	Ptpro	Col24a1		Fam26e	Itm2b	Cct7
Ltbp2	Csrp1	Gstm2			Hnrnpa3	Ctsh		Ly9	Nuak2	Cd84		Lnx1	Npr2	Kcnh2
Abcc9	Col6a2	Nedd9			Cfh	Arl11		Col1a1	Dapk1	Fam102b		Zfpl1	Chsy3	Arhgef25
Actg2	Pttg1ip	Plcd1			Baiap2	Mcl1		Pla1a	Cd300a	Tnfrsf23		Tbrg1	Col6a3	Arl3
Fkbp1a	Nedd9	Itga1			Metrnl	Lamp2		Sfrp2	Trem2	Myo1b		Actg2	Smoc1	Copa
Shisa4	Wfdc1	Selenon			Rarres1	Ckap2l		Scn1b	Il13ra1	Clca3a2		Dynll1	Sost	Csrp1
Trim28	Flna	Cfl1			Pltp	Ccdc80		Prelp	Lrg1	Nav3		Dag1	Prkar1a	Camk1
Tprgl	Cfh	Tsen34			Ms4a14	Evi2a		Hist1h3b	Galnt6	Arl4c		Pgghg	Copa	Scube3
Ik	Sdcbp	Cnn1			Hspa5	Psap		Zfp932	Prrt4	Rpl9		Fam216a	Lamc3	Efemp2
Hspg2	Gnai2	Tmed10			Tro	Bmp8a		Parvb	Stard9	Gm13293		Faap24	Itga9	Upf1
Snx18	Spint2	Nek9			Bcat1	Sh3pxd2b		Inpp5d	Vcam1	F2rl1		Rbbp7	Hspb7	Plpp1
Uba2	Cbr2	Fzd2			Myo1f	Ildr2		Tal1	Epn1	Unc93b1		Armcx2	Sync	Colgalt1
Clu	Itga9	Ramp1			Tanc2	Myo7a		Wisp2	Nubp1	2610020C07Rik		Slc2a10	Tceal9	Aldh7a1
Wdr1	Calm1	Arhgap1			Slc20a1	Cd109		Lmo2	Il7r	Scn1b		H13	Asb2	Arl6ip5
Ext2	Rhoc	Ctgf			Adap2	D630045J12Rik			Ptafr	AI427809		Upf1	Plxnb2	Nek9
Tmem63a	Rrad	Fbln5			Igsf6	Pirb			Lair1	Rpsa		Adra1d	Slc6a9	Adgre5
Sorl1	Hid1	Rrad			Slc29a3	Man2a1			Cd300lb	Ngf		Sec13	Eln	Ehd2
Pfn1	Ywhaz	Cxxc1			Wisp1	Dcn			Slamf7	Myc		Ppt1	Tpm1	Rrad
Calm2	Prkar1a	Pamr1			B4galt5	Gdf6			Smpd3	Bid		Hist1h4c	Rhob	Laptm4a
Sema3d	F2r	Timp2			AA467197	Fndc3b			Selplg	Cthrc1		Ilk	Ccdc3	Sun1
Mxra8	Neo1	Pcdh7			Stap1	Ptk7			H2-Eb1	Bmp1		Nfic	Tmem63a	H3f3b
Mcam	Hspa2	Gnl3l			Renbp	Fcgr4			Tal1	Fcgr3		Ssu72	Arhgef25	Sost
Heyl	Sema3b	Hyou1			Sertad4	Edem1			Slc43a2	Cadm1		Slc9a1	Sgca	Hsp90b1
Copg1	Hyou1	Rarres2			Cd80	Smc4			Gpr65	Slc35e4		Angpt2	Cnn2	Ndfip1
Rpa1	Tceal9	Myl9			Eln	Plcg2			Slco2a1	Esam		Scara3	Uggt1	Tm4sf1
Pamr1	Lmf2	Coro1c			Fcgr3	Itga4			Nrn1	Itga2		Mtmr11	Cltb	Endod1
Ggh	Fzd1	Wdr6			Robo2	Creg1			Apobec1	Cpne8		Cep170b	Lgr6	Nsmce4a
Slco3a1	Arfgap3	Ntn1			Blnk	Vav3			Ngf	Robo2		Reck	Cldn3	Scpep1
Elovl1	Tgfbr1	Sae1			Mylip	Csf2ra			Farp1	Pla1a		Sil1	Lmf2	Serpini1
Cebpd	Pla2g4a	Trim28			Rab11fip4	Tpm4			Podn	Fyn		Igfbp2	Id3	Slc2a1
Khsrp	Sil1	Pawr			Ctsa	Stap1			Elk3	Mmp14		Slc29a1	Sqstm1	Slc9a1
Tm2d3	Pdcd6ip	Tpm2			Spcs3	Plod2			Fyn	Atf4		Creb3l2	Cd9	Zyx
Efhd1	Fat1	Ptbp1			Adam19	Wisp2			Plcg2	Gm4070		Layn	Jund	Capzb
H2afx	Ptprz1	Fat4			Rbm12	Bcl2l11			Wdfy4	Itgax		Ltbp2	Sema3f	Flna
Ptbp1	Lxn	Itih2			Vill	Aqp5			Lrtm1	Adam19		Npdc1	Mylk	Bgn
Irf2bpl	Rbp1	Mtdh			Man2b1	Raph1			Nupr1	Adap2		Crispld2	Lmcd1	Abcc9
Mkl1	Lama5	Mmp17			Vps26b	Hspa5			Sec16b	Plscr1		Bcam	Rnh1	Eif4a3
Mcm6	Bag3	Cbr2			Tgfb1	Dok1			Mt2	Pkib		Aass	Adam9	Sync
Gorasp2	Mxra8	Cyba			AI427809	Fgr			Ccdc80	Fbn1		Fads2	Sf3b2	Ubqln2
Tbl1x	Lgals1	Mrc2			Mthfd2	Col6a3			Nol3	Apobec1		Acta2	Sparcl1	Sema3b
Fam26e	Sost	Arf1			C1qa	Gpc6			Shc2	Rpl8		Pkd1	Hid1	Notch3
Sec13	Pros1	Pdgfrb			Picalm	Grin2a			Lrrc8b	Lilrb4a		Wscd2	Jup	Trim28
Podxl2	Lmcd1	Leprot			Irf5	Tanc2			4930509G22Rik	Angptl2		Clic4	Zyx	Hyou1
Ssr1	Emb	Jam3			Hcls1	Sertad4			Loxl4	4930509G22Rik		Tmem59	Mustn1	CAAA01147332.1
Lrp5	Tjp2	Slc8a2			Ly86	Ccl3			Irf8	Pabpc1		Adam11	Cfh	Col6a1
Xxylt1	Col5a2	Sema3f			Galns	Arhgap19			Tgif1	Vash1		Timp2	Pdlim1	Galnt16
Tns3	Tmem59	Crispld2			Gm10521	C4b			Rps20	Ahr		Abat	Rps6ka4	Itga9
Sost	Susd2	Tnc			Wisp2	Glipr1			Ly9	Cd300lb		Nrtn	Upf1	Cfh
Hif1a	Mrgprf	Atf6b			Zbtb7c	Sdk2			Tmsb10	Gpr65		Ctif	Emp3	Cltc
Ctps	Sqstm1	Pcdhgc5			Cx3cr1	Nfkbiz			Lilrb4a	Vill		P3h1	Slc44a2	Slc6a9
Rbp1	Col1a2	Galnt16			Col6a5	Itpripl2			Bend6	Sema7a		Adamts8	Pigs	Adam15
Col4a2	Jup	Fzd8			Eif1a	Cd80			Tek	Cd82		Dchs1	Ddx3x	Npdc1
Id2	Ccdc3	P3h2			Ern1	Unc93b1			Junb	Gpr35		Snrnp200	Hyou1	Maged2
Fndc3b	Tsen34	Prkacb			Sptlc2	Ltbp2			Ltbp2	Cfh		Fstl3	Igsf8	Tgm2
Mmp23	Prkacb	Pdia4			Vav1	Gpr65			Crlf1	Lrrc8b		Vasp	Endod1	Mfsd10
Esyt2	Lgr6	Col6a3			B4galt6	P2rx4			Stap1	Fcgr4		Myl9	Ngef	Cap1
Btbd10	Hspa5	Rrp1			Ckap2l	Ptgs2			Lasp1	Ly6e		Rnf187	Srpr	Bmp1
Cxxc5	Arf1	Lmf2			Fgr	Plxdc1			Rab7b	Il6st		Gm13889	Eif3g	Boc
Pcdh7	Sec31a	Tbrg1			Man1c1	Abi3			Ncf2	Nrn1		Lmf2	Rrad	Anxa1
Efhd2	Xxylt1	Id2			Psd4	Atp1a4			Hhex	Irf6		Atic	Sdc4	Sgcg
Etv5	Lgmn	Bnip2			Adam9	Tulp4			Adgre1	Rps20		P4htm	Tgm2	Smoc1
Slc41a2	Mamdc2	Gpc4			Wsb1	Bach1			Esam	Afap1l2		Tmed4	Fam26e	Pdgfd
Hbegf	Ergic3	Col6a2			Pcdhb9	Tbxas1			Egfl7	Myh9		Pdgfd	Colgalt1	Mfge8
Yipf4	Tmem109	Mustn1			Col6a1	Fermt3			Sema7a	Plcg2		Nsmce4a	2310022B05Rik	Selenon
Mgat5	9330182L06Rik	Sdc2			Mgat5	Ctla2a			Rplp0	Stard9		Maged2	Snx4	Slc8a2
Fez1	Magee1	Ubqln2			Sh3pxd2b	Adamts4			Dmp1	Il2rg		Ptbp1	Gpc6	Hspb7
Calm1	S100a11	Ptprz1			Rel	Rassf4			Cgref1	Gm14005		Serpinh1	Col5a1	Cep170b
Timp3	Ppt1	Ltbp2			Mboat1	Pde1a			Ccl6	Rpl4		Fermt2	Tbrg1	Tmed9
Rab5a	Pygb	Arhgdia			Disp1	Plxnc1			Comp	Meltf		Tmem160	Col6a1	Col1a2
Enpp5	Mustn1	Itga9			Bid	Adgrg2			Rps3a1	Pou2f2		Gstm2	Ncam1	Ctgf
Topors	Fat4	Tmem30a			Fbn1	Hnrnpa3			2023-09-11	Nod1		Hid1	Efemp2	Cxxc1
Jmjd8	Crip1	Tceal9			Nfe2l3	Ctsa			Rpl13	Smpd3		Scn1b	Mgp	Calm2
Zyx	Tbrg1	Jup			Clec12a	Gngt2			Plek	Itga6		Grik5	Mettl24	Nfic
Dnajc8	Ttll7	Enpp5			Stt3a	Sdcbp			Flnb	Pnpla7		Rem1	Yipf3	Rpl10a
Tbc1d1	Aplp2	Ctsa			Dnajb11	Asah1			Pcolce2	Slc11a1		Mansc1	Pygm	Kdelr3
Tmtc3	Ubqln2	Bgn			Col6a3	Serinc5			Enc1	Litaf		Sec22b	Dpysl3	Rcn1
Enpp1	Kdelc2	Notch3			Cthrc1	Irx5			Myo1b	Sox18		Raly	Golt1b	Pigs
Aplp1	Ngef	Tnfrsf12a			Adamts4	Cx3cr1			Mcub	Cd74		Tnfrsf19	Ecm2	Slc39a1
Plxdc2	P3h2	Col1a2			Bcl2l11	Hmga2			Il6st	Serpina1b		Pbxip1	Arfgap3	Mrfap1
Itga8	Crip2	Lamc3			Mlph	Inpp5d			Neat1	Tmem164		Hnrnpk	Neo1	Wisp2
Pcdhgb6	Alcam	Rcn1			Nos2	Rgs1			Cd300c2	Cd38		Sec31a	Fat1	Emp3
Gpx8	Gpc4	Podxl2			Gpc6	Clec12a			Rack1	H2-Eb1		Eml1	Cep170b	Col6a2
Tmed3	Enpp5	Abcc9			Galnt7	Bcl2a1b			Pnpla7	Kcnab2		Cand2	Fbln2	Cltb
Adamtsl5	Cxxc1	Crip2			Kif26b	Lmo4			Pde1a	Bst1		Cdh18	Manba	Eml1
Wdr6	Ganab	Scube3			Phex	Atp13a2			Icam1	Galnt6		Pcdhb22	Rilpl1	C1qtnf2
Plaur	Mylk	Aldh7a1			Prex1	Zbtb7c			Bok	Lrrc25		Megf8	Sod3	Susd2
Tspan4	Uchl1	Sgcg			Smc4	Abhd2			Serpinb1a	Rplp1		Itfg1	Ntn1	Lxn
Med28	Pld3	Ncam1			Mfsd12	Ppic			Cpne8	Penk		Khdrbs3	Fam3c	9530068E07Rik
Nedd4	Tmed10	Prelp			Col12a1	Serpinb6b			Fxyd2	Galnt10		Cd200	Scpep1	Sgca
Zdhhc8	Kazald1	Mamdc2			Galnt12	Hexa			Sptlc2	AA467197		Abtb2	Pgm5	Cd63
Il11ra1	Adprh	Id3			Gla	P4ha3			Rps29	Camk1d		Mgat1	Itga1	Itih2
Ccdc149	Coro1c	Ik			Cspp1	Lipa			Trpm6	Nuak2		Clip3	Cavin1	Itm2c
Eln	Crispld2	Susd2			Tec	Timp2			H2-Aa	Adcy4		Fzd1	Rcn1	Vim
Nynrin	Sdc4	Rpa1			Atp1a4	Mthfd2			AU021092	Sirpa		Phc2	Gnai2	Pawr
Hist1h1e	Thbs2	Pgrmc1			Pvr	Dkk2			Slc35e4	Tlr7		Csf1	Cltc	Calcoco1
Pdia4	Id2	Hid1			Ephb6	Csf2rb			Hook2	Fcrls		Mbtps1	Itm2c	Tspyl1
Mfsd10	Tusc3	Sh3bp4			Cblb	Apbb1ip			Ticam2	Sdf2l1		Tmco3	Copb2	Fads2
Emc10	Tmsb4x	Wfdc1			Cd83	Omd			Pde4b	Adgre1		Ddah2	Abca2	Lamc3
Hnrnpab	Ero1l	Actn1			Kcnip4	Apobr			Nid1	Myrip		Colgalt1	Arhgap1	Tceal9
Cand1	Mtdh	Hspa5			Pprc1	Spcs3			Tlr7	Adgrg6		Foxp4	Ctsh	Gja1
Rrad	Grn	Cnn2			Atf3	Igsf6			Hmcn1	Ccdc80		Esyt2	Capzb	Colec12
Cyth3	Pgrmc1	Calm1			Dkk2	Cfh			Arpc1b	Bmx		Itga8	Hnrnpa0	Cavin1
Cbr2	Cpt1a	Gorasp2			Kcna6	Psd4			Fxyd6	Stap1		Sec24d	Cdc37	Sgce
Rhoa	Dusp27	Ero1l			Clic1	Fbn1			Arntl	Pdia5		Tbxa2r	Naglu	Adam9
Camk2d	Txndc5	Pde3a			Hpgds	Aldh3b1			Rps17	Abcb1b		Parp3	Hyal1	Kank1
Tmem47	Fmnl3	Fam198b			Mid1	Runx2			Snx20	Dmp1		Serf2	Atp2b4	Htra3
Mdga1	Dnajb4	Ppp2r1a			Heatr5a	Rel			Isg20	AU021092		Bace1	Rbp1	Ldlr
Cep170b	9530068E07Rik	Mfsd10			Tbxas1	Ddah1			Hemk1	Enc1		Ybx3	Igsf3	Plat
Tmed10	Hars	Creb3l1			B430306N03Rik	AA467197			Pmaip1	Rps4x		Cpe	Nomo1	Mylk
Chrd	Cand1	Actn4			Nbl1	Colgalt1			Col24a1	Junb		Tbl1x	Chmp4b	Yipf3
Dact3	Vasp	Ano1			Azin2	Clec4d			S100a10	Snx20		Dact3	Kdelr3	Lgr6
Sumf1	Itgb5	Smpd1			Grin2a	Col12a1			Ccnd1	Tsku		Ckap4	Lama4	Adamtsl3
2007-09-01	Igsf3	Cdc42ep3			Pde1a	Heatr5a			Slc22a4	Tmie		Rexo2	Lrp5	Hyal1
Arhgdia	Pcdh7	Tsc22d1			Tulp4	Pqlc3			Fam105a	Rps2		Capns1	Bgn	Anxa2
Eif3g	Pdia6	Pja2			Cerk	Cdc42se2			Rpl4	Ptprc		Tagln	Adprh	Pgm5
Mansc1	Atf6b	Lama4			Tgif1	Eln			Thbs4	Runx3		Gucy1b1	Ctgf	Stbd1
Gaa	Wdr6	Anapc7			Litaf	Nek6			Gm4070	Tnfrsf26		Pawr	Csrp2	Cd248
Tmem50a	Itm2c	Csrp1			Fap	Dnase1l1			Pkp1	Arpc1b		Adam15	Anxa1	Mvp
Fgl2	Erp44	Lama5			Nt5e	Ncf2			Sncg	Efemp1		Cpt1a	Sulf1	Chsy3
Sel1l	Ltbp2	Add1			Pdia6	Gm38399			Bid	Ifi207		Mcm6	Lrrc32	Cldn3
Sel1l3	Spcs1	Eml2			Ston2	Pde4b			Sdf2l1	Syt15		Epha3	Stbd1	Ltbp2
Abhd2	Cfl1	Pdlim7			Il10rb	Renbp			Os9	Mxra8		Rab11b	Plat	Clic4
Kank1	Serf2	Zyx			Raph1	Tpx2			Fam49b	Farp1		Nenf	Kank1	Jund
Sh3bp4	Sgca	Sema3b			Bcl2a1b	Zeb2			Rapgef3	Sdcbp2		Lmna	C1ra	Tspan4
Nek9	Loxl1	Zmpste24			Tubgcp3	B4galt6			S100b	Man2a1		Calu	Dact3	Plxdc2
Abtb2	Bgn	Dnajc8			Ptpn22	Col6a1			Adam12	B4galt5		Sh3gl1	Gja1	Igsf3
Col6a1	Prkcsh	Layn			Csf2ra	Procr			Tlr6	St3gal4		Pcdh7	Ppp2r1a	Col6a3
Hsp90b1	Ctgf	Sync			Prokr2	Il1rn			Clca3a2	Raph1		Serpini1	Notch3	Pygb
Cxxc1	Nek9	Kcnmb1			Runx2	Amz1			Igfbp3	Oaf		Tmem43	Creb3	Dact3
Hnrnpk	Anapc11	Fto			Irx5	Loxl3			Adgrg6	Cxcr4		Anxa1	Cyth2	Pacsin2
Asah1	Slc16a3	Tmem2			Sdk2	BC005537			Arnt2	H2-Aa		9530068E07Rik	Degs1	Degs1
Add1	Thsd4	Pld3			Lamp2	Angptl2			Runx3	Cmip		F2r	Aldh18a1	Ano1
Crispld2	Hmgn3	Heyl			Lrp4	Ncf1			Tnfrsf1a	Adamts12		Cbr2	Npdc1	Fn1
Slc12a4	Smpd1	F2r			Pdgfb	Basp1			Gm26532	Rpl22		Amfr	Adam15	Arhgap1
Pkd1	Gspt1	Bace1			Shisa2	Rai14			Olr1	Mcub		Arhgdia	Lzts2	Atp2a3
Adgrl2	Bambi	Mkl1			Il6st	Ptprj			Fgd3	Scarf1		Sqstm1	Prelp	Rps6ka4
S100a11	Tmed9	Timp1			Tmem169	Hck			Rpl8	Tnfrsf1a		Khsrp	Sun1	Scarf2
Rarres1	Clmp	Itm2c			Srpr	Gcnt1			Rab15	Adamts2		Col4a5	Dynll1	Abca2
Rsu1	Slmap	Vasp			Rnf149	Lpcat2			Tnfrsf23	Fermt3		Hmgcs2	2610020C07Rik	Sparcl1
Lats2	Arhgap1	Kazald1			Coro2a	Nbl1			Ankrd28	Rpl19		Zyx	Irf2bpl	Lnx1
Gcnt2	Nub1	Twsg1			Pirb	Spdl1			Fam167a	Pkn3		Slc6a17	Srp14	Arf1
Rab3d	Khsrp	Ptgfrn			Matn2	Layn			Mgl2	Ankrd28		Cd63	Slc39a7	Jmjd8
Rab2a	Manbal	Erp44			Nfkbiz	Tmem51			Jakmip1	Baz1a		Colec12	Tubb4b	Lrig1
Rsbn1l	Actg1	Ngef			Apbb1ip	Wdr91			Plaur	Loxl4		Nptx2	Dmpk	Tjp2
Cdc42ep4	Pawr	Mthfd1			Inpp5d	Zmynd15			Psd4	Was		Col4a2	Nagpa	Fat4
Pde3a	Ppme1	Cpt1a			Arhgap9	Nt5e			Cntnap1	Neat1		Serinc3	Itgav	Cdc37
Golim4	Tmem30a	Lgr6			Cdc42se2	Phex			Pabpc1	Icam1		Kcnmb1	Pawr	Puf60
Snx9	Dpysl3	Ckap5			Vamp1	Tm4sf1			Hk3	St3gal1		Abhd8	Sae1	Jph2
Arhgap23	Kcnmb1	Sec23a			Gatm	Acer3			Nucb2	Mapk6		Cyb5r3	Gas6	Msn
Chsy3	Pgm5	Rnf187			Jpt1	Cd276			Adamts2	Arap3		Mustn1	Bag6	Timp1
Cdh3	Map7d2	Tusc3			Cdh11	Ubash3b			Ptprc	Nckap1l		Mxra7	Slc39a1	Add1
Ppp2r1a	Bnip2	Rabgap1			Gadd45b	Ptpro			Arl4c	Rnf150		Slc12a4	Fzd8	Sulf1
Gpc4	Cdc37	Sparc			Itpripl2	Wsb1			Cd24a	Adgrg1		Hspb7	Puf60	Abcc1
Itih4	Hspa4	Ctsh			Cop1	Taok3			Litaf	Nectin1		Jund	Slc9a1	Thbs2
Anxa7	Ubb	Cdc37			Rgs1	Specc1			Sox18	Tmem106a		Plat	Mical1	Smpd1
Kirrel	Rbm8a	Creb3l2			Unc93b1	Loxl4			Plxdc2	Rpl12		Fgl2	Copg1	Fstl3
Bnip2	Ppp1r14a	Tmtc3			Psen2	Neurl3			Cd74	Shank3		Vcp	Ltbp2	Pxdn
Dag1	Gorasp2	Sulf2			Arrb2	Dtx4			She	Lnx1		Itih2	Zmynd11	Aldh2
Atp1a1	Wfs1	Chsy3			Ptgs2	Mxra8			Cdv3	N4bp3		Ifitm2	S100a11	Slc29a1
Col15a1	Sema3c	Ppme1			Socs3	Arpc5			Gm20045	Rps8		Sgsm3	Cd63	Kcnmb1
Vcp	Arhgef25	Flna			Cd48	Themis2			Gpsm3	Ramp2		Fzd2	2023-09-07	Fkbp8
Hmgn1	Sparc	Slc16a3			Gria1	F730311O21Rik			Serpina1b	Il10ra		Arhgef17	Flot1	Timp2
Cyb5r3	Smoc1	Mylk			Slit2	Gpr176			Serpinh1	Serpinb1a		Itm2c	Nsmce4a	Morf4l2
Cnn3	Notch3	Adam15			Alkbh1	Sdf2l1			Abcb1b	Lasp1		Scpep1	Wdr6	Gtpbp1
Foxf1	Gucy1a1	Arhgef25			Slc1a4	Clic1			Dnajb11	Cxcl14		Arfip1	P3h3	Sf3b2
Chst3	Pdlim7	Itgb3			Rspo2	Timp3			Gm13293	Cp		Pttg1ip	Heyl	Atp2b4
Lrpap1	Kcnh2	Sumf1			AB124611	Dapk1			Syt15	Mki67		Sfrp2	Arl6ip5	Nagpa
Pigs	Ube2o	Manbal			Rhbdd1	Edn1			Tmem164	Olr1		Jag1	Txndc15	Hnrnpk
Smo	Slc9a1	Cfh			Os9	Lig4			Bcl3	Rpl3		Sgce	Dnajc8	Dnajc8
Ccdc102a	Pja2	Stbd1			Hif1a	Mboat1			Ramp2	Wdfy4		Wdr61	Arf1	Ngef
Gnai1	Sync	Ano10			Arnt2	Mfge8			B430306N03Rik	Hist1h3b		Trp53i13	Maged2	Fblim1
Maged2	Ppp2r1a	Camk1			Themis2	H2-DMb1			Lpcat2	Dapk1		Igsf3	Ppme1	Hmgcs2
Serpini1	Phtf2	9330182L06Rik			Emid1	Tmem86a			U2af2	Tmsb10		Cnn3	Laptm4a	Mcm6
Adamts2	Ddx1	Ston1			Serpinb1a	Kcnk6			Sirpa	Nid1		Ncam1	Eml1	Pcdh7
Npnt	Camk1	Tmem59			Spcs2	Fam105a			Col6a5	Rps26		Kdelr3	Fads2	Fbln2
Itih2	Creld2	Sdcbp			Cmklr1	Rgs10			Ly6c1	Hook2		Rbm8a	Tusc3	Osr1
Acta2	Atp2a3	Sil1			Ptpro	Sgms2			Arhgap15	Nupr1		Ephb6	Jph2	Ptprz1
Nbl1	Tgm2	Fndc3b				Gnptab			Was	Dna2		Emb	Colec12	Sel1l
Ano10	Sod3	Tmed9				Adcy2			Tmod3	Cd300ld		Lix1l	Mfap4	Pkd1
Fzd1	Eml2	Wfs1				Fcer1g			Casp8	Comp		Fxyd1	Adamtsl3	Lrpap1
Fat4	Sh3bp4	Cavin1				Adam17			Myc	Jak3		Ier3	Fstl3	Fam3c
Flii	Astn2	Slc9a1				Cdkn1a			Cfh	Adamts7		Ano1	Fn1	Col3a1
Ehd2	Ap2m1	Gucy1a1				Creg2			Ncf4	Rps12		Ephb3	Tspyl1	Ncdn
Atf6b	Mrc2	Rhoa				Pcdh11x			H6pd	Lrrc8d		Lama5	Scarf2	Adcy5
Nudcd3	Qsox2	Nrbp1				Lasp1			Ip6k3	Flt1		Enpep	Nupr1	Asb2
2310022B05Rik	Calr	Slmap				Cd93			Ulbp1	Lpcat2		Galnt16	Slc8a2	Anapc2
Coro1c	Trim28	Pros1				C5ar1			Mapk6	Slc22a4		Cxxc5	Calr	Gstm1
Tcf7l1	Tpp1	Sun1				Smad3			Ppp3ca	Sfrp4		Nynrin	Scarb2	Mxra7
Kdelr2	Atp8b1	Rbm8a				Shisa5			Cxcr4	Pde4b		Tmbim1	Xxylt1	St3gal2
Shc1	Slc1a4	Nudcd3				Snx8			Wdr62	Cd24a		Anapc2	Cd248	Dmpk
Stat3	Sec11a	Adamtsl3				Cd14			Kremen1	Rin1		Twsg1	Tbcb	Tnfrsf12a
Sgce	Flnc	Dusp27				Itih3			Itga2	Rpl23		A4galt	Creld2	Col4a6
Rras	Csrp2	Smoc1				Vopp1			Ccl2	Rps24		Anxa2	P3h4	Nrbp1
2510039O18Rik	Gusb	Pgm5				Fap			Rpl32	Rps15a		Il6st	Pdlim7	Ncam1
Tnc	Timp2	Fxyd1				Slc20a1			Inhbb	C1qtnf6		Jph2	Pcdhgc5	Fzd8
Naglu	Ik	Cct8				Tram1			Serpina3g	Frmd4a		Ptgfrn	Fat4	Aldh18a1
Slc36a4	Ppic	4930523C07Rik				Wif1			Tubb3	Tgfb1		Polr2c	Anxa2	Pcdhgc5
CAAA01147332.1	Slc8a2	Pdgfc				Cd63			Kcnj2	Tlr8		Sost	Slc29a1	Tnc
Casc4	Ndfip1	Tmem47				Vill			Phlda1	Sncg		Apbb1	Smpd1	Foxc2
Sf3b2	Spryd3	Magee1				Pilra			Adamts4	Hs3st1		Adgrl2	Ik	Itgav
Ctsf	Agrn	Itpr1				Crispld1			Plekho2	Gm38399		Plod3	Rela	Pdlim7
Bcam	Smc1a	Cd200				Cyfip1			Ly6e	Tnfaip3		Stbd1	Nckap1	Rexo2
Ilk	Anln	Esyt2				Tgif1			Fkbp2	Eef1g		Mydgf	Pdgfd	Lims2
Ccdc42	Ehd2	Rhob				Smim3			Col6a6	Tmod3		Sorl1	Gnb2	Cyth2
Fam84a	Stat6	Igsf3				Pi15			Adap2	Pik3cd		Rasl11a	Adcy5	Edem3
Pdzrn3	Kcnma1	Eml1				Mia3			Cdh2	Gprin3		Ift43	Arhgdia	Kdelr2
Asb6	Ston1	Ppp1r14a				Prokr2			Cit	Slc25a45		Sema3d	Abcc9	Bace1
Nxn	Lrrc17	Snx17				Slc23a2			Vash1	Plxdc2		Fzd7	Zrsr1	Creb3
Tfip11	4930523C07Rik	Pcdhgb6				Cdk6			Gatm	Fuca1		Pck2	Hmgcs2	Itgbl1
Serinc3	Tpm1	Ganab				Fam126a			Bst1	Apobr		Actn4	Boc	Mmp23
Abhd8	Myo1e	Ergic3				Ulbp1			Gm17203	Marcks		Fam84a	Lims2	Kirrel
Mtdh	Sbspon	Kank1				Cyfip2			Rpl9	Fyb		Adgrl1	Adamts1	Rhbdf1
Tmem2	Sae1	Rpl10a				Plvap			Adgrg1	Cdsn		Aldh7a1	Lrig1	Pde3a
Kdelr3	Eml1	Mansc1				Rcn1			Galnt10	Rab15		Anapc7	Fblim1	Khsrp
Dnajc17	Kidins220	Pygb				Cln8			Adamts8	Flot1		Rab4a	Thsd4	Fmnl3
Pkd2	Uso1	Cd248				Tec			Lrig1	Rara		Ssr2	Ano1	Aplp2
Postn	Ntn1	Stip1				Arhgap9			Slc25a13	AI467606		Gja1	Capn2	Plod2
Tm9sf3	Pde3a	Pacsin2				Dock2			Rpl36	Neurl3		Cyth3	Efhd2	Magee1
Degs1	Rabgap1	Lrp5				Mfsd1			Pcolce	Aqp5		Degs1	Clic4	Slc39a7
Olfml2b	Abcc9	Abcc1				Ier5			Marcksl1	Dlgap5		Kctd13	Nxn	Itpr1
Spats2l	Tsc22d1	Hexb				Coro1a			Ptger4	Flnb		1810055G02Rik	Lmod1	Itfg1
Pbxip1	Cap2	Chst3				Plxna2			Itgb8	Rpl18a		Selenof	Ergic1	Arl1
Scara3	Sulf2	1810055G02Rik				Htt			Rpl30	Dennd1c		Gm49227	Ptprz1	Mesd
Fgfrl1	Tnfrsf12a	Upf1				Cxcl12			Serpinb6b	Moxd1		Morf4l2	Nek9	Ecm2
BC005624	Stbd1	Bag3				Havcr2			Malat1	Car13		Col6a1	Magee1	Rhoa
Sorbs2	Selenon	Dok1				Nos2			Rps6ka1	Fam49b		Magee1	Serpine1	Rhob
Pdcd6ip	Scarb2	Ddx3x				Wfdc17			Gfod2	Col11a1		Mta2	Cdh6	Sardh
Pdlim7	Itgb3	Gas6				Actr3			Ccl9	Lyn		Top2b	Sgce	Uggt1
Rrp1	Eef2k	Rela				Prkx			Pdia5	Fgd5		Chpf2	Arl3	Lrrc17
Slc25a24	Efhd2	Crip1				Disp1			Atf4	Gpc6		Fjx1	Plcb4	Gucy1a1
Sync	Mapre2	Tspan4				Il6st			Wfdc17	Prdm1		Serpinb6b	Prkcsh	Adra1d
Itih3	Mettl24	2900026A02Rik				Cttnbp2nl			Pla1a	Tlr6		Foxf1	Itpr1	Pdcd6ip
Sgms2	Zyx	Scarb2				Hvcn1			Ctsl	Ly86		Mid2	Trim28	Cx3cl1
Rnf187	Tceal3	Ercc3				Lrp1			Oaf	Grk5		Ston1	Osr1	Flot1
Susd2	Edc4	Entpd1				Fgd3			Vangl2	Dnajb11		Lrig1	Os9	Arhgdia
Camk1	Hspb7	Fblim1				Lrrc32			Slc37a2	Adam17		Ankrd45	Tspan4	Layn
Lrig1	Stip1	Tbc1d1				Frmd4b			Dok2	Rps3a1		Gstm1	Lrrc17	Mdga1
Hebp1	Sgcd	Mapre2				Pdia6			Pou2f2	Mgl2		Pak6	Sel1l	Atf6b
Tmem165	Rabac1	Csf1				Plxna1			Tgfb1	Kif22		Cetn2	Atf6b	Scarb2
Ubqln2	Itpr1	Agrn				AB124611			Cx3cr1	Gpr137b		Tnk2	Eef2k	Wdr1
Col4a1	Ercc3	Mcm3ap				Epdr1			Mal	Dll4		Gata6	Fkbp1a	Scn1b
Cavin1	Plcb4	Pdzrn3				Gpsm3			Snx8	Evi2a		Hist4h4	Abcc1	F2r
Plekhm2	Ptbp1	Nxn				Ncapg2			Ccr5	Capg		Pomk	Dbn1	Ik
Zfp362	P3h4	Srebf2				Tor4a			Pltp	Cdv3		Gamt	Snta1	Scara3
Gata6	Cd200	Eln				Tlr4			Sh3bp5	Nbl1		Pdia5	Sdc1	Nynrin
Tsen34	Rpa1	Pkd1				Ankrd28			Zfp521	Ston2		Tspan4	Dnajb4	Kcnj8
Mamdc2	Mmp14	Atp8b1				Arhgap30			Cnr2	Rassf2		Cacna2d1	Fgfr1	Sec13
Anapc2	C77080	Efhd2				Aldh18a1			Pmp22	Casp8		Hspb1	Col4a6	Fam84a
Rhob	Id1	Itih3				Ppp3ca			Peak1	Card11		Pgm5	Hnrnpk	Pgrmc1
Stk24	Fads2	Kcnma1				Actb			Slc9a7	Nptx1		Vwc2	F2r	Adgrl2
Trim8	Rhob	Osr1				Mtmr10			Tm4sf1	Nrros		Wnt16	9530068E07Rik	Sdc1
Cask	Entpd1	Sbds				Cog3			Tram1	Ccnd1		Ccdc42	Plxdc2	Rilpl1
Calcoco1	Sdc2	Bambi				Ptgfrn			Cep83	Mmp19		Pde3a	Plod2	Tm7sf3
Chd4	Sema3e	Sema3c				Nfkbia			Meltf	Rpl6		Myl6	Ubqln2	Vps28
C1galt1c1	Fgfr1	Tmsb4x				Dnajb11			Myo18a	Col9a1		Sall2	Igf1r	Hnrnpa0
Abat	Sdf4	Ehd2				Cd48			Nckap1l	Pmaip1		Plod2	Snrnp27	Mageh1
Angpt2	Twsg1	Skiv2l2				Tmem2			Baz1a	Gm20045		C87436	Pacsin2	Ano6
Samd4b	Crlf2	Slc1a4				Pou2f2			Pik3r5	Ccl2		Agrn	Hnrnpab	Capns1
Tbrg1	Hnrnpa0	Gns				Gm10521			Nod1	Inhbb		Ap2a1	Cxxc1	Serpinb6b
Zfp365	Cast	Tceal3				Junb			H2-T23	B4galt1		Large1	Dsp	Nomo1
F2r	Podxl2	Fstl3				Alkbh1			Rnf150	Cntnap1		Lynx1	Tjp2	Atp1b2
Mthfd1	Fam20c	Ddx1				Tlr13			Dlgap5	Iqgap2		Atp6v0e2	Trip10	Col5a2
Zmpste24	Pdgfrb	Sel1l3				Vmp1			Tmem106a	She		Tjp2	Aimp2	Lrp10
Wfs1	Snrpb	Rarres1				Ptafr			Flot1	Chrm3		Itga9	Stat6	Jag1
Arhgef17	Vcan	Phtf2				Cbl			Ifngr1	Rasgrf2		Gpr153	Cgref1	Ctsh
Map3k3	Sf3b2	Adamts2				B3gnt5			Aif1	Elk3		Tmem258	Ubald2	Stip1
Stbd1	Col5a1	Stk38l				Uggt1			Slamf8	Rasgef1b		Ramp1	Slc2a1	Ppp2cb
Evc	Npy1r	Rps6ka4				Rapgef4			Cd38	Sparc		Oaz2	Aamp	Csrp2
Capn2	Rcn1	Qpct				Hif1a			Tmem173	Rapgef3		Cacnb3	Stip1	Atic
Galk1	Add1	Hmgn3				St3gal1			Tagap	Nek6		Traf7	Lrrfip1	Plcb4
Trp53i13	Atp1b2	Igf1r				Eif1a			Stra6l	Ctsh		Fmnl3	Pdcd6ip	Emb
Anp32e	P3h3	Rabac1				Serpina1b			Gdpd1	Pde9a		Ercc3	Gstm1	Ergic1
Sipa1l2	Ano1	Itfg1				Xbp1			Scn1b	Ccr5		Tspyl1	Plcb3	Serpine1
Tlr4	Tgfbr3	Rbm42				Tram2			Ighv11-2	Havcr2		Osr1	Fkbp8	Mfap4
Rgs5	Prelp	Ssr1				Fat3			Slc39a1	Ier3		Casp12	Dysf	Rab3d
Tsc22d1	Adamts1	Gtpbp1				Rbm12			Rassf2	S1pr1		Farp2	Morf4l2	Ubb
Ptprj	Cct8	Sertad1				Spryd3			Man2a1	Il33		Irf2bpl	Map7d1	Mgat1
Ppme1	St5	Hnrnpab				Rnf150			Adamts12	Ptpn1		Glt8d1	Gns	Tpm1
B3gnt5	Cct7	Tmem165				Piezo1			AA467197	Fam105a		Endod1	Kcnmb1	Tsc22d1
Naga	Sec23a	Kif1a				Srpr			Stxbp6	Srgn		Gm42031	Mcm6	Pja2
Adcy9	Tfeb	Sgca				AI429214			Dhh	2001-03-01		Flnc	Susd2	Rnh1
Col4a5	Atic	Vim				Itgb4			Csf1r	Gbp9		Asb2	Gucy1a1	Igf1r
Bmpr1a	Nxn	Shisa4				Abr			Rpl3	Igsf6		Wfdc1	Wfs1	Slco3a1
Bdnf	Canx	Sec13				Sdc4			Fam102b	Rgl2		Efhd1	Lum	Gstt1
Emc8	Serpine1	Lrrc17				Yeats2			Nrros	Gdf15		Zcchc14	Stub1	Cacna2d1
Itm2c	Snx1	Slc6a9				Lmo2			Tanc2	Rps29		Cnpy3	Thbs1	Rela
Trim47	Kcnc4	Arl1				Ly86			Rasip1	Adam8		Ppp1r14a	Smtn	2900026A02Rik
Csf1	Arl1	Serpinb9				Arhgdib			Il10ra	Pcdhgc3		Osbpl10	Slc35e4	Rab11fip3
Chpf2	Foxo3	Atic				Tmie			Sema6a	Rpl17		Calm2	Tram1	Syde1
Mtmr6	Tmem2	Kcnh2				Gm6377			H2-DMa	Notch4		Epdr1	Nfic	Ano10
Mgat1	Pomgnt2	Colec12				Abi1			Mxra8	Marcksl1		Shisa4	Pja2	Srf
Col6a2	Nfe2l2	Plat				Trim59			Capg	Slc40a1		Edem3	Ncstn	Ganab
Fblim1	Lrp8	Mrfap1				Hps1			P2rx7	Crlf1		Smo	Mtap	Nxn
Sec23a	Kif1a	Pdia6				Stt3a			Crispld2	Myo5a		Rpa1	Rhoa	Mical1
Tspyl1	Plat	Klc3				Gadd45b			Card11	Nol3		Elob	Lnx1	Khdrbs3
Eml2	Cdh6	Alcam				Ppm1h			Ptgs2	Aif1		Nrbp1	Srf	Tmem30a
Ppia	Chsy3	Pdgfd				Cd300ld			Zeb2	Csf3r		Ptprz1	Lrp10	Gm13889
Slc39a1	Zmpste24	Spcs1				Ssc5d			AL732506.1	F730311O21Rik		Cabin1	Anapc2	Mettl24
Megf8	Hp1bp3	Col3a1				Gmip			Col6a3	Pkp1		Fat4	Qsox2	Casp12
Gstm2	Mfsd10	Slc41a2				Col22a1			Chl1	Gper1		Nelfb	Mkl1	Ift43
Maml1	Sema3f	Mgp				Stk10			Kif26a	Gpsm3		Cx3cl1	Tmem30a	Slc35e4
Klc3	Mkl1	Kidins220				Dnm3os			St3gal4	Kif26a		Nkd1	Gspt1	Shroom3
Ncam1	Qpct	Plcl1				Cmip			Havcr2	Ltbp2		Hdac11	Map7d2	Tusc3
Cand2	Nrbp1	Klhl11				Abhd12			Nbl1	Col6a3		Ptprk	Pcdh7	Mta2
Twsg1	Isyna1	Cct7				Mki67			Uba7	Vdr		Arhgef25	Itfg1	Creld2
Tmtc2	Gns	Topors				Hivep3			Fcgr4	Sox7		Foxc1	Hr	Hmgn1
Nsmce4a	Copb1	Jund				Ripk1			Blnk	P2ry12		Kctd7	Chrd	Psip1
Tsr2	Adamtsl3	Hars				Il6			Lrrc8d	Alox5ap		Arf4	Mesd	Lrrfip1
Colec12	Atp6v1a	Sf3b2				Ece1			Tbxas1	Ppp1cc		Spats2l	Frzb	Ercc3
Tnfaip6	Ssrp1	Nynrin				S100a4			Angptl2	Col6a5		Impdh2	Psip1	Plcb3
Caml	Fam216a	Tbc1d2b				Snx5			Psen2	Wdr62		Kank1	Fam114a1	Nedd9
Ano6	Mthfd1	Stt3b				Cmklr1			Renbp	Smoc1		Sbds	Ppp2cb	Foxc1
Mmp17	Anapc7	Slc39a1				Def6			Sez6l2	Cgref1		Spsb1	C1qtnf2	Tbc1d1
Evc2	Ebna1bp2	Copb1				Adgre1			Cytip	Ctsk		Tspan7	Cald1	Chsy1
Srpx2	Asb2	Tmem50a				Plekhm2			Lrrc25	Rpl41		Rrp1b	Timp2	Mpdz
Fermt2	Gtf2b	Smc1a				Mmrn1			Lgi4	Rpl7		Papd7	Mxra7	Spcs1
Atp6v1a	Creb3	Fjx1				Htra3			Ccnb1ip1	Blnk		Pdia4	Ganab	Wfikkn2
Ppp1cb	Abcc1	Emd				Cstb			Prdm1	Fmnl1		Abhd16a	Cx3cl1	Sh3gl1
Ror1	Cavin1	Gstm1				Prkcb			Dennd1c	Tubb2a		Slc39a1	BC005624	Ptprf
Psmc2	Gem	Lrig1				Nrn1			Rpl17	Tgif1		Lamc1	Nedd9	Hspb8
Tmtc1	Osbpl3	Eef2k				Mkl2			Pabpn1	Plaur		Col15a1	Fmnl3	Cap2
Ccdc8	Serpinb9	Ube2z				Lrp8			Taok3	Cdc42se2		Cst3	Slc39a6	Ctsf
Stip1	Heyl	Sdc1				Kif14			Dusp18	H19		Dirc2	Serpinb6b	Igfbp2
Gstm1	Atpif1	Psmc2				Parg			Fgd5	Akr1b8		Zbtb4	Lman1	Osbpl3
Terf2ip	Ssb	Adcy9				Fzd9			Scarf1	Trpc6		Fam3a	Kdelr2	Dysf
Fam129a	Dnajc8	Flnc				Emid1			Pik3cd	Adamts4		Fgfrl1	Atp1b2	Actg1
Pld3	Efr3a	Efr3a				Srd5a2			Plscr1	Irf8		Eif4g2	Drap1	Lmod1
Col1a2	Hyal1	Col4a6				Mcub			Grb10	Egfl7		Scube3	Ano6	Col5a1
Fam13c	Id3	Anxa7				Rrp15			Ttyh3	Mgat4b		Syt15	Vps28	Akt1
Oxct1	Hspb1	Cast				Nfkbie			Tsku	Tmem173		Oxct1	Hspa4	Ston1
Anxa6	Clic1	Vcan				Srgap3			H19	Vav2		Manbal	Tsc22d1	Dsp
Wfdc1	Tmtc3	2310022B05Rik				Galnt1			Rnf128	Igf2bp2		Ccdc149	Emb	Syt15
Trpv2	Mcm3ap	Zbtb38				Casp8			Smap2	Afap1l1		Snupn	Mageh1	Itga1
Armc5	Nenf	Aplp2				Gm16070			Scn3b	Pira2		Evc	Lxn	Ier3
Cpt1a	Dsp	Col5a2				Lrrc15			Dok3	Tmem214		Dynlrb1	Txndc16	Smtn
Csnk1a1	Layn	Boc				C5ar2			Dna2	Rps15		Myrf	Gem	Aoc3
Tram1	Tomm34	Myo1e				Uap1l1			AC149090.1	Kif23		Atrnl1	Hars	Ski
Ston1	Chmp4c	Fads2				Cxcr4			Cthrc1	Podn		Vcam1	Mmp23	Wscd2
Igf1r	Rps6ka4	Adprh				Etv3			Sdc4	Ncf4		Tmem45a	Avpi1	Eef2k
Itgb3	Dok1	Pomgnt2				Sfrp1			Arf6	Ptger4		Trim47	Astn2	Il6st
Copa	Vim	Anxa2				Cenpf			Hspa1b	Fn1		Anxa7	Pde3a	Thsd4
Exoc7	Fam198b	Actg1				Tmem189			Plk2	Baiap2		Tns2	Pcbp1	Agpat4
Ppp1r35	Plpp1	Hnrnpa0				Tmem106a			Il2rg	Colec12		Crip1	Sec23a	Mthfd1
Top2b	Nudcd3	Ppic				Efhd2			Cdh3	Hivep3		Tmem115	Ptpra	Sdc2
Smu1	Cnn2	Pcdhga11				Tmem176b			Rara	Slc39a1		Cnn1	Tbc1d1	Irf2bpl
Nr1h2	Dars	Poglut1				Ptprc			Gm38399	Rasip1		Csrp1	Evc2	Fjx1
Pgghg	Lrrfip1	Maged2				Pkp1			Ckap4	Slamf8		Atp1b2	Skiv2l	Cttn
Cbx6	Ptgfrn	Kpnb1				Gpr173			Tram2	Synpo		Cherp	Hdac5	Chrd
Adgra2	Creb3l1	Ubb				Vwa5a			Trim44	Mlph		Bnip2	Fbxw8	Spats2l
Kcnmb1	Slc6a9	Creld2				Bex1			Tnfaip3	Sfrp2		Fam171a1	Lgi3	Lzts2
Emp3	Itm2b	Osbpl3				Rab3il1			Plagl1	Rflnb		Lats2	Slc1a4	Tmco3
Sulf2	Osr1	Atp1b2				5031439G07Rik			Myrip	Zmynd11		Fam198b	Cap2	Tenm3
Plat	Pcdhgb6	Lemd2				Selplg			Man1c1	Gm26532		Adcy5	Jag1	Ptbp1
Mrfap1	Emd	Lrrfip1				Card11			Slc35c2	Fcgr2b		Sun2	Fuca1	Manbal
9330182L06Rik	Cyfip1	Ttll7				Acp2			Mylip	Fxyd5		Syde1	Myl12a	Shc1
Dok1	Gja1	Gm45669				Csf3r			Fxyd5	Rftn1		Fblim1	St5	Tmed10
Ndrg1	Tmx1	Dnajb4				Vav2			Clec4d	Sptbn1		Pacsin2	Mfsd10	Abi3bp
Osr1	Pde4b	Thsd4				Fam167a			Cdk6	Gpr34		Sec16a	P4ha1	Tmem160
Gm13889	Sumf1	Arcn1				Atp7a			Itga11	Ctsl		Thra	Selenon	Casc4
Pacsin2	Stt3b	C1galt1c1				Btk			Rps24	Bcl2a1b		Kif7	Sec11a	Pcsk5
Tbx2	Sgk1	Grn				Rassf5			Rps19	P2rx7		Col4a6	Nrbp1	Mgp
Rasa1	Rnf187	Plcb4				Gpr35			N4bp3	Ldb2		Hist1h1e	Pkd1	Tubb4b
Npdc1	Got2	Nfe2l2				Penk			Ybx1	Epha2		Llgl1	Itgbl1	Lum
Mustn1	Glt8d1	Anapc2				Gatm			Xylb	Ccl9		Emp2	Vcan	Arhgap44
Kazald1	Dnajc3	Pdxdc1				Slc7a2			Fcgr3	Samd5		Eva1b	Dnajb5	Stub1
Rbbp9	Fblim1	Stat6				Mmgt2			Chid1	Xpnpep1		Dap	Tfeb	Palm
Traf7	Pdgfc	Mgat1				Rbl1			Slc39a7	Trim14		Papss1	Aoc3	Cct8
Gnai3	Eps8l2	Agpat4				Stk38l			Kcna2	Pmp22		Flii	Hspb8	P4htm
Tm4sf1	Plcl1	Vps28				Il10ra			Rps8	Gxylt2		Atg9a	Arl1	Tnk2
Klhl7	Plxnb1	Foxo3				Pi4k2a			Hist1h3b	Spon1		Sidt2	Ctsf	1810055G02Rik
Iqsec2	Adam9	Hnrnpk				Nrip1			Rasa4	Klhl4		Wtip	Atp2a2	Arhgef17
Lmf2	Heatr5b	Ssrp1				Sfrp4			Fn1	Loxl3		Lrtm2	Asph	Rsu1
Eva1b	Igf1r	Hyal1				Syn3			Ahr	Milr1		Sbspon	Txnrd3	Ubald2
Rad50	Upf1	Tm9sf3				Fmnl1			Mrc2	Peak1		Pigs	Tnfrsf12a	Abl1
Nagpa	Sbds	Mpdz				Map4k4			Lnx1	Uap1		Ppp1r13l	Cad	Isyna1
Ptprz1	Ano10	Erbb2				Malt1			Scarf2	Gimap6		Samd4b	Asah1	Ptprk
Anxa2	Pcdhga11	Enpp1				Cndp2			Ptpn1	Cldn5		Sorbs2	Mdga1	Sec23a
Adcy7	Frzb	Tpp1				Rhbdd1			Rpl18a	Arhgap11a		Cltb	Dctn6	Creb3l1
Nfic	Casq1	Sec11a				Itgam			Rpl11	Clic1		Etv5	Psmc3	Selenos
Lamc1	Kank1	Serpine1				Sla			Rpl12	Rps19		Bcr	Pip4k2c	Hars
Mark1	Sdf2	Chmp4c				Psen2			Synm	Rpl27a		Mageh1	Pgrmc1	Babam1
Dstn	Csf1	Lsm14b				Sash1			Hck	Pltp		Tgfb1i1	Foxc1	Sbds
Pdgfd	Sdc1	Calr				Aprt			Rgs1	Slc25a37		Tenm3	Eif3b	Nkd1
Tmco3	Tmem47	Hspa4				Ern1			Disp1	Zc3h12d		Stat3	Tgfb2	Trip10
Lamp1	Srebf2	Fam216a				Trpv2			Gm14005	Tlr13		Postn	Anapc4	Dctn6
Tmed9	Erap1	Bmpr1a				Lyn			AI467606	Dusp18		Atp2a2	Adra1d	Pip4k2c
Ttc28	Hnrnpab	Snapc2				Ccl6			Xpnpep1	Tagap		Cyb561	Cct8	Vat1
Tns2	Ift43	Npr2				Trpm6			Cdh11	Ipmk		Diras2	Ccdc124	Map7d1
Cst3	Rab2a	Foxc1				Vamp1			Nectin1	Chid1		Ssr1	Spcs1	Ptgfrn
Entpd1	Npr2	Tnk2				Fkbp14			Clic1	Apln		Gm36569	Agpat4	Txndc16
Jup	Pdxdc1	Myof				Arhgap45			Fosl2	Lman1		Cavin1	Osbpl3	Slc27a4
Kctd10	Eln	Adgrl2				Tlr8			Scx	Frmd5		Ap2m1	Pcyox1l	Fbxw8
Ube2z	Aimp2	Itgbl1				Lpxn			Kif22	Malat1		Actn1	Clic1	Pdzrn3
Hist1h4c	Col4a6	Myo1d				Far1			Col16a1	Gdf3		Mfap4	Layn	Twsg1
Tbc1d2b	Vps28	Thbs2				Spn			Rftn1	Arhgap31		Armcx4	Adgrl2	Bnip2
Arf4	Rarres1	Clmp				Slamf9			Raph1	Hmga2		Hspb8	Mpdz	Eif3g
Map2k1	Rela	Rnf123				Atp6v0a1			Gripap1	Serpina3g		Frk	Syde1	Bcar1
B4galnt3	Poglut1	Myadm				Ireb2			Ksr1	Cmtm3		Cyp4f14	Pdzrn3	Lama4
Galnt16	Capn2	Surf4				Tnip1			Col5a3	Slc7a8		Olfml2a	Col16a1	Aamp
Srebf2	Elp2	Ift43				Emilin1			Col6a1	Evl		Adamts15	U2af2	Naglu
Tusc3	Pdp1	Trim47				Polr2a			Gper1	Smap2		Rnf215	Pkdcc	Gpr108
Vasp	Trp53	Naglu				Was			Vwa1	Pxdn		Gabarapl1	Hmgn1	Tgfb1i1
Snx17	Arcn1	Uso1				Cfl1			Hivep3	Tubb3		Ern1	Elp3	Ssr2
P4htm	Rnh1	Kdelr3				Tmx3			Tmie	Rps9		Sfxn3	Add1	Hdac5
Myl6	Os9	Ttc28				Hist1h1d			Klhl4	Zmynd15		Ntf3	Fam84a	Trim47
Iqgap1	Sf3a3	Creb3				Tmem164			Pdgfra	Top2a		Slc6a9	Foxc2	Osbpl5
Wnt5b	Pacsin2	Psmd13				Rspo2			Fyb	Fam43a		Ppic	Nynrin	Ttc28
Manbal	Colec12	Gspt1				Npc1			Eps8	Cd180		Ptov1	Selenos	Hspa4
Polr2a	Gpr155	Rab2a				Cd53			Lmnb2	Il6		Pde1a	Smc1a	Rnf123
Adgrl1	Hcfc1	Cep170b				Atf6			Gm44899	Ppp3ca		Dstn	Hk1	Cnksr3
Rbm8a	Rhbdd1	Etv5				Surf4			Rps9	5031439G07Rik		Glb1l	Ano10	Sae1
Gm49227	Dmap1	Mgat5				Ctsc			Smoc1	Zfp820		Tgm2	Tcea3	Ncstn
Pdk3	Chmp4b	Aoc3				Pdgfb			Cmip	Snx8		Wrnip1	Leprot	Hr
Maff	Tbc1d1	Ski				Nfe2l3			Pde9a	Mcf2l		Ier5l	Cops7a	Fam114a1
Smg9	Casp12	Ube2o				Smoc1			Myo5a	Vangl2		Tmem2	Kcnj8	Gnb2
Os9	Mfap4	Edc4				Acvrl1			Fam43a	Itgam		Lrrc17	Herpud1	Chmp4c
Msantd4	Esyt2	Sbspon				Mapk6			Adcy4	Krt8		Lars2	Fjx1	Kif13a
Pja2	C1galt1c1	Col5a1				Tnfrsf26			St3gal1	Taok3		Cbarp	Pcdhgb7	Hspa5
Uggt1	CAAA01147332.1	Hp1bp3				Os9			Shank3	Tm4sf1		P2rx1	Snrpb	Cand1
Actn4	Lmbrd1	Mcm4				Mkl1			Flt1	Rnf128		Sync	Smarcd3	Klc3
Arf1	Tmem165	Efemp2				Tpcn2			Igkv14-126	Chst15		Rcn1	Klhl21	Nupr1
Arhgap44	Snx17	Ap2m1				Trp63			Cmtm3	Rpl13a		Rrp7a	Eif3c	Pla2g4a
Soga1	Agpat4	Adcy5				Camk1d			Arhgap9	Mpp6		Tshz3	Bace1	Snrpb
Lamc3	Akap6	Lix1l				Bcat1			Fmn1	Ifitm3		Spryd3	Pqbp1	Med28
Smurf2	Tes	Zdhhc8				H3f3b			Itga5	Rcn1		Hsp90b1	Obsl1	Gpr153
Lix1l	Mansc1	Id1				Dram1			Gpc6	Chl1		Npnt	Capns1	Dnajb5
Sec16a	Ntf3	CAAA01147332.1				Prr13			Fndc4	Rgs16		Flna	Ubc	Spryd3
Hnrnpul1	Elp6	Atl3				P4hb			Ptk2b	Pcolce		Rpl10a	Sf3b4	Wnt16
Itga9	Crnkl1	Crlf2				Txnrd1			Plekhh1	Bcat1		Tmem30a	Tenm3	Atp8b1
Surf4	Pdzrn3	Hspb2				Tlr2			Naglu	B3gnt7		Eif5a	P3h2	Dbn1
Stt3a	Bace1	Gja1				Zdhhc20			Masp1	Zeb2		Hmgn1	Serpinb9	Hnrnpab
Scube3	Rhoa	Tgfbr3				Tnip3			Adam17	Mrc2		Rela	Khdrbs3	Gspt1
Plpp3	Cdkl5	Adcy7				Calm1			Isl1	Megf10		Map6	Eif3d	Ephb3
Rps6ka4	Myo1d	Hmgcs2				Rap2b			B4galt5	Usp40		Ttc28	Trir	Slc20a2
Sparc	Klhl11	Fez2				Adam19			Nnt	Hcls1		Stk38l	Cnpy4	Abtb2
Mxra7	Gstm1	Tram1				Galc			Ipmk	Sh3bp5		Rab40b	Tusc1	Cacnb3
Tagln	Mrfap1	Ehd4				Arap1			Tinagl1	Ccl25		Cnksr3	Casp12	Leprot
Ppp1r12c	Ncstn	Cap2				Erbin			Cep250	Cytip		Fig4	Pomgnt2	Tgfb2
Pgm5	Smg8	Sf3a3				Flrt2			Efna1	Nkain1		Gucy1a1	Edem3	Ccdc3
Stt3b	Ehd4	Ntf3				Fam83f			Epha2	Gramd1b		Snrpd2	Igfbp2	Atp2a2
Ero1l	Psap	Slc35e4				Tgfbr1			Mki67	Pycard		Adgre5	Atic	Frzb
4930523C07Rik	Tubb4b	Tmem63a				Trpv4			Cgnl1	Ror2		Ctsf	Rsu1	Snta1
Dlg3	Extl2	Adra1d				Slfn2			Mmp19	Inf2		Tceal3	Dctn2	Cope
Vim	Syt11	Chst14				Arnt2			Rps3	Il6ra		Pdgfc	Ston1	Aimp2
Sparcl1	Fkbp14	Ctsf				Shisa9			Ldb2	Tnfrsf11b		Pqbp1	Pde4b	Smarcd3
Amfr	Chst3	Map2k1				Orai2			Hs3st1	Cd83		Arhgap23	Jmjd8	Caskin2
Gpsm2	Jund	Elp2				Tcf4			Col5a1	Fam83f		Fkbp8	Grn	Ddah2
Klhl11	Hspb2	Capn2				Slc8a3			Pnmal2	Csf1r		Aatk	Enpp5	Gna11
Fam3a	Adam15	Arhgef17				Kcnd1			Maf	Sox9		Pcdhb14	Ercc3	Adprh
Palm	Syde2	Fam3c				Vamp7			Eef1b2	Mylip		Lamc3	Manbal	Gorasp2
Actn1	Gnl2	Vcam1				Crlf1			Rps4x	Kcnh1		Casq1	Sema3e	Fam198b
S100a4	Tnk2	Glt8d1				Bin2			Loxl3	Kcnj10		Nipa1	Scara3	Cxxc5
Smpd1	Nckap1	Hmgn1				Arl6ip5			Tmem198b	Cdk1		Zfp637	Glb1	Pde4b
Jak2	Acvr1	Kirrel				Phlda1			Chst15	Micu1		Lrfn3	2900026A02Rik	Astn2
Chrdl1	Mpdz	Anxa4				Rgs19			Mt1	Slc9a7		Col4a1	Atraid	Cabin1
Ripor1	Pkd1	Prkcsh				Pitpna			Ror2	Nr1h3		Mgat5	Rnf123	Serpinb9
Mbtps1	Fut11	Cyb5r3				Vps26b			Plec	Arnt2		Kcnj12	Slc27a4	Cald1
Tenm3	Itih3	Clic1				Rhobtb3			Tomm40	Man2b2		Cchcr1	Klc3	Fuca1
Eif1ax	Htr1b	Shroom3				Gm13293			Rpl23	Cd200r1		Syt11	Cope	Gle1
Cldnd1	Snapc2	Cttn							Slc12a9	Pappa2		Rars	Atp8b1	2007-09-01
Irx3	Psmd13	Plxnb1							Rps27a	Lyl1		Plcd1	Ttc28	Mrvi1
Clip3	Polr2b	Hcfc1							Ubtd2	Epn1		Cdh3	Cacna2d1	Tm2d3
Rhoj	Enpep	Ctps								Wisp1		Tmed10	Rrp1	Lemd2
Prkacb	Lrp5	Nenf								Arsj		Sel1l	Sh3bp4	Cand2
Jade2	Fndc3b	Mn1								Rspo2		Actb	Khsrp	Txndc15
Hdac1	Rock1	Ssb								Ptgs2		Arpc2	Gm13889	Zbtb38
Rabac1	Tbc1d2b	Astn2								Ksr1		Tmtc1	Il6st	Herpud1
Nedd9	Saraf	Tmtc1								Fam193b		Rabac1	Cttn	Arhgef10l
Ces2g	Sun1	Rab33b								Panx1		Bysl	Mthfd1	Psmd2
Arl1	Cpne2	Rnh1								Cep83		Smad9	Hspa5	St5
Fzd2	Hspb6	Gusb								Hlx		Dpm3	Cobll1	Gm49227
Fbxw11	Fibin	Tmbim1								Renbp		Pim2	St3gal2	Map6
Sec24c	Ssr1	Sfxn3								Cdh11		C1qtnf1	Casc4	Ssr1
Ubr1	Anxa2	Evc2								Plagl1		Pdlim7	Mybbp1a	Avpi1
Smc1a	Anapc4	Sardh								Pcolce2		Trip10	Sh3gl1	Npy4r
Ecm2	Hnrnpk	Ppia								Ppp3cc		Abcc1	Kctd17	Arhgap23
Hmgcs2	Aoc3	Csrp2								Pstpip1		Chmp4c	Angpt4	Prpsap1
Hspb2	Lims2	Ncstn								Bend6		Ppia	Pmepa1	Itih3
Man1a2	Sphkap	Mrgprf								Thsd1		Gne	Pcdhga10	Pqbp1
Fam3c	Psmc2	Akt1								Lrig1		Wisp2	Cst3	Bag6
Hist1h4h	Adamts2	Fam13c								Ikzf1		Tmem8b	Ebna1bp2	Adamts1
Efnb2	Stk24	Snrpb								Itga11		Cltc	Creb3l1	Pm20d2
Ythdf1	Arl3	Aldh2								Nnt		Cdc23	Anapc11	Clic1
Npr2	Bmp3	Gtf2b								Nucb2		Il17rc	Pm20d2	Pdia5
Lemd2	Fryl	Arhgap23								Ccl7		Tmtc2	Tmed10	BC005624
Psip1	Gtpbp1	St5								Larp6		Esyt1	Spats2l	Abhd16a
Vcan	Dync1i2	Pdp1								Rpl11		Emc10	Hsph1	Otub1
Kpnb1	Egfr	Pde5a								Eps8		Ror1	Sh3bgr	Ppme1
Tfe3	Atl3	Sdf4								Slc41a2		Bcar1	Rhbdf1	Asph
Vcam1	Cobll1	Spats2l								F11r		Rpa2	Nucb2	Eif3d
Cdc23	Hmgcs2	Gne								Pgs1		Cbx6	Atpif1	Dnajb4
Ntn4	Ets2	Exoc7								C1qtnf1		Dmpk	Odc1	Pcdhgb1
Scarb2	Tram1	Plxdc2								Cep250		Sgcg	Canx	Msantd4
Cttn	Lman1	Dctn6								Prelp		Itgb8	Npy4r	Camk2g
Col4a6	2023-09-06	Smu1								Man1a		Usp20	Ift43	Snrnp27
Phf13	Vps8	Golim4								Gusb		Ano10	Pink1	Fam3a
Ficd	Mylk4	Cyp20a1								Tead4		Lrrc8a	Rexo2	Triobp
Ramp1	Pdgfd	Mfap4								Shc2		P3h2	Fam20a	Pacsin3
Tmem115	Pbrm1	Pip4k2c								Abi3bp		Pgrmc1	Nptx2	Map1a
Gtpbp1	Ankle2	Scara3								2011-09-01		Apol7d	Entpd1	Supt6
Lzts2	Gal3st3	Hnrnpa3								Rgs1		Synpo	C4b	Slmap
Sf3a1	Snw1	Acvr1								C6		Klhl23	Tmco3	P3h2
Vps26b	Rnf123	Zfp354c								Il1rn		Hsbp1	Otub1	Nptx2
Prrc2b	Vcam1	Sgcd								Arhgap15		Plekhg2	Prkacb	Nckap1
C1qtnf2	Ube2z	Os9								Gdap10		Creb3l1	Mgat1	Calr
Rarres2	Dmpk	Rab11fip3								Srd5a2		Smpd1	Gle1	Enpp5
Ptprf	Adcy5	Bcar3								Sdc4		Rhoj	Matn2	Hdac11
Rpl10a	BC005624	Rit1								Arhgap19		Lrp10	Abl1	Klhl21
Ubb	Sel1l3	Elovl1								Rnf125		Cyp20a1	Otud1	Ptpn9
Kif1a	Cnnm4	Nptx2								Lgals9		Prrc2b	Fibin	Gns
Chst12	Tmem9	Npdc1								Sbsn		Uba2	Pros1	Epha3
Slc1a4	Lemd2	Il11ra1								Tln2		Nxph3	Babam1	Csf1
Glud1	Scube1	Rab18								Nde1		Gm26771	Nacad	Cobll1
Nkd1	Trappc9	Tlr4								Kcnj15		Tmco4	Mrgprf	Myo1d
Chst14	Slc22a1	Camk2d								Mvp		Furin	Foxs1	Foxf1
Usp9x	Pik3ip1	BC005624								Scarf2		Ncald	Aip	Slc1a4
Sppl2b	Gas6	Adamts1								Kremen1		Reep2	Emc8	Creb3l2
Slc6a9	Cst3	Plpp1								Rplp2		Gm48529	Tm9sf1	Os9
Nrbp1	Fez2	Hspb1								Phlda1		Ganab	Hmgn3	Itgb3
Gns	Srp14	Mxra7								Wscd1		Med13l	Chmp2a	Hmgn3
Zcchc14	Ptprf	Arl3								Anxa2		Chtf8	Rmnd5b	Gpsm2
Tmsb4x	2900026A02Rik	Cyfip1								Rpl30		Cfap43	Scn1b	H13
Tor3a	Adcy9	M6pr								Wfdc17		Ebna1bp2	Nudc	Tprgl
Crip2	Klc3	Hspb6								Saa3		H3f3b	Sardh	Elp3
Ttll1	Pip4k2c	Casq1								Nfatc1		Serinc2	Iscu	Prkacb
Rab1a	Ttc28	Dsp								H2-Q6		Gpr108	Cdc42ep3	Tmtc1
Arap2	Cd248	Dmpk								Disp1		Mmp2	Osbpl5	Nudcd3
Cnnm4	Rab18	Fgfr2								Manf		Creld2	Arcn1	Casq1
Tead3	Fam3c	Eif3d								Col6a1		Ficd	Dbp	Fto
Alyref	Chtf8	Trappc9								Klf4		Anxa6	Nkd1	Cyb5r3
Repin1	Enpp1	Tgfb2								Plxna2		Mesd	Tmx1	Tpst1
Zkscan1	Adgra3	C77080								Lrrc51		Cct7	Kcnc4	Slc39a6
Anxa4	Tm9sf3	Eif3g								Rbms1		Kctd10	Kif13a	Pcdhgb7
Tmem200b	Ppia	Dars								Lima1		Tmed3	Ywhaz	Ces2g
Adk	Anxa4	Slc22a1								Cdca7l		Ergic3	Bcar1	Sh3bp4
Atp10a	Lrig1	Mettl24								Hist1h2af		Kcne4	Ppp2r5d	Glb1l
Scx	Cobl	Gnai3								Cblb		Msn	Itgb3	Megf8
Otud1	Rexo2	Frzb								Cd55		Hist2h2ac	Enpep	Ccdc42
Col6a3	Puf60	Klhl9								Nras		Gm45669	Mrvi1	Thnsl2
Sdc1	Cetn2	Rexo2								Tlr1		Tmem47	Pla2g4a	Cetn2
Capns1	Lsm14b	Adam9								Clec4n		Gabra3	Arhgef10l	Evc
Zc2hc1a	Nup93	Slc39a7								Ttyh2		Stip1	Dync1li1	Lgi3
Tnk2	Rab27b	Cnksr3								Abi3		Dnal4	Syt15	Eif3b
Plekho2	Bex3	B3gnt5								Slc38a6		Fto	Cdr2	Ppp2r5d
Igsf3	Myadm	Pcdhga10								Fam167a		Plppr2	Map1a	Lman1
Ddx54	Tspan4	Nagpa								S100b		Got2	Dgkg	Scyl1
Atp2b4	Anapc2	Cacnb3								Cdk6		Ddx54	Bambi	Samd4b
Ppp1r14a	Nup85	Pcsk5								Ptk7		Mprip	Tmem165	Lynx1
Synpo	Pcdhga10	Cnnm4								Lhx6		Puf60	Gpsm2	Bambi
Src	Mn1	Ptprf								Sec61a1		Mylk	Ddx23	Serf2
Triobp	Gldn	Hspb7								Adamts15		Perp	Gpr108	Ints3
Slc4a2	Mgat1	Mrvi1								Rab29		Lgr6	Caskin2	Hdlbp
Rhbdf1	Eif3c	Otub1								Frrs1		Casc4	Lemd2	Thbs1
D630045J12Rik	Creb3l2	Snx1								Cnmd		Sv2a	Sec13	Foxp4
Jph2	Itfg1	Ppp1cb								Rpl35		Itih3	Ints3	Ddx1
Frmd6	Naglu	Ntn4								Zfp521		Pcdhgb1	Tnk2	Myrf
Ehd4	Sgcb	Kif13a								Rpl26		Dab2ip	Raly	Pgghg
Arcn1	Tmbim1	Npy1r								Bmp8a		Selenos	Slc38a10	Rab2a
Adcy5	Nono	Atp6v1a								Gm44899		Nop9	Pacsin3	Gne
Urb2	Mcm4	Stk24								Eogt		Unc5b	Sf3b5	Cast
Ptpn21	Prpf8	Anln								Sema4d		Cnnm4	Med28	Atraid
Mical1	Pdgfa	Mical1								Ifi205		Pygb	Ddx1	Evc2
Fnta	Fto	Pbrm1								Fgd2		Rhobtb2	Camk2g	Nbl1
Pcdhb22	Heatr5a	Tbc1d8b								Gjb3		Cap2	Tfg	Prkcsh
Lrig3	M6pr	Slc39a6								Hdlbp		Nab2	Atp2a3	Tspan3
Serpinb9	Pde5a	Cxxc5								Ticam2		Tshz1	Ppm1j	Armcx2
Rtl8c	Vps35	Snx9								Jag1		Mpdz	Scyl1	Ccdc85b
Pycr2	Rbmx2	Chmp4b								H2-T23		Arf1	Zdhhc8	Pcdhga10
Tshz3	Elp3	Ndfip1								H6pd		Adam9	Syf2	Cst3
Ntf3	Emp2	Msantd4								AC149090.1		Frzb	Rab11fip3	Tmem98
Txndc11	Lmod1	Tmed3								Stxbp6		Tpst1	Uchl1	Mn1
Creld2	Bmpr1a	Gpsm2								Pum3		Mrvi1	Wnt16	Emc8
Mast4	Usp20	Casp12								Aldh1a3		Sgca	Shroom3	Zmynd11
Pygb	Slc39a6	Ccdc3								4930578C19Rik		Cast	Gtpbp1	Slc6a17
Myl9	Selenos	Atpif1								Pimreg		Arhgap1	Ppp1r12c	Xpc
Cul7	Hnrnpa3	Tfeb								Sdsl		Epn2	Fam198b	Crip1
Xbp1	Pdk3	Adgra3								St6galnac3		Msantd4	Aga	Snx17
Ckb	Anxa7	Plekho2								Pcdh19		Ripor1	Hspa1a	Fig4
Copb1	Efcab14	Kcnc4								Cd14		Btc	Tars	Parp3
Hnrnpa0	Slc35e4	Lrp8								Medag		Pnck	Ptprk	Tmed1
Cabin1	Zfp719	Gpr180								Hdac10		Klhl30	Trim47	Gamt
Pcdhgc5	Slc39a1	Anapc11								Nid2		Kcnh2	Htr1b	Rhoj
Mfap4	Emc1	Capns1								Myof		Spns1	Psmd2	Esyt2
Tceal9	Tceal8	Sec23ip								Timp2		Atg4b	Chmp4c	Aip
Ifngr2	Otub1	Jph2								Isl1		Fam129a	Ncdn	Ywhaz
Aldh1l2	Champ1	Selenos								Ampd3		Qpct	Dars	Mkl1
Sbds	Fstl3	Med28								Rnd1		Atp2b4	Cast	Gata6
Hip1	Antxr2	Puf60								Naip2		Nagpa	Tubb2a	Cdc42ep3
Adgre5	1810055G02Rik	Tspan2								Atp8b2		Kcnma1	Col1a1	Matn2
Palld	Mvp	Mertk								Bpifb1		Zfp771	Ces2g	Anxa7
Papd7	Cnksr3	Pdk3								Hist1h2bn		Ctdsp2	Gpr153	Glt8d1
Rit1	Zfp354c	Lzts2								Lrrc29		Hyal1	Cnksr3	Angpt4
Foxp4	2310022B05Rik	Igfbp2								Hpse		AY036118	Prpsap1	Odc1
Eml1	Ddx18	Gpn3								Ccr2		Uchl1	Tm7sf3	Tram1
Bmp2	Lix1l	Sgk1								Sec16b		Spcs1	Ruvbl1	Thra
Lama5	Mertk	Nup93								Coro2a		Ergic1	Casq1	Pcbp1
Tpm2	Nynrin	Emp2								Crispld2		Kif1a	Tgfb1i1	Copz2
Fam216a	Dirc2	Ccdc42								Itpripl2		Map1a	Spag7	Arsa
Ncaph2	Dync1li1	Tmem9								Col5a3		Phf2	Myo1d	Vcam1
Fzd5	Npc1	Snrpa								Rps7		6330403L08Rik	Saraf	Mlf2
Ngef	Kpnb1	Usp9x								Prkcb		Bag3	Thap11	P4ha1
Papss1	Tgfb2	Epha3								Fosl2		Lims2	Mta2	Sec22b
Fgd1	Prr15	Lrig3								Rnf19b		Pcdhgc5	Angptl2	Wfs1
Tmem117	Serinc1	Lims2								Hist1h4f		Myo1d	Arhgef17	Pdlim3
Crtc3	Pygm	Cetn2								Prkch		Hbegf	Rrp9	Skiv2l
Poldip3	Cald1	Ets2								Layn		Rsu1	Slc20a2	Ficd
Gpr153	Srsf9	Fut11								Trp63		Adgra3	Golga2	Uchl1
Asxl1	Bhlhb9	Nfic								Arhgef7		Tbc1d2b	Ssr2	Eif3c
Akt1	Trim47	Mmp23								Rbm28		Tm9sf2	Pin1	Pcdhgb6
Abcc1	Map1b	Pde4b								Ikbkg		Osbpl3	Gna11	Anapc11
Myo1d	Ctsl	Nub1								Man1c1		Fam120c	Slc16a3	Epn2
Arhgef25	Tro	Gm49227								Gadd45a		Snx1	Ssr1	Cdr2
Pip5k1c	Sema3a	Cald1								H2-M2		Dhx37	Wscd2	Ctif
Wasf2	Tnfrsf21	Fam84a								Bin2		Marveld1	Cd302	Syf2
Cacnb3	Ift122	Htr1b								Xpo5		Igf1r	Nudcd3	Raly
Scn2a	Golim4	Bhlhb9								Fstl1		Ldlrad4	Cnpy2	Kctd17
Agrn	Raly	Prpf8								Adgrg2		Gfra1	Tacc2	Phc2
Map7d1	Tspan2	Isyna1								Fam49a		Cttn	Slmap	Kctd10
Mta1	Fam171b	Txndc16								Aup1		Srf	Ptgfrn	Surf4
Magee1	Mrvi1	Tmem115								H2-Q7		Champ1	Cebpd	Gja4
Mcm4	Gabarapl1	Egfr								Asf1b		Dpp3	Pcolce	Tmem214
Esr1	Pdlim3	Map1b								Lrmda		Abl1	Akap6	Angptl2
Plekhg3	Gart	Fgfrl1								Chpf		Sppl2b	Ccdc85b	Chpf2
Plekha7	Dysf	Fibin								Plekho2		Gal3st3	Crlf2	Ntn4
Camkk2	Mia3	Sema3e								Serpinh1		Camk1	Sdc2	Ufl1
Wscd2	Tor4a	Map1a								Sla		Poll	Triobp	Arpin
Dctn6	Tmem50a	Srsf9								Hspa1b		Arc	Hip1r	Kcnc4
Vapa	Topors	Ddx54								Jak1		Sertad3	Copz2	Cryab
Plxna4	Vps26b	Terf2ip								Lsp1		Tjp1	Fgf13	Gal3st3
Gucy1a1	Gpn3	Iqsec2								Smim3		Camk2g	Bop1	Vcan
Btbd7	Mef2d	Chrd								Mest		Rom1	Cacnb3	Lix1l
Inafm2	Slc39a7	Cpne2								Rpl14		Tmed9	Tnpo2	Ppia
Bcl9l	Ifitm2	Uchl1								Pla2g15		Tmem200b	Sncg	Col16a1
Agpat4	Chst14	Rab27b								Synm		Zmym3	Plod1	Dynlrb1
Itga1	Spp1	Foxc2								Ttc13		Fam13c	Kirrel	Pcyox1l
Myadm	Sec13	Sema5a								Icam2		Pla2g4a	1810055G02Rik	Plxnb1
Cog5	Kif3a	Scarf2								Ccdc8		Prdm6	Fez2	Anapc7
Uhrf1bp1l	Cacnb3	Chtf8								Gm27010		Ranbp3	Gstt1	Lztr1
Tbc1d8b	Map1a	Nr2f1								Arf6		Pkd2	B9d2	Cnpy4
Sphk1	Snrpa	Erap1								Tanc2		Kif13a	Vps8	Clip3
Mylk	Itgbl1	Extl2								Nubp1		Hspb6	Pigk	Klhl30
Eid2b	Eif3d	Rock1								1810034E14Rik		Yipf3	Rbl2	Tmem200b
Csrp1	Ctsf	Fkbp14								Folr2		Ranbp1	Emd	Sec11a
Fosl2	Hist1h4c	Gstm7								Mgat5		Slc4a3	Arhgap23	Myl12a
Rpusd2	Txndc16	Fryl								Myo18a		Manf	Pdlim3	Ppp1r12c
Gipc1	P4ha1	2006-09-01								Slc39a7		Topors	P4htm	Tead3
Adam11	Plxdc2	Prkg1								Bex1		Rnf19a	Tead3	Nacad
Jag1	Spry2	Vps26b								Cpxm1		Chrd	Pold2	Tmed3
Mcm3ap	Mtap	Rab1a								Tango2		Gnaz	Dhx29	Tbc1d2b
Cnn1	Cdipt	Snw1								Bub1b		Cobl	Fis1	Pros1
Lars	Serpinb6b	Tceal8								Gch1		Tsen34	Polr2b	Nelfb
Nrtn	Maged2	Ifitm2								Birc5		Slc41a1	Aars	Obsl1
Mex3c	Cyb5r3	Wfikkn2								Tram1		Klhdc8b	Trnp1	Sh3bgr
Yap1	Kdelr3	Scube1								Gm21781		Babam1	Chsy1	Plekhg2
Cherp	Dctn6	Gart								Col16a1		Prkra	Slco3a1	Usp20
Pde5a	Adcy7	Tbcb								Gm46218		Galnt2	Pcdhgb6	Srp14
Pcnx4	Npat	Cst3								Rtp3		Slc20a2	Rab3d	Otud1
Unc5b	Myl12a	Lmod1								Robo1		Pdk3	Bod1	Nrtn
Arc	Sema5a	Pdgfa								Rpl21		Arsa	Clptm1	9330182L06Rik
Lrrc32	Prkg1	Cyth3								Tm9sf4		Tubg2	Slc8a1	Tm9sf1
Mapre1	Zdhhc8	Yipf3								Fkbp2		Hspa4	Cand1	Dynll1
Ifitm2	Xrcc5	Lrrc32								Hexa		Sipa1l2	2210407C18Rik	Rnd1
Map6	Polr2c	Cfap43								Amz1		Rnd3	Ppie	Prrc2a
Calr	Surf4	Klhl7								Pard6g		Nfatc4	Nhlrc2	Dad1
Clasp2	Gria1	Skil								Endou		Tnc	Itih3	Entpd1
Foxo3	Ruvbl1	Pdlim3								Dnm1		Mthfd1	Epha3	Mybbp1a
Rrp7a	Anxa5	Lnpep								Btk		Ldb3	Mbd2	Cpt1a
Nupr1	Rab33b	Trp53								Gimap3		Pias3	Spryd3	Gem
Mpdz	Fbxo10	Anp32e								Hpcal4		P4hb	Jmy	Cgref1
Rab18	Hmgb1	Serpinb6b								Arntl		Abhd14a	Cpne2	Bop1
Tbx18	Plcb1	Tead3								Txndc17		Arhgef7	Anxa3	Exoc7
Isyna1	Rab27a	Samd4b								Cnpy4		Arhgef10l	Bnip2	Fpgs
Pcsk5	Trip10	Zfp719								Gatm		Emp3	Dnajc3	Mansc1
Jam3	Morf4l1	Srpx2								Ch25h		Bmpr1a	Ints1	Rrp7a
Cnot11	Uggt2	Nkd1								Myo16		Lgalsl	Tmem160	Thbd
Pqbp1	Lnpep	Gal3st3								Car8		Mast4	Ppia	Cad
Sec23ip	Cyp20a1	Nbl1								Slc39a13		Triobp	Sgcd	Hgsnat
Slc39a7	Lepr	Amfr								Cebpd		Fam96b	Cand2	Cpne2
Glb1	Ripk1	Iqgap1								Arhgap9		Agpat4	Gne	Sgcd
Cast	Ptpra	Adgrl1								Nlrc3		Tbx18	Gstp1	Zdhhc8
Aff4	Nkrf	Eif3c								Rhoh		Cand1	Map6	Tmem2
Lgr6	Il13ra1	Dek								Nrarp		Col6a2	Ier3	Ssh3
Tmem167b	Shisa4	Dync1li1								Cyp2f2		Arl16	P4ha2	Psmd13
Ate1	Serinc5	Cx3cl1								Zfp69		Lrig3	Anln	Sf3b5
Map2k3	Chmp2b	Chsy1								Parvg		Med28	Lrch2	Dctn2
Bcar3	Ces2g	Tenm3								Traf1		Mn1	Ddah2	Efhd2
Tspan2	Lta4h	Trim58								Kit		Htra3	Tcap	Ppt1
Ercc3	Nqo1	Polr2a								Ern1		Man2c1	Kdelc1	Ddx3x
Kdm1a	Tspan5	Idua								Tram2		Gm5532	Msantd4	Mtus2
Cald1	Mxra7	Dnajc3								Xylb		Msrb1	Sbds	Cdc42se1
Scube1	Ptov1	Gm13889								Rarres1		Vps28	Tor1aip1	Aass
Nphp4	Bcar3	Glb1								Erg		Fosl1	Mlf2	Ebna1bp2
Wtip	Mical1	Cdkl5								Hp		Gm15564	Sf1	Enpep
Rgma	Tax1bp1	Adk								Midn		Cope	Cxxc5	Asah1
Itpr1	Slc41a2	Bex3								Nnmt		Epha7	Golim4	Gm15419
Fez2	Apcdd1	Gprasp2								Slfn2		Naga	Sart1	Adgrl1
Slc16a3	Klhl9	Tmx1								Glipr2		Atp8b1	Palm	Anapc4
Abca2	Fam13c	Champ1								Tpm3-rs7		Pygo2	Tmtc1	Dars
Myrf	Cds2	Ufl1								Rpl5		Lum	Mylk4	Tars
Smad7	Sh3bgr	Ift122								Adgrg3		Ltbr	Psmb6	Chmp4b
Nptxr	Stk38l	Syde2								Lrrc75b		Prdm16	Ola1	Chst3
Rabgap1	Eif3g	Abhd2								Bnip1		B4galt2	Glb1l	Prrc2b
Wfikkn2	Apbb1	Ergic1								Fam20a		Fzd8	Hdac11	Tacc2
Pcdh11x	Rbm42	Map7d1								Lmnb2		Ano6	Scx	Glb1
Kcnma1	Pdcl	Perp								1700025G04Rik		Mpnd	Grip2	Ranbp3
Poglut1	Thbs3	Pdcl								Pitpnc1		Ppp2cb	Ccdc42	Sf3b4
H13	Tmtc1	Scn2a								Mdfi		Pdgfa	Slc9a2	Sema5a
Klhl9	Kif13a	Sema3a								Tmem178b		Ero1l	Dusp27	Pkdcc
Impdh2	Abca5	Cand2								Trmt61a		Eid2	Ntn4	Rusc2
Sin3a	Zfp956	Lta4h								Bmp4		Pfn2	Supt5	Thbs3
Chst10	Etv5	Ptpn9								Bpgm		Slc35g2	Foxf1	Marveld1
Klhl30	Cttn	Ptpra								Cd52		Gm6665	Col12a1	Slc16a3
Pcdhgb5	Akt1	Camk2g								H2-DMa		Pgf	Rab34	Fez2
Pak2	Erlec1	Ccdc68								Thbs2		Wdr82	Ptdss1	Creld1
Pgrmc1	Arhgef17	Supt6								Klhl6		Thbs3	Rusc2	Extl2
Fkrp	Ccdc68	Naga								Chd7		Shmt2	Mpnd	Txnrd3
Mgat2	Fxyd5	Abr								Tgfb2		Sf3b2	Ephb3	Eva1b
Snrnp40	Nup133	Gabarapl1								Mbtd1		Nedd8	Chd4	Irf2bp1
Asph	Myof	Uggt2								Lcp2		Abhd2	Usp19	Polr2c
Hnrnpa3	Foxc1	Ripk1								Clec4a3		Clic1	Selp	Atg9a
Slc39a6	Smtn	Map3k7cl								Acrbp		Chmp3	Slc35b2	Cdk5rap3
Ldlrad4	Skil	Tprgl								Ghr		Ran	Pdia6	Chmp2a
Psmd13	Fgf13	Crnkl1								Zfp52		Angptl6	Abi3bp	Map1b
Kif13a	Rraga	Bmp3								Arhgdib		Rheb	Psmd13	Smc1a
Cfap43	Adgrl2	Polr2b								Fzd9		Mta1	Gldn	Heatr5b
Asap2	P2rx1	Elp3								Pvr		Nhlrc1	Ipo4	Kidins220
Pygo2	Snta1	Saraf								Plekha6		H2afy2	Plxnb1	Gabarapl1
Plcd1	Eif4a3	Gm48529								Hoxc8		Cryab	Map1b	Slc4a3
Sema3b	Map2k1	Tspan5								Tspan3		Tsc22d4	Fam3a	Adgra3
St3gal2	Yipf3	Rhoj								Nfam1		Mark1	Cetn2	Tnks1bp1
Khdrbs1	Gm45669	Gcnt4										Csdc2	Gtf3c1	Naf1
Cux1	Mtus2	Slco3a1										Zfp346	Washc1	Lrig3
Pdxdc1	Aldh18a1	Fam129b										Tsc22d1	Myrf	Polr2b
Cacna1d	Rars	Tmtc2										Atp8b2	Tprgl	Pcolce
Mrvi1	Gstm7	Cdh6										Abca2	Akirin2	Fibin
Trip10	Sec63	Tbc1d9										Calcoco1	Pomp	Tmx1
Cdr2	Fgfrl1	Il13ra1											Ski	Adcy9
Olfml2a	Npdc1	Dirc2											Vstm4	Golim4
Atic	Supt5	Kctd10											2023-09-09	Plekhg3
Rasl11a	Rgs4	Kif5b											Gpn3	Il17rc
Cped1	Tacc2	Psmd2											Mtus2	Sbspon
Phtf2	Egr2	Syde1											S100a16	A4galt
Wiz	Evc2	Vps8											Xpc	Anxa3
Slmap	Fjx1	Brip1os											Hsp90ab1	Chtf8
Zfp354c	Ppp1r12a	Ppt2											Nisch	Htr1b
Ust	Thbd	Smtn											Supt6	Dab2ip
Myo1e	Capns1	Cabin1											Cyb5r3	Gps1
Nfatc4	Mink1	Ggh											Usp20	Kpnb1
Rhod	Psmd2	Ostc											Twsg1	Ppie
Cct8	Tmem160	Heatr5b											Ptprf	Cd302
B3galt1	Map3k7cl	Sdf2											Snx18	Prdm16
Idua	Vps52	Cped1											Slc6a17	Ift57
Camk2g	Lrig3	Tubb6											Rab2a	Apbb1
Frzb	Tmed4	Cog5											Heatr5b	Ddx54
Cx3cl1	Nop9	Smo											Naf1	1110038F14Rik
Pdp1	Gpr180	Pigs											Vcam1	Zfpl1
2200002D01Rik	Nfya	S100a4											Lztr1	Sec16a
Tor1aip1	Tmem115	St3gal2											Gja4	Scx
Tmem59	Bcl2l1	Olfml2a											Creld1	Dpp3
Cyp20a1	Ntn4	Srp68											Bmp3	Ccdc8
Snapc2	Cep170b	Chmp2b											Pcdhgb1	Pomgnt2
Rilpl1	Gm11149	B3galt1											Phf13	Mmp2
Eif3d	Anp32e	Stub1											Ywhah	Pcdhga11
Nisch	Crhr2	P4ha1											Abtb2	Slc2a10
Hspb6	Rit1	Anapc4											Cryab	Bcl9l
Flnc	Kcnk1	Wscd2											Hp1bp3	Ifitm2
Mtmr11	Smim7	Ier5l											Map1lc3a	Dbp
Xpc	Plekho2	Rhbdd1											Fyco1	Vwc2
Stag1	Prpsap1	Ndrg1											Psmc2	Cyp20a1
Wnt16	Jph2	Kif3a											Abhd16a	Chmp3
Dync1li1	Syde1	Mtus2											Ndnf	Sncg
Il17rc	Atp2c1	Tes											Gorasp2	Rai2
Perp	Creld1	Pcdhgb1											Emc3	Psmc2
Prdm16	Fbxo25	Maml1											Klhl11	Wiz
Gnb2	Trim58	Tubb4b											Cul9	Stat6
Lrrfip1	Smu1	Hist1h4c											Ift122	Hspb6
Emd	Kirrel	Srf											Rnd1	Gstp1
Maf1	Ptprk	Irf2bpl											Pfkm	Adgra2
Lrrc17	Ywhah	Xpc											Ubl7	Sfrp2
Fzd8	Gm15334	Gnb4											Ehd1	Mast4
Trim35	Ltv1	A4galt											Mn1	Prdm6
Sfrp2	Nab2	Csnk1a1											Cdc42se1	Tnrc18
Ostc	Kcnab1	Cds2											Inafm2	Mtmr11
Tmbim1	Tlr4	Apcdd1											Gal3st3	Emd
Rab33b	Zfp281	Thbd											Tmtc4	Hbegf
Mtmr12	Gm48529	Marveld1											Dnaja2	Adam11
Rest	Gpsm2	Tor4a											Pdia5	Dap
Tars	Mgat5	Mef2d											Vars	Afap1
Gcnt4	Shroom3	Rmnd5b											Rufy1	Psmc4
Trim32	Lrp10	Nab2											Gm49227	Perp
Rnf103	Soat1	Aimp2											Egfr	Phldb1
Gorasp1	Lzts2	Lars											Thbd	Nisch
Cldn3	Spats2l	Nt5c											Tyw1	Calm3
Usp54	Tars	Slc4a2											Evc	Pmepa1
Slc9a1	Pcdhgb1	Nptxr											Ccdc68	Lsm14b
Stat6	Dek	Gjc1											Dctn1	Snapc2
Atp8b1	Mmgt2	Ptov1											Gpr180	Sel1l3
Chmp4b	Aass	Tmem110											Hdlbp	Mrgprf
Abr	Usp39	Cdipt											Ccdc8	Adk
Def8	Iqgap1	Mbtps1											Mink1	Hspa1a
Prrc2a	Itga10	Tmem98											Gps1	Arf4
Map3k20	Ccdc42	Canx											Arsa	Snx9
Khdrbs3	Scara3	Hist1h1e											Elp2	Fndc3b
Hmgb1	Efemp2	Nono											Ptbp1	Ncs1
Limd1	Hspa1a	Slc38a11											Nfasc	Dnajc3
Marveld1	Lrrc32	Ddx18											Cabin1	Tmem47
Kdm5b	Aprt	Tars											Lysmd2	Map2k1
Ces1g	Perp	Gata6											Gm11651	Pnck
Zfp503	Cfap43	Hdac5											Fnta	Ppm1j
Large1	Stk26	Zfp281											Hspa1b	Rbl2
Arhgap6	Gnai3	Tax1bp1											Eva1b	Dgkg
Acbd3	Ppp1cb	Nckap1											Rdm1	Sertad1
Actg1	Ssh3	Tpst1											Prrc2a	Ipo4
Rusc2	Cbs	Mylk4											Uso1	Dctn1
Prdm6	Rufy1	Oaz2											Man2b2	Bmp3
2006-09-01	Iqsec2	Smc3											Xab2	Kdelc2
Mta2	Slc39a10	Vps52											Tmem214	Ran
Mertk	Hsph1	Arhgef10l											Vapa	Psmb6
Gprasp2	Pcyox1l	Mta2											Mmp2	Pxylp1
Slc38a11	Usp9x	Prrc2b											Ift74	Tbxa2r
Mid2	Nt5c	Crtc3											Sema5a	Cebpd
Slc48a1	Rab1a	Nqo1											Hgsnat	Srp68
Prkar2a	Htra3	Snta1											Psmc4	Tfg
Rnd3	Ppt2	Abca2											Ddx21	Snx18
Slc35e4	Il6st	Trim8											Kcnab1	Tnpo2
Tgfb2	Tmem63a	Btbd7											Prpf6	Dnajb2
Pcdhac2	Tbcb	Myl12a											Fto	Cd200
Ttc21b	Smc3	Ces2g											Tnks1bp1	Tns2
Lsm14b	Abr	Dync1i2											Irf2bp1	Mydgf
Phactr1	Olfm1	Myrf											Shc1	Aff4
Smarcd3	Ufl1	Vps35											Dscr3	Ruvbl1
Slc2a10	Pla2g15	Il6st											Toe1	Slc8a1
Abi2	Tubb6	Tmem200b											Psmd7	Unc5b
Tubb6	Sec23ip	Eps8l2											Ifi35	Cobl
Rnh1	Tbc1d8b	Mink1											Ficd	Stk38l
M6pr	Hmgn1	Dact3											Gamt	Pdgfa
Nsmce3	Zfp334	Smg8											Crip1	S100a16
Hid1	Nagpa	Dip2c											Tmem200b	Sall2
Med16	Mybbp1a	Cobll1											Usp5	Pink1
Slc22a1	Polr2a	Gpr155											Wiz	Cdh18
Tnfrsf11b	Gnb4	Khdrbs3											Gm15334	Got2
Wbp2	Ostc	Eif4a3											D8Ertd738e	Soga1
Pxdc1	Ublcp1	Bcl2l1											Rhoj	Clptm1
Arf2	Gprasp2	Yipf5											Nkrf	Psmc3
Hist2h4	Exoc7	Id4											1110038F14Rik	Dirc2
Dtx1	Cdkn2aip	Asap2											Ptms	Fgfr2
Zc3hav1l	Rmnd5b	Lbh											Surf4	Msl3l2
Pkdcc	Col1a1	Ttc17											Hsp90aa1	Pdia6
Sspn	Sin3b	Tmem67											Samd4b	Pygo2
Anxa3	Arhgap23	Gem											Anapc7	Unc5d
Sh3gl1	Ttc17	Arhgap44											Arhgap44	Fgd1
Gpr180	Cx3cl1	Lrp10											Kctd10	Pdxdc1
Arhgef2	Erbb2	Phf2											Xpo5	Fam20a
Syt15	Supt6	Tpm1											Snx9	Sema3c
Ap2m1	Pef1	Ppp1r12c											Lsm14b	Ntf3
Lama4	Stub1	Trip10											Phldb1	Vps8
Glipr1	Zkscan6	Cldn3											Srp68	Get4
Syngr2	Pja1	Sec63											Adcy9	Stt3a
Clic1	A4galt	Dysf											Get4	Mpnd
Flna	Sertad1	Plpp3											Cav3	Tmem110
Dse	Hspa14	Dad1											Chpf2	Inafm2
Pros1	Gjc1	Sgcb											Snx1	Rrp1
Tcaf1	Camk2g	Nup133											Prr15	Tjp1
Yipf3	Adra1d	Tomm34											Serpina3m	Hip1r
Nenf	Brip1os	Cdh18											Tpp1	Emc3
Ddx3x	Arhgef10l	Bcl9l											Tmem9	Hcfc1
Aoc3	Mfsd1	Sphkap											Dnajc17	Stt3b
Cdc37	Cog1	Sin3b											Dnajb2	Utp18
Yipf5	Pcdh20	Dnajc17											Lynx1	Fis1
Tgfb1i1	Zbtb38	Ptprk											Ssh3	Coro1c
Mn1	Cdh18	Cul7											Ufl1	Dusp27
Clip2	Ddx54	Mtap											Psmd5	Xpo5
Tnfrsf11a	Pcdhb9	Aff4											Klhl30	Shisa4
Srp68	Hnrnpul2	Dctn1											Tpst1	Tmem9
Mlph	Mageh1	Map6											Abcf2	Shmt2
Kdm3b	Igfbp2	Dsel											Adamtsl4	Rer1
Tceal3	Zfp553	Ruvbl1											Afap1	Mprip
Dip2c	Msantd4	Lgmn											Dbnl	Elob
Gstt1	Klhl7	Dnajb5											Pdcl	Olfml2a
Rbl2	Dsel	Abl1											Atp5g1	Nucb2
Nipal4	Sart1	Prdm16											Snw1	Rars
Mpp2	Akr1a1	Map2k3											Soga1	Tcf7l1
Sdcbp	Taf1a	Papss1											Megf8	Man2c1
Mettl21a	Lbh	Wiz											Creb3l2	Cdh6
Lbh	Tprgl	Egr2											Tmco1	Pdgfc
Adgra3	Phf2	Rilpl1											Hsbp1	Capn2
Mpnd	Cilp2	Tacc2											Kdelr1	Kazald1
Rin1	Psmd1	Gstt1											Tcf7l1	Tcea3
Pdlim2	Gcnt4	Cdkn2aip											Tuba1c	Spr
Casq1	Zfp174	Rtl8c											Vit	AI837181
Dbn1	Srf	Bub3											Kidins220	Fnta
Nelfb	Reep5	Cops8											Sfrp2	Selenof
Bag3	Map7d1	Asb2											Gpr39	Jmy
Adamts15	Slc6a17	Dock1											Rrp7a	Cav3
Dpy19l3	Nfkbia	Arf4											Il17rc	Saraf
Pcdhga11	Hspa1b	Gldn											Tceal8	Amfr
Apcdd1	Hist1h1e	Nup85											Ptpn9	Pgf
Cyba	Psmd5	Trp53i13											Zkscan4	Sgcb
Borcs6	Terf2ip	Arf2											Tbc1d2b	2210016L21Rik
Sf3a3	Tnfrsf11b	Cbx6											Rer1	Rab34
Kank4	Adam11	Shisa5											Sufu	Lbh
Ccnd2	Rilpl1	Spry2											Tm2d3	Erf
Fads2	Abhd2	Chd4											Cdc42ep4	Llgl1
Dab2ip	Rasd2	Rraga											Anxa7	Fxr2
1110004F10Rik	Tmem18	Lmbrd1											Zc2hc1a	Atp5g1
Plpp1	Mmp23	Rab27a											H2afj	4930509G22Rik
Zfp275	Gne	Sufu											Got2	Sart1
Zfp105	Nbl1	Plcb1											Xirp1	Src
Cnksr3	Snx9	Tekt2											Tldc1	Pin1
Arid5b	Dock7	Btbd2											Haghl	Sec23b
Fubp3	Wdr46	Arhgef2											2210016L21Rik	Prss12
Creb3	Camk2d	Got2											Stt3b	Gstm7
Plcl1	Wfikkn2	Tm2d3											Exoc7	Map3k7cl
Eif3b	Epha3	Hist1h4d											Rai2	Kcne4
Erp44	Ccdc186	Esr1											Snx17	Dync2li1
Efr3a	Ppp6r3	Xrcc5											Marveld1	Mbtps1
Nlgn2	Khdrbs3	Heatr5a											Thra	Lrtm2
Slc39a14	Marveld1	Irx3											Tnrc18	Tgfbr3
Il6st	Kif5b	Tmem160											Cuedc2	Grip2
Bcr	Cped1	Tmco3											Ostc	Qpct
Cfap36	Slc30a7	Tjp1											Nrtn	Pfkm
Ppt2	Boc	Src											Dlgap4	Smad9
Rab11b	Rtn4	Aldh18a1											Chst3	Adamtsl5
Gnb4	Stac	Prpsap1											Edc4	Slc39a14
Sgca	Selenof	Nkrf											Lrig3	Prmt1
Fance	Zfp248	Elp6											Hcfc1	Spag7
Map1a	Tuba1c	Apbb1											Nubp1	Uso1
Cltb	Ppm1g	Fam160b1											Nr2f1	Ddx23
Tjap1	Tbc1d9	Sorbs2											Zbtb38	Ndnf
Cttnbp2nl	Cetn3	Abca5											Nbl1	Abhd8
Zbtb2	Lrtm2	Abat											Hspb6	Dlgap4
Dock5	Ubr7	Kctd17											Copb1	Tmed4
Hist1h1c	Ogn	Ror1											Exosc9	Sema3a
Pip4k2c	Il11ra1	Ptprj											Alcam	U2af2
Rmnd5b	Ndnf	Slc41a3											Shb	Tceal8
Setd7	Nkd1	Rars											Hnrnpul2	Psmc5
Furin	Ctps	Ubr1											Gcn1l1	Abat
Polr2d	Hdac5	Efcab14											Scamp3	Edc4
Dmpk	Adgrl1	P2rx1											Src	Rrp9
Bcor	P4ha2	Tcaf1											Slc4a2	Pde4dip
Srsf2	Golph3l	Usp20											Syde2	Lysmd2
Cad	Vwa5a	Pear1											Sema3a	Rbm8a
Selenos	Amfr	Fkbp1a											Tmed3	Pak6
Smchd1	Cltb	Cobl											Tspo	Klhl23
Hp1bp3	S100a4	Nisch											Adgra3	Sf3a3
Prickle2	Oaz2	Fgf13											Plekhg2	Mpp2
Setdb1	Fam114a1	Akap6											Ttc8	Wrnip1
Med13l	Cited2	Erf											Jun	Ttll1
Qpct	Cyb561	Anxa5											Sbspon	2610020C07Rik
Usp7	Ski	Abtb2											Gata6	Pde6d
Aamp	Hist2h4	Srp14											Akt1	Egfr
Mical2	Klhl23	Kcnab1											Ssb	Tuba1c
Llgl1	Il17b	Galk1											Podn	Nol6
Gjc1	Cand2	Enpep											9330182L06Rik	Pdlim2
Rnf123	Nalcn	Stk26											Lox	Ero1l
Thbs2	Slc4a2	Gbf1											Nono	Fyco1
Slc35e1	Pbdc1	Pik3ip1											Sertad1	Ppp1r13l
Prr15	Ctsk	Scap											Loxl2	Fgf13
Txnrd3	Thap11	Top2b											Pcdhga11	Snx1
Otud7b	Tjp1	Pak2											Tceal6	Hsph1
Sufu	Foxs1	Cherp											Extl2	Cul9
Dyrk1a	Asl	Aip											Sde2	Cdh3
Lnx1	Dnajb5	Smad9											Plekhg3	Ankrd34a
Ift57	Tmem231	Plaur											Pdxdc1	Ap2m1
Tpp1	Psmd7	Zc2hc1a											Fig4	Papd7
Foxp1	Tspyl5	Aass											Tbl3	Crtc3
Sema5a	Irs2	Pja1											Kpnb1	Ptpra
Utp18	Eva1c	Eid1											Fpgs	Maml1
Tnrc18	Sphk1	Rab3d											Aff4	Elp2
Pcdhga3	Scn2a	Plekha7											Ckb	Sema3e
Trim58	Slc27a4	Mtmr6											Sgcb	Lrch2
Tceal8	Idua	Rsph9											Spr	Pja1
Fam131a	Rem1	Ankle2											Sel1l3	Camkk1
Abtb1	Sf3a1	Ywhah											Npy1r	Gm11651
Nup93	Smad9	Hip1											Psmd1	H2afy2
Spata13	Pttg1	Rgs5											Dpp7	Adamtsl4
Sf3b4	Nop16	Emc1											Ncs1	Pxdc1
Dctn1	Gm15564	Tbxa2r											Coro1c	Tbl3
Gpn3	Chrd	Sf3a1											Thbs3	Chst12
Rem1	Atp1b3	Plekhm2											Dad1	Scn2a
Rsph9	Nptxr	Erlec1											Hbegf	Gm48529
Ada	Nipa1	Shc1											Utp18	Pdk3
Trove2	Fgfr2	Gm11149											Ran	Loxl2
Gm48529	Med30	Dstyk											Epn2	Hk1
Cd276	Fam160b1	Tgfb1i1											Ddx19a	Cbarp
Rnf19a	Cops8	H13											Nelfb	Fam171a1
Vars	Chrna1	Polr2c											Tmsb4x	Crlf2
Vps28	Thbs1	Il17rc											Glt8d1	Sufu
Zfp109	Lars	Trim35											Tes	Nfasc
Hspb1	B3galt1	Slc39a10											Lbh	Manf
Ankrd34a	Olfml2a	Creld1											Ttll1	Kcnab1
Ncoa5	Nupr1	Evc											Dhrs1	Fam13c
Usp53	B3gnt5	Anxa3											Prss12	Tmem45a
Pm20d2	Gm49227	Cdc42ep4											Acy1	Tcap
Dock1	Cdc5l	Selenof											Adam11	Vars
Srf	Srpx2	Tmed4											Parp3	Smo
Kcnh2	Cstf2t	Spata13											Wbp2	Anln
Ccrl2	Tmem110	Tmem117											Cpt1a	Eif5a
Gtf3c4	Aip	Abi2											Bcorl1	Mtap
Kctd17	Dad1	Zfp334											Eif2b2	Cdc42ep4
Tbxa2r	Myrf	Pef1											Scap	Furin
Stub1	Dynll1	Cltb											Tubb5	Srebf2
Fchsd1	Tenm3	Mvp											Ap2m1	Tpd52l1
Prr12	Supt16	Plekhg3											Cyr61	Ldb3
Bbx	C530008M17Rik	Morf4l1											Gm14236	Arcn1
Ptger1	Bop1	Mdga1											C1galt1c1	Wtip
Gnl3l	1810037I17Rik	Hr											Pde4dip	Copb1
Abl1	Glmp	Eftud2											Gabarap	Gjc1
Col5a2	Chmp3	Map7d2											Kdm4b	Elovl1
Map1b	St3gal2	Wasf2											Nudt4	Akap6
Tbcb	Sart3	Tbx18											Iqsec2	Hspa1b
Col19a1	Dnajc17	Hspa1a											Bcl9l	Mylk4
Ctsa	Tubgcp2	Cdc5l											Rtn4	Pmp22
Ptpra	Coq10b	Fam114a1											Csf1	Dync1li1
Ahdc1	Atp2a2	Dock7											Adcy7	Phf13
Dek	Setd6	Rbbp9											Tgfbr3	Ddx21
Foxk1	Ywhaq	Sphk1											Gstt3	Syde2
Lmod1	Erf	Bop1											Clec11a	Snrpd2
Klhl21	Ifi35	Med30											Aass	Sf1
Tulp3	Rnf219	Man1a2											Trip6	Atp6v0e2
Aldh7a1	Ranbp1	Soga1											Tmem98	Sipa1l2
Atg4b	Lgi3	Pbdc1											Adamtsl5	Kif1a
Rcan2	Galns	Sh3bgr											Dpp3	Abhd14a
2010300C02Rik	Btbd7	Tuba1c											Sgk1	Ankrd45
Hr	Sv2a	Rusc2											Calm3	Tmco1
Ift43	Glb1	Rgs4											Cfap36	Kcnj12
Gpx1	Btbd2	Nop9											Emc1	Trp53i13
Pdcl	Sde2	Zfp248											Cers2	Bcorl1
Cdc42bpa	Dstyk	Cfap36											Smim12	Hist1h1e
Gstt3	Cyr61	Bbx											Fkbp2	Clec11a
Kif5b	Adk	Fbxo10											Rpl7l1	Slc22a1
Stk17b	Znfx1	Jmy											Ppp1cb	Snrpa
1700017B05Rik	Csnk1a1	Cnpy4											Ppp1r12a	Slc4a2
Midn	Gm13889	2200002D01Rik											Psmb4	Arhgef2
Cct7	Smarcb1	Golga3											Fbxo40	Tnfrsf10b
Osbpl3	Cxxc5	Ppp1r12a											Ssrp1	Adcy7
C77080	Kif1bp	Asxl1											Rasl11b	Gldn
Golga3	Dctn1	Xbp1											Sec16a	Tmbim1
Tmem45a	Rab31	Rhod											Ranbp3	Ift74
Tmem67	Wscd2	Cby1											Trmt112	Thap11
Timp1	Abi3bp	D630045J12Rik											Cd200	Tns1
Wnt9a	Gbf1	Mageh1											Nol12	Ostc
Amigo2	Eftud2	Ifngr2											Tor4a	Bod1
Oaz2	Fry	Txnrd3											Ndrg1	C1s1
Ttc26	Slc2a13	Prr15											Adk	Cnpy2
Prkd3	Tead3	Wnt16											Psmc5	Kif1bp
Nab2	Ints3	Psap											Slc4a3	Dnaja2
Mmp2	Sfxn3	Hbegf											Dek	Nudc
B3gnt9	Ptpn9	Jmjd8											Col19a1	Haghl
Bhlhb9	Spag7	Sart1											Stt3a	Mfap5
Sil1	Nptx2	Map3k20											Unc5d	Hcfc1r1
Phc2	Mpg	Xpr1											C1s1	C1qtnf1
Txndc15	Slc38a11	Stag2											Mast4	Ccdc68
Pa2g4	Tpst1	Znfx1											Srm	Mgat5
Ctif	Tbxa2r	Htra3											Snrpd2	Mapk8ip1
Gja1	Plpp3	Rnf19a											Col8a1	Fam129b
Col3a1	Arhgef5	Raly											Map2k1	2009-09-01
Lrch1	Vwc2	Slc39a14											Erp44	Aars
Pias3	Cog7	Bmp1											Wfikkn2	Psmb4
Map4k5	Ggh	Ppm1g											Chmp2b	Washc1
Unk	Gtf2i	Hspa13											Camkk1	Dhx29
Foxo1	Cog5	Ssh3											Sin3b	Trim58
Psmb6	Aamp	Fxyd5											Nol6	Supt5
Ethe1	Tmem67	Ttc21b											Vwc2	Tubb5
Rasl12	Gdi1	Adam11											Sf3a3	Galnt11
Dsel	Eid1	Ripor1											Unc5b	Pear1
Lrwd1	Optc	Emc8											Furin	Gga2
Inpp5a	Cdc42se1	Glipr1											H13	Vit
Fpgs	Kcnip4	Ddx23											Prdm16	Chd4
Dap	Trafd1	Kcne4											Sigmar1	Large1
Atg13	Plod1	Zfp955a											Fgd1	Canx
Mapre2	Xpc	Fam98b											Kcnq4	Dhrs1
Ncstn	Dbnl	Fbxw11											Cdk5rap3	Mapk3
Chmp4c	Tekt2	Plekhg2											H2afy2	Exoc8
Scap	Cep57	Copz2											Laptm4b	Aga
Atp1b2	Fam92a	Ywhaq											Bcor	Vstm4
Stk32b	Pigk	Chmp3											Chmp3	Nxph3
Nsf	Psmc3	Fam3a											Perp	Ttc17
Sema3c	Dhx9	Ogn											Txlna	Cyth3
Clns1a	Mcmbp	Chrna1											Kdelc2	B9d2
Fibin	Cyp4f14	Ebna1bp2											Snapc2	Zfp365
H3f3a	Phactr3	Eif3b											Gtf2f1	Fas
Kalrn	Hbp1	Zfp553											Anks6	Ltbr
Skil	Dhrs3	Irf2bp1											Chtf8	Pde5a
Mlf2	Rrp12	Kdelc1											Rab5a	Ier5l
Herpud2	Kcnq5	Golph3l											Cited2	Ppil1
Col5a1	Cgref1	Zfp449											Trappc9	Efcab14
Tbc1d9	Ncald	Unc5d											Prrc2b	Atpif1
Otub1	Atp2b1	Slc6a17											Rpp25l	Kcnma1
Mprip	Papss1	P4htm											Bbs5	Tceal6
Elmsan1	Tmem206	Abi3bp											Foxp4	Kdelc1
	Snx14	Anapc1											Thnsl2	Trappc9
	Bcar1	Foxf1											Ddx54	Pcif1
	Abca2	Hspa14											Sec23b	Bcor
	Anapc1	Map3k3											Psmd3	Ptdss1
	Sec62	Fetub											Fam160b1	Sde2
	Nip7	Rbl2											Pdgfc	Fbxo40
	Cldn3	Fry											Pja1	Rarres1
	Tmtc2	Actr10											Sf3a2	Anapc1
	Maml1	Mybbp1a											Dynlrb1	Galnt10
	Reep2	Mpg											Ncln	Papss1
	Srp68	Arid5b											Ubr7	Hp1bp3
	Snrnp27	Mast4											Chd1l	Cfl1
	Angptl2	Tor3a											Ankrd35	Tfeb
	Hsp90aa1	Glud1											Prdm6	Axin1
	Zc2hc1a	Nupr1											Csdc2	Gstt3
	Smo	Dpm3											Pdgfa	Zbtb22
	Naga	Inpp4a											Fam129b	Klhdc8b
	Glce	Gdi1											Eng	Ubc
	Nr2f1	Slc2a13											Fam20c	Imp3
	Sgpp1	Rasd2											Psmc1	Sfxn3
	Psmc5	Pqbp1											Inpp5a	Kdm4b
	Slc41a3	Chst12											Lgmn	Map1s
	Ppp2cb	Thbs3											Cetn3	Tmem165
	Nfic	Col19a1											Glmp	Cfap43
	Pxdn	Maf1											Atg9a	Yipf5
	Mmp3	Hbp1											Erf	Kcnq4
	Dtd1	Phc2											Exoc8	Atp9a
	Elovl1	Slc25a24											Maml1	Fam92a
	Rab11fip3	Myocd											Raf1	Iscu
	Ddx23	Rbbp4											Sphkap	Bcar3
	Slc8a1	Otud7b											Gjc1	Gcn1l1
	Bdh1	Naf1											Ric8a	Rpl7l1
	Slc20a2	Rem1											Slc39a14	Rmnd5b
	Hspa13	Triobp											Xpnpep1	Prpf6
	Shisa5	Vapa											Cd82	Tshz3
	Ubr1	Fam20c											Snrpa	P4ha2
	Pck2	Mmp14											Nqo1	Pias3
	Pigs	Tnfrsf11b											Cobl	Fam8a1
	Irf2bpl	Pygm											Mtss1	Ripor1
	Rab3a	Col1a1											Dab2ip	Tubb2a
	Aga	Pdzrn4											Zfp365	Ube2z
	Pqbp1	Kcnq4											4930509G22Rik	Rdm1
	Bdkrb2	Ahdc1											Rab11fip5	Atp10a
	Ssr3	Npc1											Pld3	Ckb
	Cnpy4	Osbpl5											Pcdhga6	Mbd2
	Trim8	Smarcb1											Tmem18	Phf2
	Mettl4	Syt11											Ier2	Traf7
	Klf15	Ppp2cb											Sec22b	Erp44
	Gstt1	Rnf219											Myh11	Serinc2
	Arf2	Supt5											Hmg20b	Man2b2
	Tmem98	Gnb2											Zfp334	Ifi35
	Hrasls	Rsbn1l											Map3k7cl	Usp19
	Abt1	Prkar2a											Abcf1	Spsb1
	Fhl1	Cited2											Pgghg	Map2k3
	Mta2	Fchsd1											Gm42517	Col4a4
	Syf2	Garem1											Ctif	Unc119
	Fam84a	Cog7											Cfl1	Pdcl
	Ppp1r8	Sde2											Kif1bp	Stam2
	Dock1	Btbd10											Pdk3	Ldlrad4
	Abl1	Pxdn											Dap	Tubb6
	Rhoj	Nsf											Crtc3	Usp5
	Samd4b	Spg20											Edf1	Ccdc102a
	Hip1	Cad											Itpa	Nab2
	Ccdc47	Bdkrb2											Ntf3	Rpa1
	Imp3	C1qtnf2											Gga2	Klhl11
	Bmp1	Prr12											Hist1h1e	Armc5
	Sntb1	Thbs1											Mfap5	Snw1
	Csgalnact2	Cstf2t											Eif5a	Pdcd11
	Bub3	Supt16											Fxr2	Ubl7
	Pde6d	Dpysl2											Ccdc102a	Pfdn1
	Ndrg1	Taf1a											Txndc12	Wipi1
	Sppl3	Rac1											Galk1	Fry
	Irf2bp2	Gpr108											Fam120a	Gabra3
	Rab3gap2	Tbl1x											Sdf4	Zfp651
	Ldb3	Tns3											Ehbp1l1	Smoc2
	Hgsnat	Fam92a											Esyt2	Rab27a
	Rrs1	Hnrnpul2											Trmt61a	Clmp
	Dip2c	Lman1											Pycr1	Sorbs2
	Jmy	Hist2h2ac											Clip3	Galk1
	Pdzrn4	Hebp1											Lix1l	Scap
	Praf2	Nox4											Tmem2	Ndrg1
	Vapa	Atp1b3											Smg8	B4gat1
	Tmem123	Phactr1											Bicd2	Cops7a
	Tmem200b	Trpv2											Smg9	Amigo1
	Unc5d	Angptl2											Armcx3	Impdh2
	Cyth3	Wdr46											Mex3d	Alcam
	Scap	Cldnd1											Lrtm2	Rhobtb2
	Il17rc	Ranbp1											Fndc3b	Hectd3
	Rnf19a	Rad50											Arid5b	Cyr61
	Tubb4a	Khdrbs1											Shmt2	Abca5
	Atg9a	Aldh1l2											Plcb1	Tspo
	Copz2	Chst10											Riox1	Dcps
	Col8a1	Wbp2											Stk38l	Itpa
	Uevld	Borcs6											Ctsa	Ssrp1
	Homer3	Ppp1r13l											Rab1a	Rin1
	Dync2li1	Zfp956											Ak1	Pcnx4
	Zer1	Csgalnact2											Atp9a	Trmt61a
	Usp19	Slc27a4											Terf2ip	Mark1
	Kctd10	Mfsd1											Cdh3	Terf2ip
	Unc5c	Vwc2											Tubb6	Golga2
	Slc38a7	Sntb1											Gm17501	Gm6665
	Nfasc	Itm2b											Nmi	Fosb
	Hr	Tmem18											Adgra2	Fosl2
	Ncln	Rab3gap2											Cog7	Kank2
	Kcne4	Sf3b4											Galnt10	Zrsr1
	Irx3	Pigk											Dsel	Wbp2
	Esr1	Cpne3											Slc25a12	Serpina3m
	Ddx24	Jag1											Pgf	Sgsm3
	Gm15851	Lnx1											Manf	Prpf19
	Kdelc1	Ndnf											2810004N23Rik	Gtf3c5
	Parva	Snx18											Phc2	Zfp354c
	Dpm3	Xpo1											Mpp2	Gtf3c1
	Ppp1r12c	Aamp											Prpf19	Kdelr1
	Pcdhb13	Klhl30											Tns2	Mical2
	Fetub	Antxr2											Rnaseh2c	Map7d2
	Atp6ap2	Rtn4											Pcdh20	Pkd2
	Arl8a	Kif1bp											Ttc17	Gm17501
	Scamp1	Psmd1											Tmem47	Rsph9
	Med28	Tnrc18											Ccdc71	Csdc2
	Yipf5	Pcnx4											Gabarapl1	Itm2b
	Mroh6	Uhrf1bp1l											Imp3	Kdm1a
	Piezo2	Unc5c											Btbd2	Shb
	Pik3r4	Klhl21											Sipa1l2	Tes
	Cby1	Uevld											Lsmem2	Palld
	Naf1	Zfp362											Mtmr11	Poll
	Asap2	Snx14											Apol7d	Bcr
	Srd5a3	Gpr153											C1qtnf6	Gm5532
	Cabin1	Scyl1											Zfpl1	Gnl3l
	Man2a1	Tmem231											Adgrl1	Rasl11a
	Mb21d2	Pygo2											Hdgfl2	Cog7
	Prdm16	Kcnq5											Ethe1	Rheb
	Arhgef2	Utp18											Mprip	Zc2hc1a
	Fbxo31	Dbnl											Tns1	Ppp1cb
	Fbxl22	Ehd3											Cyhr1	Sdf4
	Stag2	Fam171b											Alg1	Gm42031
	Fam98b	Txndc15											Pak6	Nqo1
	Thoc5	Pcdhb14											Mapk3	Irak1bp1
	Rtl8c	Dse											Dcps	Col1a1
	Herpud1	Cetn3											Smpdl3a	Topors
	Triqk	Cd276											Ptpn2	Emc1
	Tm9sf1	Glce											Traf5	Sec23ip
	Map6	Unc5b											Arhgef5	Foxo3
	Pcp4l1	Ppp6r3											Mcm3ap	4930523C07Rik
	Tmed3	Gm15851											Trim58	Trp53
	Mob4	Aga											Pxdc1	Vps52
	Actr10	Chrdl1											Msl3l2	Col19a1
	Irf2bp1	Spp1											Slc22a1	Nhlrc2
	Pde4dip	Slc20a2											Sympk	Plod1
	Rbl2	Ric8a											Vps4a	Clptm1l
	Crtc3	Mr1											Ddx56	Osbpl10
	Tcaf1	Psmd5											Prmt1	Tnfrsf1a
	Trim35	Smarcd3											Usp10	Cul7
	Trappc11	Hist2h4											Junb	Bysl
	Abi2	Prrc2a											Rin1	Tmsb4x
	Zswim4	Otud1											Pnck	Rnaseh2c
	Ddx6	Psmc5											Cacna1h	Slc38a10
	Nox4	Papd7											Phldb2	Ints1
	Aldh3a2	Aprt											Cbarp	Anks6
	Wif1	Cdh3											Ifitm2	Rspo3
	Tmco3	Ncoa3											Flot2	Arid5b
	Kctd17	Smim7											Slc35c1	Gart
	Bcl9l	Clip3											Cstf2t	Rufy1
	Kcnj8	Foxs1											Pcif1	Zfp334
	H2afy2	Cdk4											Dnajb11	Osmr
	Mbtps1	Plcb3											Mapk8ip1	Reep2
	Prpf6	Ethe1											Sema3c	Dnajb11
	Eif5a	Nalcn											Hmgn5	Gprasp2
	Wiz	Sox9											Pygo2	Erlec1
	Arpin	Irf2bp2											Srpx2	Ppp1r12a
	Pcdhb14	Sspn											Caml	Efs
	Kcnq4	Reep5											Llgl1	Flot2
	Chd4	Abcg4											Zfp651	Arhgap24
	Slc39a14	Ccdc186											Plekho2	Prr12
	Ttc21b	Cdc42se1											Prkar2a	Gnaz
	Lancl1	Wif1											Rspo3	Plekho2
	Dpysl2	Atp6ap2											Mansc1	Prr15
	Nipal3	Ltv1											Tbc1d7	Rasl11b
	2610001J05Rik	Hmgxb4											Plp2	Pacs1
	Fam110b	Zfp275											Safb	Enpp1
	2200002D01Rik	Fhl1											Mydgf	Dbnl
	Ergic1	Eva1c											Arpin	G3bp1
	Sox9	Cyr61											Hps6	Polr3d
	Xrcc4	Pik3r4											Pfdn1	Dsel
	Golga3	Snip1											Cc2d1a	Sec24c
	Prrx2	Tspan6											Tmem176b	Hps6
	Zfp449	Nfya											Tpd52l1	Arhgef5
	Polr2f	Klhdc8b											Kank2	Acvr1
	Mr1	Mmp2											Id4	Synpo
	Spg20	Palld											Acvr1	Ahdc1
	Clcn7	Sipa1l2											Atp6v1g1	Ak1
	Ehbp1l1	Hsph1											Zmat2	Ier2
	Txnrd3	Mmp3											Cyp20a1	Nup93
	Tspyl4	Rufy1											Ldb3	P2rx1
	Caskin2	Foxp4											Ppt1	Mcm3ap
	Ltn1	Fbxo22											Ltv1	Cetn3
	Cfap36	Pla2g15											Pdcd11	Ube2g2
	Glipr1	Rab31											Crnkl1	Fbxo31
	Xpr1	Col8a1											Man2c1	Mink1
	Map2k3	Dbn1											Fosb	Mgat5b
	Sec23b	Prdm6											Capn1	Junb
	Clcn4	Glmp											Arpc4	Ccdc124
	Wnt16	Tsen54											Tax1bp3	Tshz1
	Abat	Nacad											Ctbp1	Lox
	Pes1	Arpin											Col4a4	Bhlhb9
	Stxbp1	Suco											4930523C07Rik	Il11ra1
	Nipal2	Gstt3											Gnl2	Aar2
	Rhobtb2	Ext1											Mib2	Fhl1
	Ttc30b	Hmgb1											Tfpi	Pcdhb20
	Fzr1	Tmem86a											Armc5	Sf3a2
	Sufu	Mtss1											Eif4g3	Rnd3
	Neurl2	Slc4a7											Slc2a10	Rasl12
	Inpp4a	Ubr7											Dbr1	Ybx3
	Spata13	Vwa5a											Fry	Cbx6
	Tmx4	Dlg3											Scn2a	Wdr61
	Wdr82	Tubgcp2											Acot9	Gtf2b
	Hacd3	Trafd1											Mettl14	Ythdf1
	Tmem168	H2afy2											Trp53	Psmc1
	Phax	Srd5a3											B4gat1	Tmem176b
	Nup37	Nfasc											Dirc2	Art4
	Prrc2b	P4ha2											Acot7	Hsp90aa1
	Fam212b	Phf13											Arf4	Iqsec2
	Sem1	Prps2											Rnf130	Dek
	Xpo1	Nipal2											Arhgef2	Tmtc4
	Usp5	Poldip3											Fosl2	Ccdc149
	Snip1	Mcmbp											Hexa	Clasp1
	Dlx6	Adss											Filip1	Abcf2
	Ssbp3	Hnrnpm											Ppp1r18	Pcdhga5
	Scyl1	Psmb6											Znfx1	Tbx18
	Zfp46	Tmem168											Gripap1	Gpr180
	Myocd	Hnrnpul1											Pdap1	Fam96b
	Suco	Serinc1											Mgat2	Phtf2
	Mrps18c	Gpx1											Aar2	Jun
	Nanos1	Tmem206											Nkx6-1	Srsf9
	Bcorl1	Map4k5											Arhgap24	Gm42517
	Pprc1	Wdr82											Klf9	Plrg1
	Ppp1r13l	Dgkg											Fam32a	Nacc1
	B3galnt2	Gle1											Pitpnm1	Dtx3
	Dus3l	Nip7											Rars	Inpp5a
	Tpd52l2	Zfp365											Ascc2	Fkbp2
	Get4	Dync2li1											Fbxo31	Srpx2
	Alg1	Col22a1											Pde6d	Zkscan4
	Gpr108	Pkdcc											Stam2	Tor3a
	Prps1	Ifi35											Hoxb7	Il13ra1
	Arpc3	Neurl2											Armcx2	Bmpr1b
	Serpinb6a	Rhobtb2											Sf3a1	Polr2d
	Nup153	Pde6d											Nup93	Dscr3
	Rbbp4	Psmc3											Apbb1	Laptm4b
	Arhgap44	Hgsnat											Stxbp1	Prpf8
	Chsy1	Wisp2											Tjp1	Phldb2
	Med21	Atp10a											AI837181	Ric8a
	St6gal1	Setd6											Eid1	Ift122
	Wdr47	Serinc5											Cbs	Bbs4
	Tgfb1i1	Sec23b											Ahnak2	Hsp90ab1
	Plekhg2	Dusp14											G3bp1	Itga11
	Zfp13	Kdm5b											Polr2c	Lrrk1
	Col19a1	Mlf2											Dapk3	Sf3a1
	Pkdcc	Rrs1											Fuk	Fam160a1
	H13	Acbd3											Abhd8	Apol7d
	Rgs5	Pcyox1l											Efcab14	Nipa1
	Bbx	Ttc30b											Btd	Nup133
	Dbn1	Nfkbia											Pmp22	Scamp3
	Polr2g	Zfp13											Chrna1	Atrnl1
	Ptprj	Kcnj8											Syt12	C4b
	Dhx29	Syf2											Kif26b	Rpp25l
	Phc2	Pcdh20											Elp6	Habp4
	Smim12	Rest											Smoc2	Man1b1
	Cherp	Snrnp27											Rundc1	Selp
	Ncoa3	Herpud1											Bmp2	Id4
	Cbx6	Homer3											Cul7	Rem1
	Tmem86a	Hdac1											Il13ra1	Ncln
	Klhdc8b	Stac											Enpp1	Mcrip1
	Ipo7	Sgms2											Bdkrb2	Trir
	Cfap45	Hspa1b											Prpf8	Garem1
	Bhlhe41	Slc36a4											Gstm7	Lefty1
	Sf3b4	Bcar1											Polr3d	Nop9
	Cdk4	Bmp2											Park7	Pold2
	Rsph9	Hdlbp											Kcne4	Cacna1h
	Ddx58	Atp2c1											Mgat5b	Kat2a
	Bbs4	Bud23											Lars	Larp6
	Scarf2	Rrp12											Lars2	Slc35c1
	Src	Tnfrsf10b											Rab27a	Map1lc3a
	Ctps2	Napepld											Efs	2810004N23Rik
	Fxr2	Dap											Osmr	Ppef1
	Top2b	Foxj2											Tmem110	Tldc1
	Fadd	Piezo2											Arsg	Smim12
	Anxa3	Pcdhb17											Fhl1	Sntg2
	C2cd2	Spink5											Bhlhe41	Tmem184b
	Samd9l	Xk											Gart	Plpp3
	Tmem38b	Fbxo31											Gsk3a	Gm47766
	Tspan6	Yipf4											Rab12	Slc38a11
	Dhx36	Ctsl											Nans	Armcx3
	Irak1bp1	Dtd1											Cystm1	Pip5k1b
	Gadd45b	Scn1b											Zmat5	Col8a1
	Uhrf1bp1l	Stx7											Pik3ip1	Filip1
	Arf4	Sgpp1											Gm48529	Eng
	Npy4r	Rcan2											Lmnb2	Pcdhga6
	Rdh5	Ints3											Anxa4	Serping1
	Gtf3c5	Ublcp1											Fam13c	Col12a1
	Gm17501	Sgsh											Ankrd34a	Nono
	Otud7b	Hrasls											Tpra1	Dmwd
	Hexa	Rbmx2											Stau1	Vstm2b
	Calm3	Mfap5											Ubxn4	Gorasp1
	Hist2h2ac	B230219D22Rik											Tmem184b	Parva
	Pcdhgb7	Caskin2											Unc50	Lsmem2
	Slc7a5	Pold2											Olfml2a	Ttc21b
	Chmp5	Kdelr2											Fam92a	Trmt112
	Cystm1	Inafm2											Klc2	Krtcap2
	Cpne3	Mtmr12											Sntg2	Pycr1
	Srm	Urb2											Selenof	Maf1
	Plcb3	Arhgef5											Itga11	Gabarap
	Rusc2	Pcdhac2											Elob	Eif3i
	Ror1	1810037I17Rik											Rab6a	Asb6
	Epha7	Ift57											Sall2	Ift46
	Prps2	Gcnt2											Prr14	Mib2
	Gle1	Kdm4b											Tram2	Arsg
	Tbl1x	Zfp46											Ints4	Usp47
	Aig1	Bcr											Smo	Sphkap
	Stx7	St6gal1											Dvl3	Plcb1
	Aff4	Npy4r											Asb6	Sin3b
	Zfp647	Scaf11											Sele	Acot9
	Hist1h4d	Cuedc2											Krtcap2	Bmp2
	Vps18	Imp3											Gprasp2	Msrb1
	Arid5b	Dhx36											Fam96b	Kif7
	Rac1	Ptpn21											Mark1	Zfp449
	Sardh	Mgat5b											Bccip	Tm9sf3
	Nisch	Mpp2											Sp2	Emp2
	Gm47767	Lrtm2											Rbm8a	Nr1h2
	Cnot10	Fam212b											Foxj2	Tmem115
	Slco3a1	Nup98											Mef2d	Fkrp
	Rock2	Dmap1											A4galt	Slc2a8
	Gata6	Optc											Rpp21	Lama2
	Eif4g3	Lama2											Elovl1	Apcdd1
	Dnajb11	Zswim4											Micu2	Pcdhb13
	Cul7	Cnot11											Ppp1r37	Etv5
	Hecw1	Tor1aip1											Foxo6	Gipc2
	Klhl40	Cgref1											Cog2	Fbxo10
	Nsf	Rnd3											Wee1	Tubb4a
	Gtf2f1	Unk											Tmed4	Tusc1
	Bud23	Senp6											Erlec1	Dlg5
	Mtss1	Sh3pxd2b											Smim5	Lars
	Cse1l	Pm20d2											Fam8a1	Top2b
	Foxj2	Tram2											C1qtnf1	Ccdc71
	Prr12	Tm9sf1											Mfhas1	Spata13
	Ehd3	Akr1a1											Rab27b	Rab4a
	Cuedc2	Mthfd1l											Smad9	Nubp1
	Crbn	Abra											Zbtb22	Gsk3a
	Srp54c	Cep57											Ppef1	Pdcd6
	Gnaz	Tfip11											Rangrf	Glud1
	Chd8	Wasl											Ltbr	Pck2
	Fchsd1	Nup153											Mfsd5	Nr1d1
	Sorbs2	Slc38a7											Anxa5	Cdc23
	Gcnt2	Il17d											Gpx1	Asap2
	Stam2	Mlph											Adh5	Map3k20
	Ctr9	Pkd2											Dzip1l	Dnajc17
	Ephb6	Ddx58											Rrbp1	Xirp1
	Ptk7	Sin3a											Ssr4	Cct3
	Gabra3	2310033P09Rik											Akt1s1	Rtn2
	Gpr39	Gtf2i											Mid1ip1	Dtd1
	Atp1a4	Sppl3											Eps8l2	Cped1
	Cog3	Ssr3											Cemip	Dpp7
	Fam129b	Traf7											Vps18	Cdkl5
	Map4k5	Rock2											Ttc30a1	Scrn1
	Chmp2a	Lepr											Serping1	Slc41a3
	Pfdn4	Gnl2											Dlg5	Inpp4a
	Chrdl1	Dlgap4											Clmp	Psmd5
	Tspan7	Ficd											2200002D01Rik	Park7
	Wasf2	Esm1											Pcnx3	Cstf2t
	Nudc	Specc1											Gipc1	Bex3
	Ier5l	Dab2ip											Sec62	Capn1
	Lars2	Bhlhe41											Galnt11	Otud6b
	Arsa	Thap11											Smarcb1	Ttc12
	Mmp2	Gclc											Art4	Il17b
	Laptm4b	Syt15											Map1s	Trnp1
	B230219D22Rik	Wrnip1											Dpp10	Sema6c
	Eif3b	Armc5											Ube2z	Car11
	B3galnt1	Pck2											Rbm45	Toe1
	Spink5	Pcna											Dync1i2	Chrna1
	Ddx49	Ddx42											Ddx58	Arhgap35
	Slc4a7	Tada3											Tbxa2r	Tmtc3
	Dlgap4	Hip1r											Gpaa1	Hnrnpul2
	2210407C18Rik	B3galnt2											Nup133	Cops6
	Ap3m1	Usp39											Kdm1a	Steap3
	Mdga1	Lrch3											Qpct	Dok1
	Ddx19a	Parva											Abca5	Paqr6
	Abcf1	Nol6											Tmem38b	Atoh8
	Bmp2	Ddx6											Fancf	Tor1aip1
	Vopp1	Tmem45a											Amigo1	Cited2
	Elob	Pes1											Brsk1	Gipc1
	Plekhg3	Rheb											Mical2	Ppp1r12b
	Tm7sf3	Dhx29											Kif1a	Kif26b
	Map3k20	Actr3											Tigd5	Slc39a3
	Abcg4	Afap1											Hcfc1r1	2210407C18Rik
	Cad	Ythdf1											Gm30003	Mgat2
	C230034O21Rik	Gtf3c4											Tnfrsf1a	Pomt2
	Dusp14	Trappc12											Axin1	Rtn4
	Golt1b	Sec62											Abhd14a	Edf1
	Gm30025	Calm3											Ahsa1	Slc9a6
	Cd276	Lancl1											Spg20	Men1
	Rhbdl2	Serinc2											Rcc1l	Ror1
	Tbx18	Gnaz											Rarres1	Gpn3
	Pdcd6	Prpf6											Prickle1	Glmp
	Specc1	Npat											Sssca1	Gmppb
	Ier2	Crhr2											Asap2	Podn
	Hapln1	Ctif											Hectd3	Pycr2
	Pxylp1	Xrcc4											Smpdl3b	Usp10
	Ric8a	Ccdc149											Klhl13	Cystm1
	Sf3b5	Ehbp1l1											Fam46b	Twist1
	Foxc2	Ier2											Rit1	Ppp1r37
	Gpx1	Dhx9											Xrcc4	Arl16
	Gstt3	Pnck											Man1b1	Dbr1
	Tti1	Amigo2											Ero1l	Npy1r
	Wisp2	Cacnb2											Hint1	Kars
	Ppm1j	Cebpd											Polr2i	Rit1
	Dchs2	Sdk2											Vps11	Aen
	Tmem209	Gm15564											Gorasp1	Gpr39
	Hmgn5	Bcorl1											Cct3	Traf5
	Klhl21	Smarca5											Stk26	Wdr35
	Fbln2	Pttg1											Bhlhb9	Mex3d
	Pola1	Ate1											Bysl	Slc22a17
	Mthfd1l	Dlx6											Wrnip1	Cds2
	Matn2	Trappc11											Vstm2b	Tpgs1
	Gm11651	Clint1											Pnldc1	Spg20
	Wasf1	Map4											Kcnd3	Urgcp
	Ifngr2	Arl8a											Gnl3l	Fbxo4
	Tceal6	Nipal3											Nes	Gdi1
	Kat5	Ints5											Gdi1	Dock1
	Fbxo40	Mmgt2											Cops6	Dvl3
	Shc1	Fig4											Pias3	Mtss1
	Dact3	Gpx7											Psmd12	Myocd
	Thnsl2	Dyrk1a											Vldlr	H2afj
	Trp53i13	Vopp1											Ahdc1	Lrrc41
	Zfp955a	Gm17501											Tm9sf3	Zcchc14
	Nacad	Rbm22											Atp10a	Rundc1
	Ssr2	Aff1											Scaf1	Ddx56
	C1qtnf2	Il17b											Srebf2	B4galt2
	Stxbp3	Hapln1											Pde5a	Gli2
	Slc35b1	Tmem87b											Garem1	Erbb2
	Fam19a1	2510039O18Rik											Fkbp4	Ttll12
	Gclc	Ankmy2											Ttc21b	Ssb
	Dse	Spag7											Cog1	Smad6
	Pak2	Lgi3											Ift172	Nans
	Klf9	Tcf7l1											Foxo3	Calm1
	Plekhm2	Tmem38b											Fam171a1	Fgf7
	Garem1	Tm7sf3											Maf1	Rnf215
	Hip1r	Adnp2											Dhx38	Tubg2
	Atp6v1h	Kank2											Ppp1r13l	Thoc5
	Ahdc1	Gabra3											Ky	Adarb1
	Hspb8	1110004F10Rik											Slc2a8	Dnal4
	Kdsr	Tspan7											Thoc5	Ahsa1
	Exoc3	Wtip											Ier5l	Psmd8
	Obsl1	Rrp15											Ckap5	Ddx47
	Rogdi	Arc											Unc119	2200002D01Rik
	Glud1	Kdm1a											Mcrip1	Pcdh20
	Lnx1	Klf15											Pkd2	Caml
	Man2b1	Mon2											Gmppb	Klc1
	Zfp251	Zfp251											Nacc1	Fam131a
	Gamt	Ampd2											Habp4	Ppp1r8
	Prkar2a	Mfap2											Reep2	9530077C05Rik
	Mon2	Fam46b											Pcnx4	Fuk
	Adcy8	Atp1a4											Pycr2	Ppp1r18
	Smpdl3a	Mb21d2											Fam162a	Arhgef40
	Plaur	Lrch1											Sp3	Mfap2
	Kdm4b	Plpp7											Wasl	Bmpr1a
	Hist4h4	Mvb12a											Ece1	Crhr2
	Fkbp8	Slc35a2											Nab2	Atp1b3
	Adnp2	Mia3											Ppil1	Mid1ip1
	2310033P09Rik	Fbxo40											Ankra2	Pcnx
	Mfap5	Cfap45											Papss1	Pik3r4
	Prcc	Gna11											Shisa4	Nmi
	Mphosph10	Hsp90aa1											Ptprd	Cherp
	Cct3	Krtcap2											Farp1	Chmp2b
	Hmgxb4	Cilp2											Tmed1	Ethe1
	Nup88	Rab11b											Cacybp	Ltv1
	Ankrd45	Cux1											Thop1	Safb
	Galk1	Ddx49											Chchd1	Plcl1
	Serinc2	Klhl38											Il11ra1	Foxs1
	Psmb6	Tnks1bp1											Pear1	Gpx1
	Fbxo22	Rragb											Ttc26	Prkar2a
	Id4	Fgd1											Yars	Pttg1
	Gipc2	Fosl2												Flrt1
	Zfp108	Adar												Usp9x
	Kif7	Hist1h1c												Cdk4
	Rhod	Galns												Man1a2
	Jag1	Psmb4												Fancf
	Satb2	Coq10b												Vapa
	Dpp10	Kank4												Ctps2
	Abcf2	Pik3c3												Chst10
	Rrbp1	Slc30a7												Gcc1
	Ctnna3	Rpusd2												Ctdsp2
	Ilf3	Flot2												Prr14
	Cntn1	Slc37a3												Stxbp1
	Gcn1l1	Kalrn												Arc
	Exosc7	C2cd2												Ttc26
	Phactr1	Srp54c												Ssr4
	Atp6v0d1	Tvp23b												Spns1
	Dhx15	Dtx3												Emc4
	Rbbp9	Atg9a												Ogn
	Chst12	Sp2												Prcc
	Asxl1	Cnot10												Lrfn4
	Napepld	Atp2b1												Npm3
	Msl3	Syngr2												Gtf2e2
	Lsm8	Vstm2b												Aatk
	Xirp1	Phax												Ift20
	Fam46b	Yap1												Klhl13
	Lrch3	Pole4												Hsbp1
	Exosc9	Slc8a3												Ctbp1
	Ppp1r1b	Otud6b												Cfap36
		Map1s												Zbed3
		Cactin												Mfsd5
		Wdr35												Pcdhb22
		Clptm1l												Xab2
		Trim3												Grn
		Tspan31												Srm
		Scx												Ddx19a
		Usp22												Slc35a2
		Rasl12												Ahnak2
		Fbxl22												Sumo3
		Dchs2												Mt2
		Tmem209												Tyw1
		Chd8												Ehbp1l1
		Slc22a17												Fam216a
		Picalm												Atp8b2
		Epha7												Rnf19a
		Tsr2												Limch1
		Clasp2												Scaf1
		Triqk												Abcg4
		Tceal6												Klf9
		Fkbp8												Sidt2
		Ccnd2												Ckap5
		C530008M17Rik												Fkbp4
		Ipo7												Exosc9
		Ncs1												Slc25a12
		Ccrl2												Ehd1
		Bcor												Phactr1
		Zkscan1												Tigd5
		Ddx21												Ppp1cc
		Megf8												Oaz2
		Acp2												Arsj
		Cdr2												Vps11
		Ankrd34a												Dzip1l
		Prrx2												Grik5
		Rab3a												Aldh3a2
		Pgghg												Tekt2
		Med16												Lepr
		Gamt												Dhx37
		Gulp1												Pcnx3
		Frmd6												Kcnd3
		Rbmxl1												Ola1
		Nup214												Poldip3
		Irs2												Cers2
		Minpp1												Cep104
		Mettl21a												Yipf4
		Prmt1												Alg1
		Smurf2												Akt1s1
		Kcnk1												Hint1
		Fkrp												Oscp1
		Rrbp1												Slc35b2
		Rgma												Rbbp4
		Sh3rf2												Col14a1
		Stag1												Bicd2
		Zfp111												Cbx7
		Zcchc8												Ranbp1
		G3bp1												Ascc2
		2610001J05Rik												Ehd3
		Loxl2												Actr10
		Cyth2												Arfip1
		Pmp22												Uggt2
		Lefty1												Arhgef7
		Virma												Irx3
		Chmp2a												Ampd2
		Art4												Zmiz2
		Tns2												Smg9
		Cerk												Tmem67
		Cdk5rap3												Vps26b
		Praf2												Otud7b
		Pomt2												Erap1
		Hcfc1r1												Btd
		Hspbp1												Bhlhe41
		Plod1												Akirin2
		Gipc2												Siva1
		Irak1bp1												Rab11b
		B3galnt1												Yap1
		Lpp												Dpp9
		Fam110b												Fam46b
		Sap30bp												Tti1
		Zer1												Ppp1r15a
		Utp23												Tmtc2
		Fpgs												Map3k12
		Obsl1												Gcnt2
		Nelfb												6330403L08Rik
		Snx7												Dapk3
		Klhl23												Psmd7
		Thnsl2												Eif2b2
		Dus3l												Trip6
		Mex3c												Slc35g2
		Itga10												Hs6st2
		Ddit4l												Myadm
		Sf3b5												Wasl
		Fxr2												Hmg20b
		Fam76a												Nkrf
		Gtf2f1												Gm45669
		Usp53												Tram2
		Smim12												Nipal2
		Antxr1												Dhx38
		Ppm1j												Cuedc2
		Epn2												Stau1
		Sart3												Eif4g3
		Psmc1												Mef2d
		Vars												Znfx1
		Arsa												Rtl8c
		Kif7												Foxj2
		Tti1												Mmp3
		Sppl2b												Smu1
		Rasa1												Sympk
		Ddx19a												Farp1
		Lrch2												Drap1
		Zbtb2												Ddx18
		Gria1												Cox4i2
		Cyp4f14												Mthfd1l
		Gcn1l1												Trim35
[truncated: 464 more rows]

## Sheet: ST4
Supplementary Table 4. Differential expression analysis for male (n=3) versus female (n=6) samples in individual RNA fraction SMCTRAP Input using DESeq2.
SMCTRAP Input Female VS SMCTRAP Input Male DESeq2
geneID	geneName	baseMean	log2FoldChange	lfcSE	stat	pvalue	padj
ENSMUSG00000061787	Rps17	845.597	1.03002	0.118385	8.70062	3.3e-18	5.02e-14
ENSMUSG00000079641	Rpl39	107.422	2.04303	0.247506	8.25448	1.53e-16	1.16e-12
ENSMUSG00000025967	Eef1b2	654.939	0.779961	0.11561	6.74646	1.52e-11	7.69e-08
ENSMUSG00000000740	Rpl13	446.639	1.06513	0.160863	6.62133	3.56e-11	1.35e-07
ENSMUSG00000115420	AL732506.1	2237.01	2.841	0.470569	6.03737	1.57e-09	4.77e-06
ENSMUSG00000086859	Snhg20	55.5001	2.41733	0.440187	5.49161	3.98e-08	0.000101046
ENSMUSG00000030245	Golt1b	2077.58	2.91276	0.550399	5.29209	1.21e-07	0.000262968
ENSMUSG00000059070	Rpl18	256.959	0.9006	0.190549	4.72633	2.29e-06	0.00434995
ENSMUSG00000068523	Gng5	87.6708	1.05903	0.229868	4.60712	4.08e-06	0.00690538
ENSMUSG00000057863	Rpl36	481.357	0.705134	0.160374	4.39681	1.1e-05	0.0167219
ENSMUSG00000019362	D8Ertd738e	263.294	0.679972	0.157004	4.33091	1.48e-05	0.0205486
ENSMUSG00000091537	Tma7	104.908	1.36476	0.321165	4.2494	2.14e-05	0.0238255
ENSMUSG00000028461	Ccdc107	195.564	1.52505	0.359305	4.24445	2.19e-05	0.0238255
ENSMUSG00000034892	Rps29	273.561	0.897334	0.217239	4.13063	3.62e-05	0.0353755
ENSMUSG00000027534	Snx16	34.5853	1.80693	0.438116	4.12432	3.72e-05	0.0353755
ENSMUSG00000027944	Hax1	62.511	1.16158	0.283731	4.09395	4.24e-05	0.0359988
ENSMUSG00000063457	Rps15	500.933	0.523095	0.1278	4.09308	4.26e-05	0.0359988
ENSMUSG00000086991	Gm15334	17.6188	3.62433	0.888523	4.07905	4.52e-05	0.0362291
ENSMUSG00000045968	Teddm2	11.4629	2.64079	0.670355	3.93938	8.17e-05	0.0592145
ENSMUSG00000074884	Serf2	961.933	0.501686	0.130685	3.83889	0.00012359	0.0794166
ENSMUSG00000023861	Mpc1	225.749	1.71374	0.456528	3.75386	0.000174133	0.0914017
ENSMUSG00000059291	Rpl11	328.502	0.675286	0.181794	3.71456	0.000203556	0.0979474
ENSMUSG00000048758	Rpl29	190.395	1.0511	0.283189	3.71166	0.000205907	0.0979474
ENSMUSG00000024914	Drap1	438.097	0.566849	0.153215	3.69971	0.00021585	0.0995657
ENSMUSG00000020460	Rps27a	262.043	0.935114	0.253575	3.68772	0.000226274	0.101304
ENSMUSG00000030432	Rpl28	237.247	0.70345	0.191696	3.66961	0.00024292	0.104114
ENSMUSG00000003429	Rps11	404.319	0.689378	0.188039	3.66615	0.00024623	0.104114
ENSMUSG00000035189	Ano4	29.4841	1.9396	0.536779	3.61341	0.000302191	0.124323
ENSMUSG00000046364	Rpl27a	317.511	0.829536	0.231187	3.58817	0.000333013	0.133398
ENSMUSG00000050069	Grem2	44.12	2.29372	0.648503	3.53694	0.000404789	0.152897
ENSMUSG00000046330	Rpl37a	238.721	0.996534	0.282113	3.53239	0.000411823	0.152897
ENSMUSG00000052146	Rps10	82.0663	0.868745	0.247304	3.51286	0.000443303	0.155031
ENSMUSG00000038252	Ncapd2	104.572	1.309	0.374077	3.49928	0.00046651	0.157805
ENSMUSG00000031839	Hsbp1	459.463	0.539788	0.157165	3.43453	0.00059359	0.184401
ENSMUSG00000012848	Rps5	521.25	0.569161	0.166865	3.41091	0.000647475	0.197117
ENSMUSG00000025508	Rplp2	1608.94	0.428086	0.127568	3.35573	0.000791549	0.227339
ENSMUSG00000017453	Pipox	6.33309	3.4243	1.03329	3.31396	0.000919833	0.245644
ENSMUSG00000034868	Myl12b	219.574	0.618208	0.18902	3.27059	0.00107322	0.27689
ENSMUSG00000071528	Usmg5	40.9094	2.0893	0.643369	3.24744	0.0011645	0.285727
ENSMUSG00000022811	Zfp148	385.266	0.422999	0.130432	3.24306	0.00118255	0.285727
ENSMUSG00000017404	Rpl19	866.37	0.38609	0.119416	3.23315	0.00122432	0.291196
ENSMUSG00000028081	Rps3a1	646.636	0.528317	0.164531	3.21106	0.00132248	0.305013
ENSMUSG00000037742	Eef1a1	5034.25	0.466044	0.14777	3.15384	0.00161135	0.354701
ENSMUSG00000025332	Kdm5c	470.33	0.60236	0.191208	3.15028	0.00163113	0.354701
ENSMUSG00000026582	Sele	32.2578	4.3888	1.3993	3.13642	0.00171021	0.36666
ENSMUSG00000058600	Rpl30	174.39	0.77727	0.250634	3.10122	0.00192728	0.39116
ENSMUSG00000066442	Mthfs	6.48275	3.7254	1.21801	3.05861	0.00222368	0.445379
ENSMUSG00000031879	Fam96b	76.6121	0.709727	0.233041	3.04551	0.00232288	0.459206
ENSMUSG00000008683	Rps15a	310.629	0.608401	0.201593	3.01797	0.0025447	0.481285
ENSMUSG00000038900	Rpl12	671.809	0.521282	0.172837	3.01604	0.00256104	0.481285
ENSMUSG00000115783	Bc1	1131.76	1.40645	0.477058	2.94818	0.0031965	0.557913
ENSMUSG00000054452	Aes	1111.37	0.330265	0.112201	2.94351	0.00324515	0.557913
ENSMUSG00000071644	Eef1g	499.524	0.388111	0.131942	2.94152	0.00326603	0.557913
ENSMUSG00000040952	Rps19	314.196	0.629152	0.216461	2.90654	0.00365449	0.593656
ENSMUSG00000026017	Carf	51.5023	0.96627	0.332889	2.90268	0.00369989	0.593656
ENSMUSG00000093674	Rpl41	387.714	0.49652	0.171175	2.90066	0.00372376	0.593656
ENSMUSG00000054453	Sytl5	87.6	1.27755	0.44162	2.89288	0.00381726	0.598527
ENSMUSG00000033813	Tcea1	92.5317	0.703601	0.245524	2.86571	0.00416069	0.62707
ENSMUSG00000009013	Dynll1	686.292	0.701317	0.24708	2.83842	0.00453372	0.663579
ENSMUSG00000001943	Vsig2	3.50836	5.56145	1.9653	2.82981	0.0046575	0.673803
ENSMUSG00000025794	Rpl14	466.955	0.440842	0.156319	2.82014	0.00480032	0.677755
ENSMUSG00000061315	Naca	1153.27	0.409109	0.145218	2.8172	0.00484443	0.677755
ENSMUSG00000028256	Odf2l	37.3476	0.839824	0.298343	2.81497	0.00487824	0.677755
ENSMUSG00000028024	Enpep	134.592	0.739467	0.262811	2.81368	0.00489772	0.677755
ENSMUSG00000045128	Rpl18a	1105.37	0.451691	0.161132	2.80324	0.00505916	0.693788
ENSMUSG00000050856	Atp5k	228.322	1.09261	0.394578	2.76907	0.00562163	0.757278
ENSMUSG00000031146	Plp2	94.3075	0.850099	0.308325	2.75715	0.00583076	0.758596
ENSMUSG00000027272	Ubr1	349.33	0.350749	0.12851	2.72936	0.00634583	0.804968
ENSMUSG00000098183	Gm27010	15.1794	2.19314	0.805125	2.72398	0.00645011	0.811435
ENSMUSG00000039759	Thap3	29.5373	1.18437	0.441802	2.68076	0.00734542	0.863168
ENSMUSG00000004462	Tbccd1	47.99	0.791728	0.295583	2.67853	0.00739465	0.863168
ENSMUSG00000045969	Ing1	190.129	0.622732	0.233442	2.66761	0.00763927	0.863168
ENSMUSG00000073652	Apol7d	29.2054	2.13049	0.79948	2.66484	0.00770249	0.863168
ENSMUSG00000028936	Rpl22	995.848	0.358264	0.134498	2.66371	0.00772838	0.863168
ENSMUSG00000042190	Cmklr1	209.981	0.623542	0.234438	2.65973	0.0078203	0.863168
ENSMUSG00000003974	Grm3	15.2689	1.95065	0.737856	2.64367	0.00820123	0.88226
ENSMUSG00000021215	Net1	1029.29	0.678754	0.257203	2.63898	0.00831549	0.88226
ENSMUSG00000020803	Txndc17	133.124	0.503814	0.191308	2.63352	0.0084505	0.88226
ENSMUSG00000057841	Rpl32	386.572	0.581483	0.220961	2.63161	0.00849813	0.88226
ENSMUSG00000030218	Mgp	20527.7	0.785788	0.299012	2.62795	0.00859023	0.88226
ENSMUSG00000007721	Ccdc124	266.068	0.438338	0.166914	2.62614	0.00863597	0.88226
ENSMUSG00000067288	Rps28	159.369	0.799742	0.30556	2.6173	0.00886296	0.895249
ENSMUSG00000034066	Farp2	101.327	0.674682	0.258709	2.60788	0.00911055	0.895249
ENSMUSG00000045690	Wdr89	47.028	0.818666	0.314118	2.60624	0.00915426	0.895249
ENSMUSG00000041417	Pik3r1	1081.93	0.390015	0.1499	2.60183	0.0092727	0.895249
ENSMUSG00000061013	Mkx	5.44584	2.45429	0.944812	2.59765	0.00938645	0.897978
ENSMUSG00000021136	Smoc1	2367.9	0.528932	0.204179	2.59054	0.00958267	0.897978
ENSMUSG00000058407	Txndc9	127.166	0.629312	0.243038	2.58935	0.00961572	0.897978
ENSMUSG00000006058	Snf8	95.2236	0.632998	0.246047	2.57267	0.0100918	0.920955
ENSMUSG00000043421	Hilpda	11.6613	1.60159	0.622975	2.57087	0.0101443	0.920955
ENSMUSG00000073616	Cops9	44.7826	0.98833	0.387357	2.55147	0.010727	0.947246
ENSMUSG00000086411	Gm14236	5.21219	2.65862	1.04251	2.55022	0.0107656	0.947246
ENSMUSG00000033216	Eefsec	36.8878	1.13541	0.446093	2.54524	0.0109202	0.955327
ENSMUSG00000060938	Rpl26	840.458	0.389104	0.153116	2.54123	0.0110464	0.959431
ENSMUSG00000015023	Ddx19a	179.916	0.450956	0.177559	2.53975	0.0110931	0.959431
ENSMUSG00000063316	Rpl27	107.589	0.493654	0.195236	2.5285	0.0114552	0.961236
ENSMUSG00000021186	Fbln5	3205.48	0.559395	0.22174	2.52275	0.0116441	0.961236
ENSMUSG00000031950	Gabarapl2	59.4059	0.889677	0.353165	2.51915	0.0117637	0.961236
ENSMUSG00000024067	Dpy30	87.0539	0.601402	0.238816	2.51826	0.0117935	0.961236
ENSMUSG00000060288	Ppih	13.516	1.80709	0.718051	2.51666	0.0118474	0.961236
ENSMUSG00000107722	2900060B14Rik	5.69463	3.0799	1.22393	2.5164	0.0118561	0.961236
ENSMUSG00000038797	Zscan2	25.7157	1.35014	0.536633	2.51595	0.0118713	0.961236
ENSMUSG00000037110	Ralgapa2	424.537	0.505061	0.200951	2.51335	0.0119589	0.963169
ENSMUSG00000042607	Asb4	3.89579	4.175	1.66903	2.50145	0.0123686	0.97043
ENSMUSG00000028234	Rps20	488.293	0.477828	0.191297	2.49784	0.0124954	0.97043
ENSMUSG00000030744	Rps3	913.938	0.428411	0.171986	2.49096	0.0127398	0.979419
ENSMUSG00000028410	Dnaja1	110.274	0.687109	0.276514	2.4849	0.0129588	0.989851
ENSMUSG00000039221	Rpl22l1	27.7161	1.02115	0.411321	2.4826	0.0130428	0.989851
ENSMUSG00000030717	Nupr1	1578.24	0.619192	0.249489	2.48184	0.0130706	0.989851
ENSMUSG00000086290	Snhg12	36.1845	1.24973	0.504467	2.47733	0.0132371	0.997499
ENSMUSG00000044424	Gm9493	5.86224	1.79346	0.725557	2.47184	0.0134421	1
ENSMUSG00000030693	Klk10	2.13036	4.17489	1.69482	2.46333	0.0137655	1
ENSMUSG00000064358	mt-Co3	24.3634	2.92541	1.19188	2.45444	0.0141106	1
ENSMUSG00000022364	Tbc1d31	22.7905	0.980492	0.4014	2.44268	0.0145785	1
ENSMUSG00000071669	Snx29	97.3521	0.793971	0.325419	2.43984	0.0146936	1
ENSMUSG00000038473	Nos1ap	101.152	1.07292	0.440444	2.43599	0.0148511	1
ENSMUSG00000007892	Rplp1	1811.73	0.441549	0.18136	2.43465	0.0149063	1
ENSMUSG00000021040	Slirp	31.0142	1.01671	0.418621	2.42871	0.0151526	1
ENSMUSG00000038534	Osbpl7	34.7535	0.926995	0.381753	2.42826	0.0151715	1
ENSMUSG00000086677	Tvp23bos	2.44178	3.6487	1.50317	2.42734	0.01521	1
ENSMUSG00000026021	Sumo1	183.759	0.591597	0.244558	2.41904	0.0155615	1
ENSMUSG00000031060	Rbm10	100.604	0.682878	0.283979	2.40468	0.0161867	1
ENSMUSG00000090247	Bloc1s1	15.2151	1.34586	0.560083	2.40296	0.0162629	1
ENSMUSG00000007817	Zmiz1	883.305	0.444463	0.185025	2.40218	0.0162976	1
ENSMUSG00000009927	Rps25	109.184	0.665111	0.277516	2.39666	0.0165452	1
ENSMUSG00000074863	Platr25	19.3317	1.43342	0.598125	2.39653	0.0165513	1
ENSMUSG00000027519	Rab22a	285.721	0.433132	0.181033	2.39256	0.0167313	1
ENSMUSG00000028637	Ccdc30	6.89121	2.63099	1.10086	2.38995	0.0168507	1
ENSMUSG00000108137	Gm44053	1.39742	4.99385	2.09273	2.38628	0.0170197	1
ENSMUSG00000032803	Cdv3	258.392	0.394972	0.166105	2.37785	0.0174139	1
ENSMUSG00000025736	Jmjd8	185.17	0.537693	0.226324	2.37576	0.0175126	1
ENSMUSG00000090093	Gm14399	14.6531	1.73571	0.730985	2.37448	0.0175738	1
ENSMUSG00000030602	Pak4	50.5625	0.705103	0.297539	2.36978	0.0177985	1
ENSMUSG00000041841	Rpl37	697.817	0.696553	0.293991	2.3693	0.0178217	1
ENSMUSG00000032232	Cgnl1	788.302	0.492467	0.207936	2.36836	0.0178673	1
ENSMUSG00000034674	Tdg	22.3554	1.43429	0.607299	2.36175	0.018189	1
ENSMUSG00000037225	Fgf2	791.161	0.53013	0.225445	2.35149	0.0186986	1
ENSMUSG00000024889	Rce1	32.8257	0.792046	0.337008	2.35023	0.0187619	1
ENSMUSG00000084806	Gm15232	1.30269	5.23559	2.22835	2.34953	0.0187971	1
ENSMUSG00000079435	Rpl36a	247.754	0.527191	0.224469	2.34862	0.0188433	1
ENSMUSG00000069267	Hist1h3b	16.5054	2.38578	1.01624	2.34766	0.0188919	1
ENSMUSG00000078588	Ccdc24	4.04079	2.66852	1.1371	2.34677	0.018937	1
ENSMUSG00000091021	Gm17300	5.34867	3.24047	1.38777	2.33502	0.0195422	1
ENSMUSG00000115801	AC160336.1	1.88722	3.75948	1.61694	2.32505	0.0200693	1
ENSMUSG00000029705	Cux1	1176.34	0.352162	0.151686	2.32165	0.0202518	1
ENSMUSG00000113831	AC163032.1	13.6891	1.44443	0.623275	2.31748	0.0204775	1
ENSMUSG00000057143	Trim12c	58.695	0.671875	0.290811	2.31035	0.0208686	1
ENSMUSG00000044068	Zrsr1	630.355	0.611721	0.264929	2.309	0.0209436	1
ENSMUSG00000042079	Hnrnpf	54.4801	0.74344	0.32204	2.30853	0.0209694	1
ENSMUSG00000040396	Abhd13	108.986	0.506628	0.219755	2.30542	0.0211429	1
ENSMUSG00000078572	Ndufaf8	76.0486	0.694093	0.301366	2.30315	0.0212701	1
ENSMUSG00000030536	Iqgap1	2250.23	0.348595	0.151475	2.30134	0.0213726	1
ENSMUSG00000071847	Apcdd1	64.895	0.792131	0.346769	2.28432	0.0223526	1
ENSMUSG00000066551	Hmgb1	368.621	0.507325	0.222219	2.28299	0.0224307	1
ENSMUSG00000031171	Ftsj1	38.7808	0.834662	0.366064	2.2801	0.0226016	1
ENSMUSG00000055612	Cdca7	14.3561	2.54099	1.11569	2.27751	0.0227555	1
ENSMUSG00000036073	Galt	50.6306	0.731427	0.32137	2.27597	0.022848	1
ENSMUSG00000086119	Gm2415	14.9099	1.54813	0.68055	2.27482	0.0229168	1
ENSMUSG00000031877	Ces2g	95.3232	0.514334	0.22685	2.26729	0.0233727	1
ENSMUSG00000046532	Ar	377.444	0.538071	0.237834	2.26238	0.023674	1
ENSMUSG00000063605	Ccdc102a	119.077	0.741297	0.327719	2.26199	0.023698	1
ENSMUSG00000025278	Flnb	920.081	0.497511	0.220194	2.25942	0.0238571	1
ENSMUSG00000060636	Rpl35a	108.458	0.548227	0.242806	2.25788	0.0239534	1
ENSMUSG00000028073	Pear1	161.499	0.559499	0.248615	2.25046	0.0244198	1
ENSMUSG00000044533	Rps2	410.065	0.379313	0.168689	2.24859	0.0245388	1
ENSMUSG00000038489	Polr2l	14.1989	1.33016	0.591921	2.2472	0.0246273	1
ENSMUSG00000029389	Ddx55	48.2198	0.865797	0.386059	2.24265	0.0249191	1
ENSMUSG00000044220	Nkx2-3	5.66534	2.69161	1.20106	2.24103	0.025024	1
ENSMUSG00000025582	Nptx1	2.96436	3.84555	1.71711	2.23954	0.0251206	1
ENSMUSG00000024713	Pcsk5	1091.07	0.65391	0.292387	2.23645	0.025322	1
ENSMUSG00000101014	Gm28289	3.64204	2.74939	1.23155	2.23247	0.0255842	1
ENSMUSG00000036781	Rps27l	83.5694	0.63884	0.286588	2.22912	0.0258057	1
ENSMUSG00000037185	Krt80	36.1184	0.924649	0.415487	2.22546	0.0260506	1
ENSMUSG00000036099	Vezt	126.237	0.575372	0.258672	2.22433	0.0261266	1
ENSMUSG00000033964	Zbtb41	244.06	0.371781	0.167358	2.22146	0.0263195	1
ENSMUSG00000021496	Pcbd2	31.0894	0.899328	0.405399	2.21838	0.0265291	1
ENSMUSG00000030966	Trim21	50.2557	0.755797	0.340705	2.21834	0.0265319	1
ENSMUSG00000062488	Ifit3b	27.8846	0.977174	0.440674	2.21745	0.0265922	1
ENSMUSG00000062075	Lmnb2	48.7773	0.798721	0.360939	2.2129	0.0269046	1
ENSMUSG00000016918	Sulf1	3381.01	0.464139	0.210091	2.20923	0.0271588	1
ENSMUSG00000002948	Map2k7	103.882	0.60506	0.273892	2.20912	0.0271661	1
ENSMUSG00000059146	Ntrk3	743.145	0.377253	0.170784	2.20895	0.0271783	1
ENSMUSG00000024539	Ptpn2	125.175	0.475311	0.215677	2.20381	0.0275378	1
ENSMUSG00000114715	Gm34471	1.97362	5.03436	2.2874	2.20091	0.0277424	1
ENSMUSG00000027935	Rab13	48.9766	0.777571	0.35358	2.19914	0.0278681	1
ENSMUSG00000034709	Ppp1r21	126.811	0.597521	0.27173	2.19895	0.0278813	1
ENSMUSG00000004846	Plod3	313.718	0.396872	0.18065	2.19692	0.0280265	1
ENSMUSG00000026628	Atf3	108.428	0.918504	0.418116	2.19677	0.028037	1
ENSMUSG00000025779	Ly96	6.93864	2.51666	1.14638	2.19531	0.0281411	1
ENSMUSG00000025362	Rps26	447.232	0.519592	0.237222	2.19032	0.0285008	1
ENSMUSG00000025609	Mkln1	356.757	0.305026	0.139305	2.18963	0.028551	1
ENSMUSG00000040272	Accs	24.4742	1.19806	0.547568	2.18797	0.0286719	1
ENSMUSG00000025492	Ifitm3	221.745	0.61356	0.280694	2.18587	0.0288251	1
ENSMUSG00000042367	Gjb3	1900-01-03 18:16:10	4.0292	1.84665	2.1819	0.029117	1
ENSMUSG00000025871	4833439L19Rik	487.002	0.36578	0.168141	2.17543	0.0295977	1
ENSMUSG00000039220	Ppp1r10	201.166	0.61031	0.281445	2.16849	0.0301217	1
ENSMUSG00000064356	mt-Atp8	9.3382	3.69834	1.71054	2.16209	0.0306113	1
ENSMUSG00000062931	Zfp938	29.4823	1.02939	0.476136	2.16196	0.0306214	1
ENSMUSG00000028334	Nans	91.4638	0.665512	0.30783	2.16195	0.0306221	1
ENSMUSG00000049517	Rps23	978.483	0.456994	0.211464	2.1611	0.030688	1
ENSMUSG00000041977	Arhgef11	347.728	0.398654	0.184564	2.15998	0.0307745	1
ENSMUSG00000032040	Dcps	38.5283	0.80755	0.373919	2.15969	0.0307967	1
ENSMUSG00000097167	Gm16740	2.90807	3.04505	1.41016	2.15936	0.0308221	1
ENSMUSG00000022661	Cd200	1370.72	0.461733	0.213929	2.15835	0.0309005	1
ENSMUSG00000037805	Rpl10a	514.047	0.480181	0.222665	2.15652	0.0310432	1
ENSMUSG00000058833	Rex1bd	131.57	0.430168	0.199893	2.15199	0.031398	1
ENSMUSG00000068246	Apol9b	2.68266	3.89341	1.81083	2.15007	0.0315497	1
ENSMUSG00000019470	Xab2	109.625	0.428193	0.199896	2.14208	0.0321872	1
ENSMUSG00000028370	Pappa	41.3371	1.04398	0.487595	2.14109	0.0322669	1
ENSMUSG00000025532	Crcp	76.4836	0.661078	0.308784	2.14091	0.0322814	1
ENSMUSG00000046862	Pramef8	35.2923	0.733668	0.342825	2.14007	0.0323493	1
ENSMUSG00000018040	Rrp7a	149.625	0.438218	0.205149	2.1361	0.0326714	1
ENSMUSG00000028629	Exo5	20.3601	1.11381	0.521712	2.13492	0.0327674	1
ENSMUSG00000040732	Erg	254.813	0.568336	0.266754	2.13056	0.0331255	1
ENSMUSG00000097737	Gm26530	1.98289	3.22792	1.51675	2.12818	0.0333226	1
ENSMUSG00000014769	Psmb1	287.29	0.325408	0.153083	2.1257	0.0335284	1
ENSMUSG00000031485	Plpbp	151.997	0.368854	0.173565	2.12516	0.0335729	1
ENSMUSG00000030188	Magohb	15.8051	1.18493	0.558671	2.12098	0.0339234	1
ENSMUSG00000002833	Hdgfl2	246.282	0.525229	0.247672	2.12066	0.0339502	1
ENSMUSG00000108621	Gm37494	140.002	0.651215	0.307776	2.11588	0.0343553	1
ENSMUSG00000019792	Trmt11	26.9217	1.11061	0.525321	2.11416	0.0345015	1
ENSMUSG00000006010	BC003331	205.367	0.418942	0.198368	2.11195	0.0346908	1
ENSMUSG00000107318	Gm30003	3.99922	2.98129	1.41184	2.11164	0.0347174	1
ENSMUSG00000003038	Hmgn2	112.779	0.59006	0.279569	2.1106	0.0348065	1
ENSMUSG00000030929	Eri2	26.3823	0.897295	0.425192	2.11033	0.0348299	1
ENSMUSG00000023505	Cdca3	7.65648	1.86029	0.881813	2.10962	0.0348913	1
ENSMUSG00000002395	Use1	240.269	0.423587	0.200791	2.10959	0.0348936	1
ENSMUSG00000021131	Erh	14.5232	1.19399	0.566478	2.10774	0.0350535	1
ENSMUSG00000024661	Fth1	7046.26	0.432756	0.205346	2.10744	0.0350791	1
ENSMUSG00000027170	Eif3m	173.393	0.426854	0.202872	2.10406	0.0353732	1
ENSMUSG00000020003	Pex7	52.6388	0.737568	0.350588	2.1038	0.0353956	1
ENSMUSG00000019775	Rgs17	58.91	1.09809	0.522896	2.10001	0.0357283	1
ENSMUSG00000024121	Atp6v0c	41.6385	0.756905	0.361891	2.09153	0.0364808	1
ENSMUSG00000042622	Maff	119.33	0.596092	0.285126	2.09063	0.0365615	1
ENSMUSG00000032712	2810474O19Rik	315.514	0.454915	0.217609	2.09052	0.036571	1
ENSMUSG00000053841	Txlna	346.844	0.35323	0.169255	2.08697	0.0368913	1
ENSMUSG00000072066	6720489N17Rik	15.6077	1.17583	0.563877	2.08526	0.0370461	1
ENSMUSG00000033826	Dnah8	62.2242	1.10199	0.52904	2.08299	0.0372518	1
ENSMUSG00000064360	mt-Nd3	25.1741	3.09753	1.48841	2.0811	0.0374248	1
ENSMUSG00000022194	Pabpn1	27.2926	0.961816	0.462392	2.08009	0.0375175	1
ENSMUSG00000019487	Trip10	412.423	0.446727	0.214936	2.07842	0.0376706	1
ENSMUSG00000032842	Abcc10	21.4952	1.07776	0.518569	2.07834	0.0376778	1
ENSMUSG00000062867	Impdh2	155.377	0.525289	0.252896	2.0771	0.0377925	1
ENSMUSG00000026283	Ing5	104.074	0.563349	0.271444	2.07538	0.0379515	1
ENSMUSG00000035187	Nkx6-1	16.7085	1.1857	0.571667	2.07411	0.0380686	1
ENSMUSG00000027677	Ttc14	171.131	0.736991	0.356587	2.06679	0.0387539	1
ENSMUSG00000062563	Cys1	152.307	0.774698	0.375218	2.06466	0.0389553	1
ENSMUSG00000030775	Trat1	3.45921	4.85441	2.35444	2.06182	0.0392253	1
ENSMUSG00000020610	Amz2	109.869	0.381582	0.185341	2.05881	0.0395126	1
ENSMUSG00000035202	Lars2	14887.7	1.42043	0.69196	2.05276	0.0400962	1
ENSMUSG00000033016	Nfatc1	219.413	0.443751	0.216232	2.05219	0.0401509	1
ENSMUSG00000024969	Mark2	231.925	0.346033	0.16869	2.05129	0.0402386	1
ENSMUSG00000002778	Kdelr1	212.161	0.348333	0.169814	2.05126	0.0402416	1
ENSMUSG00000059327	Eda	19.3417	0.963846	0.470206	2.04984	0.0403802	1
ENSMUSG00000063273	Naa15	260.73	0.312633	0.152523	2.04975	0.0403893	1
ENSMUSG00000037999	Arap2	263.355	0.509238	0.248722	2.04742	0.040617	1
ENSMUSG00000048970	C1galt1c1	51.4881	0.619759	0.303505	2.042	0.0411513	1
ENSMUSG00000074886	Grk6	141.016	0.361791	0.177238	2.04127	0.0412241	1
ENSMUSG00000041453	Rpl21	696.9	0.397364	0.194669	2.04123	0.0412279	1
ENSMUSG00000070469	Adamtsl3	797.47	0.528196	0.258964	2.03965	0.0413852	1
ENSMUSG00000037563	Rps16	141.273	0.496974	0.243901	2.0376	0.0415895	1
ENSMUSG00000029422	Rsrc2	451.737	0.3241	0.159091	2.0372	0.0416297	1
ENSMUSG00000030983	Bccip	243.588	0.424336	0.20832	2.03694	0.0416558	1
ENSMUSG00000020467	Efemp1	122.374	0.571024	0.280833	2.03332	0.0420201	1
ENSMUSG00000064357	mt-Atp6	53.4985	2.03906	1.00398	2.03098	0.042257	1
ENSMUSG00000043542	Zc2hc1a	219.384	0.472407	0.232683	2.03026	0.0423303	1
ENSMUSG00000110185	Igip	20.7844	1.12441	0.554394	2.02819	0.0425412	1
ENSMUSG00000001542	Ell2	218.351	0.368725	0.182124	2.02459	0.0429099	1
ENSMUSG00000024963	Dnajc4	73.7964	0.484297	0.239407	2.0229	0.0430831	1
ENSMUSG00000038827	Fam206a	49.87	0.675121	0.334894	2.01593	0.0438077	1
ENSMUSG00000028639	Ybx1	2101.26	0.294902	0.146486	2.01317	0.044097	1
ENSMUSG00000029397	Rchy1	105.297	0.435193	0.216246	2.01248	0.0441689	1
ENSMUSG00000097466	D430036J16Rik	6.52546	1.84692	0.917802	2.01233	0.0441852	1
ENSMUSG00000104002	Gm38336	3.25776	2.23235	1.10944	2.01215	0.0442041	1
ENSMUSG00000021660	Btf3	141.41	0.449231	0.223321	2.0116	0.0442625	1
ENSMUSG00000026556	Vangl2	9.89703	1.63918	0.817345	2.00549	0.0449104	1
ENSMUSG00000040189	Ccdc114	9.78153	1.35967	0.679101	2.00216	0.0452678	1
ENSMUSG00000020752	Recql5	36.2758	0.722344	0.361109	2.00035	0.0454622	1
ENSMUSG00000043183	Simc1	52.2311	0.641252	0.320793	1.99896	0.0456126	1
ENSMUSG00000102692	Dchs2	86.9972	0.81548	0.408008	1.99869	0.0456423	1
ENSMUSG00000097971	Gm26917	3547.82	1.68368	0.842971	1.99732	0.0457907	1
ENSMUSG00000026851	BC005624	189.489	0.349989	0.175294	1.99658	0.0458707	1
ENSMUSG00000026134	Prim2	36.8286	0.663644	0.332392	1.99657	0.0458719	1
ENSMUSG00000029500	Pgam5	57.4734	0.568035	0.28452	1.99647	0.0458827	1
ENSMUSG00000075410	Prcd	5.36644	2.08456	1.04422	1.99629	0.0459021	1
ENSMUSG00000042608	Stk40	384.245	0.27796	0.139238	1.99629	0.0459022	1
ENSMUSG00000022678	Nde1	89.8342	0.543199	0.272242	1.99528	0.0460121	1
ENSMUSG00000002129	Sf3a1	363.239	0.298203	0.149468	1.9951	0.0460318	1
ENSMUSG00000055150	Zfp78	12.0699	1.14416	0.573911	1.99362	0.046194	1
ENSMUSG00000093668	Pou5f2	2.9025	3.54337	1.77752	1.99344	0.0462133	1
ENSMUSG00000019659	Ccdc12	53.4123	0.532539	0.267363	1.99182	0.0463913	1
ENSMUSG00000054737	Zfp182	40.9409	0.756854	0.380051	1.99145	0.0464313	1
ENSMUSG00000093910	Zfp853	4.4356	2.10437	1.05749	1.98997	0.0465938	1
ENSMUSG00000061374	Fiz1	54.663	0.795986	0.401077	1.98462	0.0471863	1
ENSMUSG00000034647	Ankrd12	695.699	0.476446	0.240076	1.98456	0.0471936	1
ENSMUSG00000028933	Xrcc2	19.9254	0.964962	0.486329	1.98417	0.0472364	1
ENSMUSG00000099966	2810402E24Rik	19.9404	0.923614	0.465724	1.98318	0.0473474	1
ENSMUSG00000029455	Aldh2	1452.58	0.292123	0.147321	1.9829	0.0473788	1
ENSMUSG00000005949	Ctns	52.1561	0.57382	0.289436	1.98254	0.0474186	1
ENSMUSG00000027573	Gid8	152.156	0.384601	0.194048	1.98199	0.0474804	1
ENSMUSG00000062647	Rpl7a	635.406	0.263986	0.133462	1.97799	0.0479302	1
ENSMUSG00000027466	Rbck1	242.7	0.41619	0.210867	1.97371	0.0484151	1
ENSMUSG00000037606	Osbpl5	360.571	0.459525	0.232944	1.97268	0.0485318	1
ENSMUSG00000061461	Smim20	61.8299	0.623378	0.316089	1.97216	0.0485915	1
ENSMUSG00000046561	Arsj	10.1607	1.57278	0.798648	1.9693	0.0489189	1
ENSMUSG00000037363	Letm2	20.4043	1.19287	0.606288	1.9675	0.0491255	1
ENSMUSG00000091405	Hist2h4	68.4567	0.739447	0.376276	1.96517	0.0493946	1
ENSMUSG00000030555	Ttc23	82.2954	0.639568	0.325535	1.96467	0.0494525	1
ENSMUSG00000047228	A2ml1	2.68721	3.42109	1.7427	1.9631	0.0496341	1
ENSMUSG00000002835	Chaf1a	25.2231	1.15747	0.590162	1.96128	0.0498467	1
ENSMUSG00000057322	Rpl38	187.373	0.595396	0.303965	1.95877	0.0501399	1
ENSMUSG00000068196	Col8a1	556.225	0.715179	0.365891	1.95462	0.0506278	1
ENSMUSG00000063882	Uqcrh	510.665	0.684586	0.350505	1.95314	0.0508029	1
ENSMUSG00000015092	Edf1	458.309	0.376671	0.193207	1.94957	0.0512277	1
ENSMUSG00000004891	Nes	1640.95	0.557061	0.285925	1.94828	0.0513821	1
ENSMUSG00000028957	Per3	290.357	0.688172	0.353371	1.94745	0.0514811	1
ENSMUSG00000038274	Fau	550.349	0.365981	0.188143	1.94523	0.0517479	1
ENSMUSG00000030584	Dpf1	11.7258	1.70444	0.87717	1.94311	0.0520023	1
ENSMUSG00000057113	Npm1	645.829	0.346989	0.178696	1.94179	0.0521627	1
ENSMUSG00000022617	Chkb	5.78121	1.53979	0.793626	1.94019	0.0523566	1
ENSMUSG00000041653	Pnpla3	72.7311	1.11758	0.577099	1.93655	0.0528001	1
ENSMUSG00000041459	Tardbp	257.468	0.365469	0.188817	1.93558	0.0529195	1
ENSMUSG00000062116	Zfp954	34.91	0.986424	0.509653	1.93548	0.0529313	1
ENSMUSG00000068856	Sf3b4	44.4326	0.557204	0.28797	1.93493	0.0529984	1
ENSMUSG00000037001	Zfp39	62.9661	0.566902	0.293061	1.93441	0.0530622	1
ENSMUSG00000022283	Pabpc1	1318.13	0.290019	0.150012	1.93331	0.0531983	1
ENSMUSG00000026796	Fam129b	979.213	0.461846	0.238978	1.93259	0.0532873	1
ENSMUSG00000052512	Nav2	805.668	0.476019	0.246322	1.93251	0.0532969	1
ENSMUSG00000091896	Ube2d2a	135.832	0.311338	0.161172	1.93171	0.0533949	1
ENSMUSG00000026536	Ifi211	13.8769	1.53952	0.798136	1.9289	0.0537435	1
ENSMUSG00000071369	Map3k5	295.073	0.426998	0.221516	1.92762	0.0539027	1
ENSMUSG00000033845	Mrpl15	119.082	0.581893	0.302034	1.92658	0.0540318	1
ENSMUSG00000027004	Frzb	613.518	0.595782	0.30948	1.92511	0.0542161	1
ENSMUSG00000022146	Osmr	405.267	0.490304	0.254689	1.9251	0.0542162	1
ENSMUSG00000022000	Zc3h13	550.961	0.475981	0.247438	1.92364	0.0544001	1
ENSMUSG00000039041	Adrm1	162.415	0.511246	0.26588	1.92284	0.0544998	1
ENSMUSG00000071470	Ccnb1ip1	16588.7	0.657799	0.342222	1.92214	0.0545882	1
ENSMUSG00000027358	Bmp2	107.895	0.790412	0.411726	1.91975	0.0548892	1
ENSMUSG00000032440	Tgfbr2	1092.28	0.24886	0.129725	1.91837	0.0550638	1
ENSMUSG00000020219	Timm13	96.4778	0.613534	0.320602	1.9137	0.055659	1
ENSMUSG00000037669	Ldah	100.219	0.441346	0.230963	1.9109	0.0560176	1
ENSMUSG00000100306	Gm29362	2.50812	3.01769	1.58042	1.90943	0.0562069	1
ENSMUSG00000024235	Map3k8	66.1154	0.64272	0.336702	1.90887	0.0562789	1
ENSMUSG00000006288	Ttc5	82.0901	0.456003	0.238962	1.90826	0.0563571	1
ENSMUSG00000033728	Lrrc14	38.1526	0.764493	0.401154	1.90573	0.0566849	1
ENSMUSG00000015316	Slamf1	2.72961	3.94019	2.06767	1.90562	0.0567	1
ENSMUSG00000037234	Hook3	873.625	0.292816	0.153817	1.90366	0.0569543	1
ENSMUSG00000029471	Camkk2	200.655	0.46306	0.243258	1.90358	0.0569654	1
ENSMUSG00000073514	Dok6	2.37268	3.15111	1.65543	1.9035	0.0569758	1
ENSMUSG00000040250	Ints13	96.7663	0.437357	0.230124	1.90053	0.0573637	1
ENSMUSG00000040296	Ddx58	148.714	0.359126	0.189551	1.89462	0.0581433	1
ENSMUSG00000029638	Glcci1	9.23154	1.64072	0.866204	1.89415	0.0582057	1
ENSMUSG00000031029	Eif3f	310.037	0.376271	0.198694	1.89372	0.0582618	1
ENSMUSG00000005575	Ube2m	183.612	0.339574	0.179486	1.89193	0.0585006	1
ENSMUSG00000024253	Dync2li1	40.2009	0.734832	0.388647	1.89074	0.0586585	1
ENSMUSG00000115220	AC154760.1	2.92367	2.84271	1.50758	1.88561	0.059347	1
ENSMUSG00000031711	Zfp330	97.6053	0.463052	0.245737	1.88434	0.0595191	1
ENSMUSG00000042616	Oscp1	27.5549	0.766411	0.406842	1.8838	0.0595914	1
ENSMUSG00000031344	Gabrq	16.1101	1.56364	0.830275	1.88328	0.0596625	1
ENSMUSG00000019518	Ap4m1	58.5107	0.591696	0.314311	1.88252	0.0597659	1
ENSMUSG00000022452	Smdt1	134.481	0.44955	0.238805	1.8825	0.0597685	1
ENSMUSG00000040591	1110051M20Rik	36.3505	0.629223	0.334797	1.87942	0.0601875	1
ENSMUSG00000054520	Sh3bp2	44.9408	0.907699	0.483223	1.87843	0.0603229	1
ENSMUSG00000063568	Jazf1	47.0656	0.699593	0.372737	1.87691	0.0605304	1
ENSMUSG00000091803	Cox16	5.89642	2.25706	1.20441	1.874	0.060931	1
ENSMUSG00000096976	Gm26882	2.38598	3.75246	2.00403	1.87246	0.0611433	1
ENSMUSG00000090862	Rps13	109.066	0.486007	0.259568	1.87237	0.0611558	1
ENSMUSG00000040428	Plekha4	46.2898	0.704808	0.376457	1.87221	0.0611773	1
ENSMUSG00000018537	Pcgf2	55.762	0.604057	0.322979	1.87027	0.0614466	1
ENSMUSG00000026349	Ccnt2	156.995	0.50913	0.272237	1.87017	0.0614597	1
ENSMUSG00000025162	Csnk1d	327.549	0.308625	0.165087	1.86947	0.0615572	1
ENSMUSG00000026417	Pigr	2.11719	3.38549	1.81496	1.86533	0.0621359	1
ENSMUSG00000104786	Gm43573	1.49994	3.73916	2.00581	1.86417	0.0622983	1
ENSMUSG00000021779	Thrb	285.718	0.46061	0.247215	1.86319	0.062435	1
ENSMUSG00000036435	Exoc1	86.527	0.458575	0.246199	1.86262	0.0625158	1
ENSMUSG00000027652	Ralgapb	363.748	0.262037	0.140699	1.8624	0.0625472	1
ENSMUSG00000036591	Arhgap21	463.127	0.276398	0.148574	1.86034	0.0628369	1
ENSMUSG00000097230	Gm26853	2.72658	3.29487	1.77126	1.86018	0.06286	1
ENSMUSG00000029228	Lnx1	138.433	0.4915	0.264308	1.85957	0.0629461	1
ENSMUSG00000039959	Hip1	1175.2	0.448795	0.241519	1.85822	0.0631376	1
ENSMUSG00000031627	Irf2	164.998	0.356882	0.192185	1.85698	0.0633145	1
ENSMUSG00000092035	Peg10	24.072	0.955325	0.515003	1.85499	0.0635976	1
ENSMUSG00000060032	H2afj	148.483	0.460097	0.248316	1.85287	0.0639009	1
ENSMUSG00000031388	Naa10	22.9324	0.95617	0.516403	1.8516	0.0640837	1
ENSMUSG00000105447	Gm43653	1.56496	4.34131	2.34635	1.85024	0.0642785	1
ENSMUSG00000027255	Arfgap2	156.966	0.391254	0.211647	1.84862	0.0645125	1
ENSMUSG00000028034	Fubp1	234.842	0.467078	0.252763	1.84788	0.064619	1
ENSMUSG00000041353	Tmem29	36.6069	0.577136	0.312492	1.84688	0.0647644	1
ENSMUSG00000022064	Pibf1	71.2339	0.751137	0.406945	1.84579	0.064922	1
ENSMUSG00000031870	Pgr	98.1305	0.728777	0.394977	1.84511	0.0650209	1
ENSMUSG00000043079	Synpo	2018.81	0.4509	0.244401	1.84492	0.0650488	1
ENSMUSG00000020022	Ndufa12	136.499	0.634755	0.344184	1.84423	0.0651491	1
ENSMUSG00000050212	Eva1b	199.933	0.531543	0.288406	1.84304	0.0653234	1
ENSMUSG00000030678	Maz	140.381	0.373234	0.202558	1.8426	0.0653871	1
ENSMUSG00000052981	Ube2ql1	43.4262	1.383	0.750576	1.84259	0.0653893	1
ENSMUSG00000061477	Rps7	333.882	0.42614	0.23146	1.8411	0.0656071	1
ENSMUSG00000021494	Ddx41	166.727	0.546518	0.297215	1.8388	0.0659451	1
ENSMUSG00000015971	Actr8	89.8971	0.511738	0.278404	1.83811	0.0660457	1
ENSMUSG00000044505	Lingo4	1.63576	4.04633	2.20153	1.83797	0.0660674	1
ENSMUSG00000039804	Ncoa5	132.693	0.368552	0.200833	1.83511	0.0664891	1
ENSMUSG00000085382	Gm13861	12.2145	1.38231	0.753447	1.83464	0.0665585	1
ENSMUSG00000001962	Fam50a	205.068	0.409829	0.223434	1.83423	0.0666198	1
ENSMUSG00000030677	Kif22	6.42753	2.20453	1.20216	1.83381	0.0666816	1
ENSMUSG00000031536	Polb	92.9518	0.510994	0.278663	1.83374	0.0666928	1
ENSMUSG00000048772	Tmem53	16.3883	0.911727	0.497433	1.83286	0.0668228	1
ENSMUSG00000020883	Fbxl20	259.581	0.295788	0.161414	1.83248	0.0668803	1
ENSMUSG00000037784	Dzip1l	204.525	0.655243	0.358004	1.83027	0.0672097	1
ENSMUSG00000028479	Gne	342.928	0.46193	0.252751	1.82761	0.0676088	1
ENSMUSG00000029131	Dnajb6	47.5096	0.649586	0.35597	1.82483	0.0680261	1
ENSMUSG00000026966	Ssna1	61.3915	0.53772	0.294716	1.82453	0.0680713	1
ENSMUSG00000044937	Ttc41	4.57525	1.79019	0.981571	1.8238	0.0681821	1
ENSMUSG00000039159	Ube2h	242.9	0.325767	0.178745	1.82253	0.0683749	1
ENSMUSG00000037106	Fer1l6	9.96647	1.83005	1.00455	1.82176	0.0684918	1
ENSMUSG00000022443	Myh9	3542.87	0.530738	0.291505	1.82068	0.0686558	1
ENSMUSG00000033701	Acbd6	93.9149	0.371709	0.2042	1.82032	0.0687103	1
ENSMUSG00000032492	Pth1r	120.188	0.642614	0.353037	1.82025	0.0687211	1
ENSMUSG00000038351	Sgsm2	109.622	0.595074	0.32698	1.81991	0.0687733	1
ENSMUSG00000026429	Ube2t	1.92681	3.72234	2.04541	1.81985	0.0687818	1
ENSMUSG00000031860	Pbx4	1.93312	3.28433	1.80544	1.81913	0.0688918	1
ENSMUSG00000057093	Zfp607b	19.4941	1.38631	0.762995	1.81693	0.0692279	1
ENSMUSG00000036086	Zranb3	31.0058	0.856383	0.471577	1.816	0.0693709	1
ENSMUSG00000030554	Synm	555.331	0.481518	0.265278	1.81515	0.0695016	1
ENSMUSG00000042625	Safb2	266.12	0.452189	0.249147	1.81495	0.0695314	1
ENSMUSG00000041147	Brca2	30.1766	0.821237	0.452711	1.81404	0.0696714	1
ENSMUSG00000009076	Zmat5	35.8234	0.716975	0.395402	1.81328	0.0697888	1
ENSMUSG00000031340	Gabre	38.9945	0.977844	0.54035	1.80965	0.0703503	1
ENSMUSG00000029622	Arpc1b	626.467	0.290647	0.160751	1.80806	0.0705978	1
ENSMUSG00000037369	Kdm6a	149.509	0.510529	0.28239	1.80789	0.070624	1
ENSMUSG00000006398	Cdc20	8.94768	1.76654	0.977509	1.80719	0.0707333	1
ENSMUSG00000015341	Golga7	77.8197	0.464275	0.257248	1.80478	0.0711096	1
ENSMUSG00000030691	Fchsd2	492.219	0.446823	0.247947	1.80209	0.0715305	1
ENSMUSG00000066892	Fbxl12	30.9452	0.984685	0.546441	1.802	0.0715459	1
ENSMUSG00000044167	Foxo1	329.443	0.292265	0.162382	1.79986	0.071883	1
ENSMUSG00000031320	Rps4x	493.495	0.308387	0.171389	1.79933	0.071966	1
ENSMUSG00000039483	Asb6	46.3342	0.555261	0.30873	1.79853	0.0720929	1
ENSMUSG00000035247	Hectd1	821.988	0.195384	0.10867	1.79796	0.0721841	1
ENSMUSG00000106237	Gm8066	8.68055	1.39682	0.776996	1.79772	0.0722212	1
ENSMUSG00000025078	Nhlrc2	184.867	0.374417	0.208469	1.79603	0.0724894	1
ENSMUSG00000021413	Prpf4b	457.735	0.308606	0.171846	1.79583	0.0725219	1
ENSMUSG00000028029	Aimp1	149.397	0.418845	0.233306	1.79526	0.0726116	1
ENSMUSG00000003813	Rad23a	292.17	0.354146	0.197268	1.79525	0.0726132	1
ENSMUSG00000024299	Adamts10	138.057	0.733799	0.408967	1.79428	0.072769	1
ENSMUSG00000026991	Pkp4	1418.25	0.555648	0.309684	1.79424	0.0727747	1
ENSMUSG00000031487	Brf2	40.277	0.624303	0.34795	1.79423	0.0727763	1
ENSMUSG00000020706	Ftsj3	156.707	0.398244	0.222188	1.79237	0.0730737	1
ENSMUSG00000023007	Prpf40b	116.772	0.44681	0.249428	1.79134	0.0732384	1
ENSMUSG00000040483	Xaf1	23.4527	0.916403	0.51159	1.79128	0.0732481	1
ENSMUSG00000070283	Ndufaf3	41.2314	0.729589	0.40749	1.79045	0.0733821	1
ENSMUSG00000058317	Ube2e2	59.7862	0.554239	0.309684	1.78969	0.073504	1
ENSMUSG00000038902	Pogz	149.183	0.45342	0.253367	1.78957	0.0735223	1
ENSMUSG00000007872	Id3	414.284	0.361232	0.201941	1.7888	0.0736472	1
ENSMUSG00000063889	Crem	40.0816	0.550164	0.307859	1.78706	0.0739272	1
ENSMUSG00000031642	Sh3rf1	197.796	0.434869	0.243421	1.78649	0.0740204	1
ENSMUSG00000001062	Vps9d1	53.426	0.59195	0.331593	1.78517	0.0742334	1
ENSMUSG00000029594	Rbm19	89.7238	0.548273	0.307138	1.78511	0.0742442	1
ENSMUSG00000012405	Rpl15	129.019	0.403643	0.226147	1.78487	0.074282	1
ENSMUSG00000059921	Unc5c	657.965	0.620424	0.347616	1.7848	0.0742945	1
ENSMUSG00000029311	Hsd17b11	171.1	0.330173	0.185104	1.78372	0.0744693	1
ENSMUSG00000030685	Kctd13	32.8244	0.696978	0.390945	1.7828	0.0746182	1
ENSMUSG00000020288	Ahsa2	85.0295	0.491163	0.275715	1.78141	0.0748447	1
ENSMUSG00000032534	Cep63	166.74	0.407743	0.229182	1.77912	0.0752193	1
ENSMUSG00000011306	Sugp1	95.2161	0.499939	0.28109	1.77857	0.0753099	1
ENSMUSG00000060568	Fam78b	37.5613	0.562208	0.316216	1.77792	0.0754164	1
ENSMUSG00000021959	Lats2	277.651	0.426111	0.239679	1.77784	0.0754297	1
ENSMUSG00000086712	AI427809	7.88718	2.53983	1.4293	1.77698	0.0755719	1
ENSMUSG00000026535	Ifi202b	4.58855	4.7573	2.67966	1.77534	0.0758422	1
ENSMUSG00000074909	Ranbp6	83.4436	0.402134	0.226551	1.77503	0.0758933	1
ENSMUSG00000020914	Top2a	55.5622	1.2605	0.710463	1.77419	0.0760313	1
ENSMUSG00000039110	Mycbpap	1.75999	3.21333	1.8115	1.77385	0.076088	1
ENSMUSG00000025470	Zfp511	32.1574	0.662752	0.37373	1.77334	0.0761718	1
ENSMUSG00000036825	Ssx2ip	80.6986	0.427743	0.241246	1.77306	0.0762195	1
ENSMUSG00000021254	Gpatch2l	154.796	0.374984	0.211775	1.77067	0.0766151	1
ENSMUSG00000031618	Nr3c2	139.774	0.494015	0.279179	1.76953	0.0768052	1
ENSMUSG00000070327	Rnf213	450.976	0.405765	0.229437	1.76852	0.0769736	1
ENSMUSG00000092118	Fancf	10.7162	1.32487	0.749216	1.76834	0.0770043	1
ENSMUSG00000042988	Notum	1.32188	4.96837	2.81339	1.76597	0.0774011	1
ENSMUSG00000115591	Gm31282	0.955481	4.62981	2.62179	1.7659	0.0774131	1
ENSMUSG00000032548	Slco2a1	507.738	0.657955	0.372608	1.76581	0.0774275	1
ENSMUSG00000022475	Hdac7	221.184	0.400991	0.227104	1.76567	0.0774506	1
ENSMUSG00000105361	AY036118	1362.51	1.44561	0.819521	1.76397	0.0777367	1
ENSMUSG00000067235	H2-Q10	52.8458	1.19208	0.675864	1.76379	0.0777671	1
ENSMUSG00000021835	Bmp4	71.1942	0.699761	0.396924	1.76296	0.077907	1
ENSMUSG00000037326	Capn15	73.1376	0.533396	0.302851	1.76125	0.0781964	1
ENSMUSG00000034206	Polq	5.17509	2.26031	1.28383	1.7606	0.0783063	1
ENSMUSG00000040738	Ints8	107.528	0.405341	0.230277	1.76023	0.078369	1
ENSMUSG00000005370	Msh6	104.605	0.601977	0.3422	1.75914	0.0785543	1
ENSMUSG00000037818	Abhd18	31.7366	0.970499	0.551794	1.75881	0.0786101	1
ENSMUSG00000041642	Kif21b	159.799	0.608061	0.345974	1.75753	0.0788267	1
ENSMUSG00000055923	Aasdh	21.2322	0.787453	0.4481	1.75731	0.0788642	1
ENSMUSG00000073676	Hspe1	54.048	0.830299	0.472526	1.75715	0.0788921	1
ENSMUSG00000013584	Aldh1a2	12.3295	1.13349	0.645131	1.75699	0.0789203	1
ENSMUSG00000040795	Iqcc	42.7502	0.643803	0.366692	1.75571	0.0791385	1
ENSMUSG00000110386	Gm42031	7.76741	1.67533	0.954747	1.75474	0.0793038	1
ENSMUSG00000000031	H19	23.8649	1.99621	1.13836	1.75358	0.0795024	1
ENSMUSG00000032425	Zfp949	44.9344	0.734058	0.418623	1.7535	0.0795154	1
ENSMUSG00000049526	Tmem202	7.49887	1.41413	0.806839	1.75268	0.0796574	1
ENSMUSG00000015501	Hivep2	552.035	0.294607	0.168223	1.75128	0.0798972	1
ENSMUSG00000052407	Ccdc171	22.7913	0.812296	0.463833	1.75127	0.0798997	1
ENSMUSG00000029345	Tfip11	105.386	0.379607	0.217062	1.74884	0.0803181	1
ENSMUSG00000003528	Slc25a1	515.957	0.868603	0.497033	1.74758	0.0805376	1
ENSMUSG00000051316	Taf7	65.6604	0.574276	0.328918	1.74595	0.080819	1
ENSMUSG00000103749	Pcdhgb5	25.2082	1.05526	0.604771	1.74489	0.0810036	1
ENSMUSG00000028948	Nol9	87.1176	0.54133	0.310248	1.74483	0.0810143	1
ENSMUSG00000022849	Hspbap1	28.1492	0.998039	0.572176	1.74429	0.0811092	1
ENSMUSG00000031931	Ankrd49	46.6711	0.712108	0.408541	1.74305	0.0813245	1
ENSMUSG00000001773	Folh1	20.7746	1.3577	0.779299	1.74221	0.0814718	1
ENSMUSG00000032557	Uba5	152.317	0.486757	0.279407	1.74211	0.0814897	1
ENSMUSG00000009563	Tor2a	52.7749	0.46507	0.267381	1.73936	0.0819722	1
ENSMUSG00000020392	Cdkn2aipnl	51.7971	0.6587	0.378748	1.73915	0.082008	1
ENSMUSG00000035530	Eif1	466.357	0.207038	0.119103	1.73831	0.0821558	1
ENSMUSG00000097730	Gm26588	2.83225	2.79665	1.60889	1.73825	0.0821663	1
ENSMUSG00000021149	Gtpbp4	222.088	0.335251	0.192948	1.73752	0.0822959	1
ENSMUSG00000028976	Slc2a5	21.2585	1.68466	0.97003	1.7367	0.0824393	1
ENSMUSG00000021208	Ifi27l2b	6.69745	1.63603	0.942384	1.73606	0.0825538	1
ENSMUSG00000020956	Dtd2	36.8685	0.604856	0.348425	1.73597	0.0825684	1
ENSMUSG00000003575	Crtc1	91.4921	0.541755	0.312081	1.73595	0.0825734	1
ENSMUSG00000015994	Fnta	241.548	0.298399	0.171912	1.73577	0.0826047	1
ENSMUSG00000069833	Ahnak	11274.7	0.416395	0.239951	1.73533	0.0826823	1
ENSMUSG00000026638	Irf6	12.56	1.24909	0.720329	1.73405	0.0829093	1
ENSMUSG00000029466	Anapc7	185.291	0.337033	0.194506	1.73276	0.0831379	1
ENSMUSG00000057177	Gsk3a	229.892	0.298839	0.172516	1.73223	0.083232	1
ENSMUSG00000061474	Mrps36	41.0925	0.998784	0.577129	1.73061	0.0835219	1
ENSMUSG00000003208	Ccdc94	53.3183	0.70192	0.406344	1.72741	0.0840949	1
ENSMUSG00000097772	5430416N02Rik	13.4464	1.33472	0.772795	1.72714	0.084143	1
ENSMUSG00000002031	Ift46	131.602	0.397635	0.230254	1.72694	0.084178	1
ENSMUSG00000098178	Gm42418	177633	1.3794	0.799505	1.72532	0.0844701	1
ENSMUSG00000031772	Cntnap4	4.96131	1.78176	1.03279	1.72519	0.0844932	1
ENSMUSG00000021458	2010111I01Rik	302.961	0.496413	0.2879	1.72425	0.0846623	1
ENSMUSG00000109559	Gm34280	1.25376	4.55925	2.64424	1.72422	0.0846679	1
ENSMUSG00000008682	Rpl10	672.473	0.435032	0.252614	1.72212	0.085048	1
ENSMUSG00000022034	Esco2	4.06313	2.92029	1.6971	1.72075	0.0852959	1
ENSMUSG00000014856	Tmem208	33.1928	0.626254	0.364301	1.71906	0.0856041	1
ENSMUSG00000053870	Fpgt	54.4656	0.550306	0.320138	1.71896	0.085621	1
ENSMUSG00000034160	Ogt	276.726	0.442608	0.257514	1.71877	0.085656	1
ENSMUSG00000028126	Pip5k1a	94.3507	0.442715	0.257689	1.71802	0.0857935	1
ENSMUSG00000043991	Pura	285.959	0.360538	0.209905	1.71762	0.0858655	1
ENSMUSG00000031373	Car5b	98.4295	0.544232	0.317	1.71682	0.0860124	1
ENSMUSG00000032815	Fanca	1.35314	4.14174	2.41566	1.71454	0.0864292	1
ENSMUSG00000025290	Rps24	934.872	0.369525	0.215711	1.71306	0.0867023	1
ENSMUSG00000009614	Sardh	176.544	0.327553	0.191323	1.71204	0.086889	1
ENSMUSG00000035953	Tmem55b	70.8611	0.543973	0.317764	1.71188	0.0869193	1
ENSMUSG00000028101	Pias3	117.782	0.487689	0.284905	1.71176	0.0869412	1
ENSMUSG00000057421	Las1l	209.796	0.313837	0.18337	1.71149	0.08699	1
ENSMUSG00000027291	Vps39	143.045	0.313235	0.18302	1.71148	0.0869925	1
ENSMUSG00000097491	Gm2366	4.95022	2.53933	1.48395	1.7112	0.087044	1
ENSMUSG00000074811	Hps6	33.2172	0.558063	0.326273	1.71041	0.0871892	1
ENSMUSG00000024985	Tcf7l2	305.9	0.484514	0.283489	1.70911	0.0874303	1
ENSMUSG00000100937	1700020D05Rik	3.79815	1.80846	1.05822	1.70897	0.0874565	1
ENSMUSG00000031631	Cfap97	85.9575	0.44885	0.262912	1.70722	0.0877803	1
ENSMUSG00000001666	Ddt	48.3614	0.85209	0.499564	1.70567	0.0880697	1
ENSMUSG00000047215	Rpl9	429.227	0.333998	0.195862	1.70527	0.0881439	1
ENSMUSG00000037683	Armc3	3.13406	1.83661	1.07702	1.70527	0.0881441	1
ENSMUSG00000074896	Ifit3	65.912	0.743672	0.436651	1.70312	0.0885447	1
ENSMUSG00000028270	Gbp2	152.705	0.40867	0.240244	1.70106	0.0889316	1
ENSMUSG00000033862	Cdk10	41.5588	0.60297	0.354526	1.70078	0.0889849	1
ENSMUSG00000023206	Il15ra	54.7714	0.517386	0.304255	1.7005	0.0890372	1
ENSMUSG00000031221	Igbp1	221.206	0.302051	0.177658	1.70019	0.0890958	1
ENSMUSG00000025150	Cbr2	312.206	0.417247	0.245606	1.69884	0.0893488	1
ENSMUSG00000033249	Hsf4	21.3212	1.07396	0.632332	1.69841	0.0894299	1
ENSMUSG00000061130	Ppm1b	233.363	0.328327	0.193415	1.69753	0.089596	1
ENSMUSG00000030726	Pold3	59.1172	0.620154	0.365364	1.69736	0.0896289	1
ENSMUSG00000025265	Fgd1	105.949	0.515268	0.303672	1.69679	0.0897358	1
ENSMUSG00000024943	Smc5	179.238	0.412179	0.243087	1.69561	0.0899604	1
ENSMUSG00000060703	Cd302	168.22	0.406999	0.240145	1.69481	0.0901121	1
ENSMUSG00000087480	Gm15910	1.07887	4.80096	2.83352	1.69435	0.0901992	1
ENSMUSG00000046879	Irgm1	79.2753	0.539876	0.318661	1.6942	0.0902265	1
ENSMUSG00000025578	Cbx8	16.2213	0.977281	0.576859	1.69414	0.0902384	1
ENSMUSG00000036160	Surf6	95.2951	0.571025	0.337102	1.69392	0.0902798	1
ENSMUSG00000043923	Ccdc84	13.1293	1.1417	0.674644	1.69231	0.0905877	1
ENSMUSG00000036372	Tmem258	37.3959	0.716541	0.423424	1.69225	0.0905976	1
ENSMUSG00000057738	Sptan1	3018.13	0.304056	0.179694	1.69208	0.0906307	1
ENSMUSG00000005621	Zfp592	219.056	0.294708	0.174244	1.69135	0.0907699	1
ENSMUSG00000073147	5031425E22Rik	75.2162	0.594917	0.352143	1.68942	0.0911393	1
ENSMUSG00000042719	Naa25	101.871	0.37244	0.22048	1.68923	0.0911758	1
ENSMUSG00000021957	Tkt	2283.84	0.806183	0.477414	1.68865	0.0912875	1
ENSMUSG00000058558	Rpl5	877.476	0.222252	0.13166	1.68808	0.0913955	1
ENSMUSG00000037773	Pced1a	33.7049	0.628076	0.372462	1.68628	0.0917417	1
ENSMUSG00000000827	Tpd52l2	216.092	0.302767	0.179886	1.6831	0.092355	1
ENSMUSG00000043822	Adamtsl5	278.77	0.440768	0.261975	1.68248	0.0924756	1
ENSMUSG00000051599	Pcdhb2	5.59144	2.02377	1.203	1.68226	0.0925175	1
ENSMUSG00000003039	Fam32a	283.644	0.31927	0.189955	1.68076	0.0928095	1
ENSMUSG00000049047	Armcx3	109.605	0.512302	0.304896	1.68025	0.0929085	1
ENSMUSG00000056820	Tsnax	320.336	0.312633	0.186148	1.67949	0.0930575	1
ENSMUSG00000032410	Xrn1	229.252	0.384739	0.229101	1.67934	0.0930852	1
ENSMUSG00000116417	CT025619.1	158.912	0.70311	0.418687	1.67932	0.0930897	1
ENSMUSG00000020260	Pofut2	694.23	0.254467	0.151666	1.67781	0.0933843	1
ENSMUSG00000020064	Herc4	131.008	0.346696	0.206868	1.67593	0.0937523	1
ENSMUSG00000098274	Rpl24	120.575	0.472762	0.28212	1.67575	0.0937875	1
ENSMUSG00000024446	Rpp21	33.5989	0.738472	0.440905	1.6749	0.0939537	1
ENSMUSG00000019782	Rwdd1	53.6184	0.612575	0.36609	1.67329	0.0942701	1
ENSMUSG00000029823	Luc7l2	929.915	0.311932	0.186472	1.6728	0.0943659	1
ENSMUSG00000073633	Fbxo36	10.6234	1.15073	0.688815	1.6706	0.0948005	1
ENSMUSG00000021243	Fcf1	51.8784	0.646297	0.386915	1.67038	0.0948436	1
ENSMUSG00000085525	Gm13166	1.40661	3.93703	2.35798	1.66966	0.0949858	1
ENSMUSG00000024056	Ndc80	5.78693	1.95588	1.17158	1.66944	0.0950295	1
ENSMUSG00000047842	Diras2	85.553	0.716096	0.429059	1.66899	0.0951186	1
ENSMUSG00000028044	Cks1b	15.4231	1.05538	0.632477	1.66864	0.0951886	1
ENSMUSG00000030107	Usp18	20.7815	1.04179	0.624455	1.66832	0.0952531	1
ENSMUSG00000028268	Gbp3	142.719	0.62194	0.373187	1.66656	0.0956015	1
ENSMUSG00000022571	Pycrl	28.8277	0.709517	0.425992	1.66557	0.0957999	1
ENSMUSG00000115546	Gm49077	2.67962	2.58236	1.55077	1.66521	0.0958704	1
ENSMUSG00000030795	Fus	335.26	0.340924	0.204762	1.66498	0.0959168	1
ENSMUSG00000050578	Mmp13	24.4151	2.08662	1.25364	1.66446	0.096021	1
ENSMUSG00000079111	Kdelr2	464.287	0.3679	0.221146	1.66361	0.0961903	1
ENSMUSG00000030435	U2af2	225.811	0.2542	0.152841	1.66316	0.0962799	1
ENSMUSG00000071415	Rpl23	590.614	0.318771	0.191712	1.66276	0.0963615	1
ENSMUSG00000040782	Cop1	145.251	0.314642	0.189257	1.66251	0.0964101	1
ENSMUSG00000024949	Sf1	657.304	0.201989	0.121586	1.66128	0.0966564	1
ENSMUSG00000028248	Pnisr	402.835	0.463981	0.279354	1.66091	0.096732	1
ENSMUSG00000033960	Jcad	632.36	0.293824	0.177084	1.65924	0.0970675	1
ENSMUSG00000022841	Ap2m1	323.03	0.311849	0.188079	1.65807	0.0973025	1
ENSMUSG00000025157	Zdhhc16	27.4488	0.669567	0.404135	1.65679	0.0975614	1
ENSMUSG00000050714	Zbtb26	34.4525	0.798474	0.482155	1.65605	0.0977112	1
ENSMUSG00000032418	Me1	516.643	0.826978	0.499447	1.65579	0.0977647	1
ENSMUSG00000037376	Trmt6	45.2433	0.558509	0.337511	1.65479	0.0979678	1
ENSMUSG00000026176	Ctdsp1	354.327	0.294207	0.177925	1.65355	0.098219	1
ENSMUSG00000063727	Tnfrsf11b	1193.65	0.790284	0.478376	1.65201	0.0985317	1
ENSMUSG00000027977	Ndst3	14.6752	1.19145	0.721799	1.65066	0.0988079	1
ENSMUSG00000013089	Etv5	94.387	0.467729	0.283649	1.64897	0.0991531	1
ENSMUSG00000070426	Rnf121	61.7982	0.452116	0.27443	1.64747	0.0994611	1
ENSMUSG00000032401	Lctl	18.3483	1.43579	0.87206	1.64644	0.0996737	1
ENSMUSG00000026254	Eif4e2	235.336	0.364949	0.22173	1.64591	0.0997815	1
ENSMUSG00000031392	Irak1	326.536	0.301908	0.183534	1.64497	0.0999752	1
ENSMUSG00000097660	Gm26762	13.081	1.35063	0.821102	1.6449	0.0999902	1
ENSMUSG00000024827	Gldc	4.06655	1.8445	1.12135	1.6449	0.0999911	1
ENSMUSG00000026442	Nfasc	203.124	0.655317	0.398504	1.64444	0.100085	1
ENSMUSG00000028456	Unc13b	78.1545	0.456312	0.277651	1.64348	0.100284	1
ENSMUSG00000045867	Cradd	27.8898	0.640129	0.390041	1.64118	0.100759	1
ENSMUSG00000111250	Gm47818	1.30687	4.71229	2.8721	1.64071	0.100858	1
ENSMUSG00000041842	Fhdc1	52.7831	0.71705	0.437155	1.64026	0.10095	1
ENSMUSG00000067916	Zfp991	21.1113	0.784847	0.47855	1.64005	0.100994	1
ENSMUSG00000040624	Plekhg1	132.436	0.522479	0.318755	1.63912	0.101187	1
ENSMUSG00000018042	Cyb5r3	2512.95	0.327703	0.20009	1.63778	0.101469	1
ENSMUSG00000028527	Ak4	20.3448	0.793125	0.484736	1.6362	0.101798	1
ENSMUSG00000019768	Esr1	190.311	0.31874	0.194881	1.63556	0.101932	1
ENSMUSG00000033762	Recql4	4.06706	1.93203	1.18185	1.63476	0.1021	1
ENSMUSG00000021431	Snrnp48	97.8688	0.464685	0.284554	1.63303	0.102463	1
ENSMUSG00000049775	Tmsb4x	4891.94	0.278721	0.170732	1.6325	0.102573	1
ENSMUSG00000020651	Slc26a4	1.6409	3.68261	2.25826	1.63073	0.102947	1
ENSMUSG00000052384	Nrros	32.7181	0.851261	0.522393	1.62954	0.103198	1
ENSMUSG00000023988	Bysl	107.452	0.407889	0.250358	1.62922	0.103266	1
ENSMUSG00000039168	Dap	639.691	0.297812	0.182799	1.62918	0.103276	1
ENSMUSG00000062006	Rpl34	424.343	0.368442	0.226158	1.62914	0.103284	1
ENSMUSG00000060216	Arrb2	44.5888	0.628204	0.385743	1.62856	0.103407	1
ENSMUSG00000046230	Vps13a	282.989	0.333961	0.205285	1.62681	0.103777	1
ENSMUSG00000078578	Ube2d3	505.879	0.257944	0.158582	1.62657	0.103829	1
ENSMUSG00000028476	Reck	595.641	0.360903	0.221968	1.62593	0.103965	1
ENSMUSG00000074733	Zfp950	59.8872	0.595493	0.366281	1.62578	0.103996	1
ENSMUSG00000028943	Espn	31.7659	0.873425	0.537679	1.62444	0.104283	1
ENSMUSG00000036873	2410004B18Rik	52.8888	0.672317	0.413936	1.6242	0.104332	1
ENSMUSG00000026784	Pdss1	14.5332	1.01812	0.626875	1.62411	0.104352	1
ENSMUSG00000044709	Gemin7	76.8191	0.400946	0.246873	1.6241	0.104355	1
ENSMUSG00000024248	Cox7a2l	129.248	0.570042	0.351088	1.62364	0.104452	1
ENSMUSG00000021905	Dph3	145.568	0.34945	0.215395	1.62237	0.104725	1
ENSMUSG00000057278	Snrpg	14.6576	1.06582	0.65724	1.62166	0.104876	1
ENSMUSG00000020783	Ncbp3	194.961	0.293939	0.181357	1.62078	0.105066	1
ENSMUSG00000085655	Gm15952	2.29156	2.93528	1.81654	1.61586	0.106124	1
ENSMUSG00000005881	Ergic3	427.869	0.218633	0.135316	1.61572	0.106155	1
ENSMUSG00000013973	Dedd	58.7807	0.463863	0.287134	1.6155	0.106204	1
ENSMUSG00000034871	Fam151a	4.06494	1.89787	1.17498	1.61524	0.106258	1
ENSMUSG00000031434	Morc4	69.9151	0.409947	0.253922	1.61446	0.106427	1
ENSMUSG00000024169	Ift140	113.907	0.536824	0.332725	1.61342	0.106654	1
ENSMUSG00000021037	Ahsa1	215.921	0.338688	0.209939	1.61327	0.106686	1
ENSMUSG00000024260	Sap130	144.984	0.352659	0.218618	1.61313	0.106717	1
ENSMUSG00000015126	Tsr3	20.1506	0.778503	0.482627	1.61305	0.106733	1
ENSMUSG00000073888	Ccl27a	11.7456	0.915924	0.567949	1.61269	0.106813	1
ENSMUSG00000078862	Gm14326	16.5564	1.09869	0.681812	1.61142	0.107088	1
ENSMUSG00000021385	Ippk	36.6086	0.693809	0.430731	1.61077	0.10723	1
ENSMUSG00000020315	Sptbn1	5428.17	0.277024	0.172086	1.6098	0.107443	1
ENSMUSG00000024258	Polr2d	51.5833	0.580179	0.360509	1.60933	0.107543	1
ENSMUSG00000001948	Spa17	16.4915	0.99438	0.618165	1.6086	0.107704	1
ENSMUSG00000030623	Prss23os	8.82791	1.72019	1.07015	1.60743	0.107961	1
ENSMUSG00000000881	Dlg3	161.059	0.346125	0.215366	1.60715	0.108022	1
ENSMUSG00000001510	Dlx3	1.78422	3.61254	2.24876	1.60646	0.108173	1
ENSMUSG00000070605	Zfp992	10.7479	1.32559	0.825683	1.60545	0.108394	1
ENSMUSG00000030753	Thap12	270.941	0.288762	0.179927	1.60488	0.10852	1
ENSMUSG00000092060	Bend4	31.8099	0.779161	0.485627	1.60444	0.108616	1
ENSMUSG00000025369	Smarcc2	1045.3	0.207758	0.129503	1.60426	0.108656	1
ENSMUSG00000017697	Ada	11.2548	1.26676	0.789708	1.60409	0.108694	1
ENSMUSG00000057375	Yipf1	51.8636	0.536093	0.334626	1.60207	0.109141	1
ENSMUSG00000063179	Pstk	36.221	0.649689	0.405697	1.60141	0.109285	1
ENSMUSG00000116883	AC164424.1	4.72118	1.71691	1.07219	1.60132	0.109307	1
ENSMUSG00000029655	N4bp2l2	239.386	0.303621	0.189771	1.59993	0.109614	1
ENSMUSG00000030313	Dennd5b	213.237	0.383244	0.239569	1.59972	0.10966	1
ENSMUSG00000036523	Greb1	4.87594	2.73533	1.70996	1.59964	0.109678	1
ENSMUSG00000002043	Trappc6a	20.4397	0.835408	0.522413	1.59913	0.109791	1
ENSMUSG00000041881	Ndufa7	125.085	0.528738	0.330659	1.59904	0.109811	1
ENSMUSG00000042364	Snx18	472.905	0.343368	0.215007	1.59701	0.110263	1
ENSMUSG00000031012	Cask	262.317	0.34246	0.214523	1.59638	0.110403	1
ENSMUSG00000022884	Eif4a2	647.5	0.260639	0.163324	1.59584	0.110524	1
ENSMUSG00000048379	Socs4	182.55	0.323322	0.202842	1.59396	0.110945	1
ENSMUSG00000070867	Trabd2b	619.188	0.392698	0.246566	1.59267	0.111235	1
ENSMUSG00000031554	Adam5	8.54975	1.36072	0.854509	1.59241	0.111294	1
ENSMUSG00000032743	D430042O09Rik	78.7339	0.443461	0.278654	1.59144	0.111511	1
ENSMUSG00000029821	Gsdme	12.9763	1.05362	0.662086	1.59137	0.111527	1
ENSMUSG00000031563	Wwc2	403.387	0.27959	0.175698	1.59131	0.11154	1
ENSMUSG00000063524	Eno1	606.109	0.737063	0.463415	1.5905	0.111721	1
ENSMUSG00000028863	Meaf6	86.3433	0.492617	0.309836	1.58993	0.111852	1
ENSMUSG00000045725	Prr15	64.1392	0.572372	0.360139	1.58931	0.111991	1
ENSMUSG00000068855	Hist2h2ac	160.234	0.590767	0.371721	1.58928	0.111998	1
ENSMUSG00000041482	Piezo2	268.881	0.526968	0.331677	1.5888	0.112105	1
ENSMUSG00000057074	Ces1g	6.64209	1.65831	1.04403	1.58837	0.112202	1
ENSMUSG00000018669	Cdk5rap3	120.244	0.323263	0.203578	1.5879	0.112308	1
ENSMUSG00000079523	Tmsb10	177.783	0.458152	0.288576	1.58763	0.11237	1
ENSMUSG00000037286	Stag1	380.923	0.252465	0.15904	1.58743	0.112414	1
ENSMUSG00000021928	Ebpl	29.9666	0.792062	0.49905	1.58714	0.112481	1
ENSMUSG00000023999	Kif6	3.81994	2.72341	1.71616	1.58693	0.112529	1
ENSMUSG00000021774	Ube2e1	90.5606	0.380811	0.240015	1.58661	0.1126	1
ENSMUSG00000006333	Rps9	803.075	0.264993	0.167065	1.58616	0.112702	1
ENSMUSG00000021067	Sav1	234.523	0.29762	0.187754	1.58516	0.11293	1
ENSMUSG00000031660	Brd7	351.234	0.235404	0.148529	1.58491	0.112987	1
ENSMUSG00000089704	Galnt2	8.36827	1.27292	0.803203	1.5848	0.113011	1
ENSMUSG00000035621	Midn	251.107	0.274734	0.173365	1.58471	0.113032	1
ENSMUSG00000014245	Pigl	18.0107	0.803662	0.507209	1.58448	0.113084	1
ENSMUSG00000099583	Hist1h3d	10.3415	2.21025	1.39574	1.58357	0.113292	1
ENSMUSG00000086389	Gm15998	16.1155	1.04068	0.657982	1.58163	0.113734	1
ENSMUSG00000075486	Commd6	44.0884	0.468469	0.296313	1.58099	0.11388	1
ENSMUSG00000007827	Ankrd26	67.4678	0.549668	0.34792	1.57987	0.114136	1
ENSMUSG00000087403	Kantr	26.4473	0.683981	0.432993	1.57966	0.114185	1
ENSMUSG00000025925	Terf1	30.28	0.710068	0.449593	1.57936	0.114254	1
ENSMUSG00000016984	Etaa1	54.8045	0.524226	0.332201	1.57804	0.114557	1
ENSMUSG00000054302	Eapp	214.586	0.337676	0.214046	1.57759	0.11466	1
ENSMUSG00000023232	Serinc2	31.6353	0.766077	0.485635	1.57747	0.114687	1
ENSMUSG00000015697	Setdb1	85.616	0.373303	0.236746	1.57681	0.11484	1
ENSMUSG00000037370	Enpp1	385.648	0.423894	0.268899	1.57641	0.114932	1
ENSMUSG00000026803	Ttf1	63.5203	0.542712	0.344379	1.57592	0.115045	1
ENSMUSG00000027605	Acss2	261.698	0.831312	0.527563	1.57576	0.115081	1
ENSMUSG00000051177	Plcb1	398.322	0.317315	0.201395	1.57559	0.115121	1
ENSMUSG00000017778	Cox7c	55.3816	0.72239	0.458815	1.57447	0.115379	1
ENSMUSG00000059824	Dbp	1284.04	0.542383	0.344534	1.57425	0.115429	1
ENSMUSG00000029772	Ahcyl2	214.831	0.320158	0.203405	1.574	0.115488	1
ENSMUSG00000022749	Tbc1d23	107.652	0.384252	0.244198	1.57353	0.115597	1
ENSMUSG00000022544	Eef2kmt	79.9203	0.417647	0.265484	1.57315	0.115683	1
ENSMUSG00000049744	Arhgap15	15.8627	0.911589	0.579651	1.57265	0.115799	1
ENSMUSG00000073542	Cep76	36.0994	0.553765	0.352271	1.57199	0.115954	1
ENSMUSG00000096910	Zfp955b	19.2076	0.832869	0.529838	1.57193	0.115967	1
ENSMUSG00000068479	Mfap1a	46.1348	0.539633	0.343339	1.57172	0.116015	1
ENSMUSG00000087651	1500009L16Rik	53.2881	0.760674	0.484064	1.57143	0.116082	1
ENSMUSG00000034485	Uaca	1155.79	0.340994	0.217104	1.57064	0.116265	1
ENSMUSG00000092130	D030025P21Rik	5.44712	2.14364	1.36534	1.57004	0.116406	1
ENSMUSG00000021794	Glud1	749.86	0.219928	0.140212	1.56853	0.116757	1
ENSMUSG00000074457	S100a16	86.0159	0.357255	0.227826	1.5681	0.116857	1
ENSMUSG00000019845	Tube1	5.6343	1.80402	1.15071	1.56775	0.11694	1
ENSMUSG00000020532	Acaca	1545.24	0.831056	0.530342	1.56702	0.11711	1
ENSMUSG00000040842	Szrd1	335.42	0.235154	0.150199	1.56561	0.117439	1
ENSMUSG00000030711	Sult1a1	58.8743	0.529719	0.338729	1.56385	0.117854	1
ENSMUSG00000059278	Naa38	78.1684	0.527269	0.337328	1.56308	0.118035	1
ENSMUSG00000053565	Eif3k	243.289	0.242703	0.155285	1.56295	0.118065	1
ENSMUSG00000023092	Fhl1	4198.24	0.453389	0.290149	1.56261	0.118145	1
ENSMUSG00000057497	Fam136a	77.1694	0.551629	0.353072	1.56237	0.118201	1
ENSMUSG00000020513	Tubd1	13.1768	0.892553	0.571581	1.56155	0.118394	1
ENSMUSG00000020564	Atxn7l1	86.2566	0.411928	0.264013	1.56026	0.118699	1
ENSMUSG00000097375	6720427I07Rik	35.1507	0.876576	0.561973	1.55982	0.118802	1
ENSMUSG00000052504	Epha3	366.354	0.414311	0.265695	1.55935	0.118914	1
ENSMUSG00000026309	Ilkap	138.816	0.309153	0.198264	1.5593	0.118926	1
ENSMUSG00000028389	Zfp37	48.0069	0.768454	0.492824	1.55929	0.118928	1
ENSMUSG00000034157	Cipc	132.689	0.304743	0.195767	1.55666	0.119551	1
ENSMUSG00000029755	Dlx5	17.4533	0.827624	0.532004	1.55567	0.119786	1
ENSMUSG00000041491	Cep78	23.8103	0.737269	0.47395	1.55558	0.119807	1
ENSMUSG00000040972	Igsf21	6.70408	1.74804	1.12435	1.55471	0.120016	1
ENSMUSG00000060981	Hist1h4h	132.405	0.700333	0.450742	1.55373	0.120248	1
ENSMUSG00000032503	Arpp21	30.0849	2.38142	1.53299	1.55345	0.120317	1
ENSMUSG00000029735	Tpk1	9.80054	0.936007	0.602668	1.55311	0.120398	1
ENSMUSG00000035367	Rmi1	21.9557	0.760129	0.489629	1.55246	0.120552	1
ENSMUSG00000068917	Clk2	103.039	0.491588	0.316722	1.55211	0.120636	1
ENSMUSG00000090622	A930033H14Rik	21.8848	0.747982	0.482006	1.55181	0.120708	1
ENSMUSG00000028998	Tomm7	310.622	0.43024	0.277296	1.55155	0.120769	1
ENSMUSG00000050737	Ptges	17.5789	1.12521	0.725483	1.55098	0.120906	1
ENSMUSG00000028911	Srsf4	259.561	0.300708	0.193898	1.55086	0.120936	1
ENSMUSG00000056144	Trim34a	19.8469	1.04538	0.67554	1.54747	0.12175	1
ENSMUSG00000053684	BC048403	28.8551	0.724767	0.468599	1.54667	0.121943	1
ENSMUSG00000054150	Syne3	151.173	0.470022	0.303937	1.54644	0.121997	1
ENSMUSG00000020546	Stxbp4	57.313	0.496073	0.321033	1.54524	0.122288	1
ENSMUSG00000018585	Atox1	115.25	0.409136	0.26492	1.54438	0.122497	1
ENSMUSG00000074283	Zfp109	38.3517	0.774925	0.501886	1.54403	0.122582	1
ENSMUSG00000060803	Gstp1	58.8808	0.561396	0.363878	1.54281	0.122876	1
ENSMUSG00000068245	Phf11d	48.2969	0.641269	0.415689	1.54266	0.122912	1
ENSMUSG00000064280	Ccdc146	5.60871	1.83891	1.19331	1.54101	0.123315	1
ENSMUSG00000022023	Wbp4	161.381	0.317863	0.206356	1.54036	0.123472	1
ENSMUSG00000021728	Emb	421.463	0.432263	0.280874	1.53899	0.123806	1
ENSMUSG00000051669	AU021092	14.0545	1.40248	0.911366	1.53888	0.123834	1
ENSMUSG00000002409	Dyrk1b	98.1528	0.454961	0.29573	1.53843	0.123943	1
ENSMUSG00000048503	Tmem136	49.0625	0.729913	0.474575	1.53803	0.12404	1
ENSMUSG00000089671	Gm16537	37.7892	1.19035	0.774328	1.53727	0.124227	1
ENSMUSG00000019303	Psmc3ip	18.2506	0.812679	0.528771	1.53692	0.124313	1
ENSMUSG00000028469	Npr2	351.258	0.257018	0.16735	1.53582	0.124584	1
ENSMUSG00000020319	Wdpcp	39.6284	0.596175	0.38825	1.53554	0.12465	1
ENSMUSG00000043458	Pcdhb12	6.12052	1.34769	0.87803	1.5349	0.124808	1
ENSMUSG00000021258	Ccnk	104.999	0.419158	0.273278	1.53382	0.125074	1
ENSMUSG00000097820	E530011L22Rik	9.88639	1.65491	1.07913	1.53356	0.125138	1
ENSMUSG00000042256	Ptchd4	17.0515	1.13865	0.742738	1.53305	0.125264	1
ENSMUSG00000033454	Zbtb1	242.125	0.335634	0.218987	1.53266	0.125359	1
ENSMUSG00000029916	Agk	28.3767	0.646075	0.422154	1.53042	0.125912	1
ENSMUSG00000024118	Tedc2	18.9972	0.993601	0.649405	1.53002	0.126013	1
ENSMUSG00000075327	Zbtb2	41.8173	0.482996	0.315706	1.52989	0.126044	1
ENSMUSG00000064284	Cdpf1	30.6124	0.562877	0.367955	1.52974	0.12608	1
ENSMUSG00000027661	Slc2a10	1900-02-19 18:37:15	0.568991	0.372942	1.52568	0.127089	1
ENSMUSG00000074794	Arrdc3	324.349	0.367548	0.240946	1.52544	0.12715	1
ENSMUSG00000048280	Zfp738	54.6068	0.553391	0.362794	1.52536	0.12717	1
ENSMUSG00000038268	Ovca2	21.8875	0.729598	0.478365	1.52519	0.127212	1
ENSMUSG00000104713	Gbp6	8.4396	1.3875	0.909782	1.52509	0.127236	1
ENSMUSG00000067424	Zfp563	15.0187	0.990058	0.649422	1.52452	0.127379	1
ENSMUSG00000056427	Slit3	4672.59	0.345632	0.226906	1.52324	0.127699	1
ENSMUSG00000090523	Gypc	116.235	0.489172	0.321247	1.52273	0.127826	1
ENSMUSG00000042408	Zmym6	47.8152	0.593637	0.389964	1.52229	0.127937	1
ENSMUSG00000047248	C2cd3	129.19	0.33989	0.223368	1.52166	0.128095	1
ENSMUSG00000085632	Gm12381	1.09933	3.88693	2.5552	1.52118	0.128214	1
ENSMUSG00000050295	Foxc1	839.607	0.394265	0.25946	1.51956	0.128622	1
ENSMUSG00000100235	Gm28557	3.91328	1.68474	1.10871	1.51955	0.128623	1
ENSMUSG00000015120	Ube2i	100.576	0.392581	0.258373	1.51944	0.128653	1
ENSMUSG00000069310	Hist1h3c	5.76715	1.86038	1.2245	1.5193	0.128687	1
ENSMUSG00000047409	Ctdspl	273.285	0.346471	0.228299	1.51762	0.129111	1
ENSMUSG00000036580	Spg20	302.889	0.248707	0.163937	1.51709	0.129244	1
ENSMUSG00000042628	Zfyve1	113.989	0.396632	0.261458	1.517	0.129267	1
ENSMUSG00000027751	Supt20	103.082	0.392403	0.25885	1.51595	0.129532	1
ENSMUSG00000086944	Gm15859	2.7232	2.02326	1.33562	1.51485	0.129811	1
ENSMUSG00000016252	Atp5e	178.671	0.486249	0.321023	1.51468	0.129853	1
ENSMUSG00000054412	Gm4793	4.50317	1.70031	1.12257	1.51466	0.129858	1
ENSMUSG00000052477	C130026I21Rik	5.50029	1.64259	1.0849	1.51404	0.130016	1
ENSMUSG00000034007	Scaper	190.152	0.347224	0.229486	1.51305	0.130266	1
ENSMUSG00000109829	Gm45605	5.835	1.44649	0.95604	1.51301	0.130278	1
ENSMUSG00000025650	Col7a1	5.46476	2.3067	1.52478	1.51281	0.130328	1
ENSMUSG00000040033	Stat2	56.2578	0.582956	0.385557	1.51199	0.130537	1
ENSMUSG00000030322	Mbd4	20.1333	0.729636	0.482842	1.51113	0.130756	1
ENSMUSG00000040043	Rbms2	284.016	0.282469	0.187295	1.50815	0.131516	1
ENSMUSG00000046798	Cldn12	59.3412	0.472113	0.313084	1.50795	0.131568	1
ENSMUSG00000022552	Sharpin	49.8132	0.437266	0.289976	1.50794	0.13157	1
ENSMUSG00000029729	Zkscan1	319.093	0.179296	0.118982	1.50692	0.131831	1
ENSMUSG00000032705	Exd2	82.4179	0.367288	0.24384	1.50627	0.131999	1
ENSMUSG00000034994	Eef2	5251.59	0.195748	0.129969	1.50611	0.13204	1
ENSMUSG00000026031	Cflar	601.041	0.294126	0.195352	1.50562	0.132164	1
ENSMUSG00000021838	Samd4	1643.12	0.431039	0.286296	1.50557	0.132178	1
ENSMUSG00000037997	Parp11	33.9985	0.556003	0.369799	1.50353	0.132703	1
ENSMUSG00000074282	Zfp94	15.4236	0.965173	0.642476	1.50227	0.133027	1
ENSMUSG00000024079	Eif2ak2	110.653	0.280764	0.186997	1.50144	0.133242	1
ENSMUSG00000032827	Ppp1r9a	73.2896	0.499361	0.332621	1.50129	0.13328	1
ENSMUSG00000032253	Phip	397.451	0.268306	0.17872	1.50127	0.133286	1
ENSMUSG00000059003	Grin2a	31.1218	2.13262	1.42078	1.50102	0.133351	1
ENSMUSG00000078812	Eif5a	698.76	0.229068	0.152634	1.50076	0.133417	1
ENSMUSG00000020843	Timm22	59.7853	0.470697	0.313672	1.5006	0.133458	1
ENSMUSG00000062031	Pgghg	88.3879	0.42149	0.280908	1.50046	0.133496	1
ENSMUSG00000040029	Ipo8	320.443	0.213151	0.142164	1.49933	0.133787	1
ENSMUSG00000084915	C230037L18Rik	1.7902	3.4514	2.30258	1.49893	0.133892	1
ENSMUSG00000000326	Comt	373.4	0.471815	0.314788	1.49883	0.133916	1
ENSMUSG00000026494	Kif26b	241.342	0.501082	0.334526	1.49789	0.134163	1
ENSMUSG00000013465	Nelfb	156.973	0.314604	0.210123	1.49724	0.134331	1
ENSMUSG00000048442	Smim5	33.779	0.795411	0.531394	1.49684	0.134435	1
ENSMUSG00000002825	Qtrt1	9.84463	0.990878	0.662042	1.4967	0.134471	1
ENSMUSG00000022019	Tdrd3	184.309	0.319692	0.213743	1.49568	0.134737	1
ENSMUSG00000034394	Lif	3.94989	2.22408	1.48818	1.4945	0.135045	1
ENSMUSG00000001864	Aif1l	8.7332	1.06452	0.712331	1.49441	0.135067	1
ENSMUSG00000029254	Stap1	13.1434	1.20629	0.807271	1.49429	0.135101	1
ENSMUSG00000069874	Irgm2	77.5477	0.490461	0.328601	1.49257	0.135549	1
ENSMUSG00000024217	Snrpc	42.6116	0.55269	0.370451	1.49194	0.135716	1
ENSMUSG00000026034	Clk1	216.418	0.505208	0.338725	1.4915	0.135831	1
ENSMUSG00000017861	Mybl2	2.2636	2.72598	1.82939	1.49011	0.136197	1
ENSMUSG00000044791	Setd2	664.809	0.186003	0.124937	1.48878	0.136546	1
ENSMUSG00000066042	Med18	11.3093	1.02646	0.68989	1.48786	0.136787	1
ENSMUSG00000024515	Smad4	271.503	0.274421	0.184643	1.48622	0.13722	1
ENSMUSG00000053617	Sh3pxd2a	2267.87	0.310671	0.209241	1.48475	0.13761	1
ENSMUSG00000032228	Tcf12	458.121	0.222381	0.149932	1.48321	0.138018	1
ENSMUSG00000031585	Gtf2e2	78.7382	0.467594	0.315424	1.48243	0.138226	1
ENSMUSG00000033326	Kdm4a	264.437	0.252897	0.170608	1.48233	0.138253	1
ENSMUSG00000038539	Atf5	142.345	0.464147	0.313218	1.48186	0.138377	1
ENSMUSG00000075227	Znhit2	37.5969	0.437447	0.295343	1.48115	0.138566	1
ENSMUSG00000045409	Trim39	70.646	0.465692	0.314467	1.48089	0.138635	1
ENSMUSG00000028759	Hp1bp3	789.841	0.174279	0.117758	1.47998	0.138879	1
ENSMUSG00000026228	Htr2b	7.20343	2.08888	1.41158	1.47982	0.138922	1
ENSMUSG00000027636	Sla2	3.56437	2.82077	1.90635	1.47967	0.138961	1
ENSMUSG00000038803	Ost4	131.581	0.316122	0.21384	1.47831	0.139324	1
ENSMUSG00000104346	Pcdhga3	25.9768	0.725245	0.490793	1.4777	0.139488	1
ENSMUSG00000019820	Utrn	3986.71	0.324446	0.219576	1.4776	0.139514	1
ENSMUSG00000022337	Emc2	152.201	0.301866	0.20432	1.47742	0.139564	1
ENSMUSG00000062328	Rpl17	635.503	0.258095	0.174796	1.47655	0.139797	1
ENSMUSG00000043592	Unc5cl	1.13261	4.97454	3.36992	1.47616	0.139901	1
ENSMUSG00000059866	Tnip2	87.124	0.471412	0.319593	1.47504	0.140202	1
ENSMUSG00000022685	Parn	159.959	0.282916	0.191804	1.47503	0.140205	1
ENSMUSG00000054312	Mrps21	95.3267	0.575763	0.390359	1.47496	0.140224	1
ENSMUSG00000058135	Gstm1	796.587	0.290088	0.196789	1.47411	0.140453	1
ENSMUSG00000052656	Rnf103	197.052	0.296628	0.201248	1.47395	0.140496	1
ENSMUSG00000029725	Ppp1r35	22.8318	0.630976	0.428456	1.47267	0.140839	1
ENSMUSG00000033732	Sf3b3	267.326	0.329366	0.223698	1.47237	0.140921	1
ENSMUSG00000022292	Rrm2b	137.306	0.338607	0.229995	1.47224	0.140956	1
ENSMUSG00000057913	Gm10032	18.679	1.28478	0.873625	1.47063	0.141391	1
ENSMUSG00000031409	Tceal6	80.9013	0.663347	0.451195	1.4702	0.141508	1
ENSMUSG00000068130	Zfp442	12.8049	1.1659	0.793261	1.46976	0.141627	1
ENSMUSG00000015804	Med28	210.254	0.254002	0.172852	1.46948	0.141702	1
ENSMUSG00000027601	Mtfr1	117.23	0.390238	0.265597	1.46929	0.141755	1
ENSMUSG00000027263	Tubgcp4	114.092	0.338061	0.230222	1.46841	0.141993	1
ENSMUSG00000001123	Lgals9	85.9703	0.509859	0.34724	1.46832	0.142017	1
ENSMUSG00000036002	Fam214b	115.788	0.409883	0.279444	1.46678	0.142436	1
ENSMUSG00000003500	Impdh1	162.839	0.361105	0.246288	1.46619	0.142596	1
ENSMUSG00000016758	Bik	15.2658	1.04016	0.709584	1.46588	0.142682	1
ENSMUSG00000042439	Zfp532	255.202	0.382627	0.261039	1.46578	0.142708	1
ENSMUSG00000022312	Eif3h	372.837	0.264952	0.180867	1.4649	0.142949	1
ENSMUSG00000024273	2700062C07Rik	22.6329	0.714704	0.488186	1.464	0.143194	1
ENSMUSG00000022817	Itgb5	4667.17	0.353721	0.241613	1.464	0.143195	1
ENSMUSG00000004285	Atp6v1f	149.873	0.463204	0.316414	1.46392	0.143217	1
ENSMUSG00000031433	Rbm41	34.0772	0.626337	0.428107	1.46304	0.143457	1
ENSMUSG00000004096	Cwc15	386.199	0.227562	0.155541	1.46303	0.143459	1
ENSMUSG00000020422	Tns3	673.967	0.368663	0.252005	1.46292	0.143489	1
ENSMUSG00000020541	Tom1l1	31.2556	0.495955	0.339082	1.46264	0.143567	1
ENSMUSG00000034278	Dnajc17	48.2527	0.508001	0.347497	1.46189	0.143772	1
ENSMUSG00000104850	Gm42901	1.96704	3.20956	2.19591	1.46161	0.143848	1
ENSMUSG00000033313	Fbxl8	12.3579	0.939387	0.642756	1.4615	0.143878	1
ENSMUSG00000004934	Pias4	74.0496	0.423742	0.289993	1.46122	0.143956	1
ENSMUSG00000042167	Papd4	83.6862	0.415845	0.284631	1.461	0.144016	1
ENSMUSG00000078185	Chml	67.3314	0.481225	0.329507	1.46044	0.144169	1
ENSMUSG00000060679	Mrps9	110.686	0.342295	0.234565	1.45928	0.144488	1
ENSMUSG00000002728	Naa20	42.3645	0.478599	0.327979	1.45923	0.1445	1
ENSMUSG00000033940	Brk1	111.014	0.381252	0.261529	1.45778	0.144901	1
ENSMUSG00000047141	Zfp654	94.5647	0.35675	0.244874	1.45687	0.145152	1
ENSMUSG00000045795	Whamm	122.864	0.322253	0.221211	1.45677	0.145181	1
ENSMUSG00000025269	Apex2	38.0202	0.603256	0.414128	1.45669	0.145201	1
ENSMUSG00000053310	Nrgn	47.0558	0.808672	0.555408	1.456	0.145394	1
ENSMUSG00000070047	Fat1	9008.25	0.341467	0.23457	1.45571	0.145472	1
ENSMUSG00000029415	Sdad1	65.855	0.405772	0.278943	1.45468	0.145758	1
ENSMUSG00000060743	H3f3a	101.187	0.412993	0.284141	1.45348	0.146091	1
ENSMUSG00000043872	Zmym1	29.0722	0.651101	0.448065	1.45314	0.146185	1
ENSMUSG00000006728	Cdk4	128.318	0.294519	0.202705	1.45294	0.14624	1
ENSMUSG00000030067	Foxp1	828.603	0.264197	0.181903	1.4524	0.14639	1
ENSMUSG00000029061	Mmp23	229.728	0.444068	0.305774	1.45227	0.146426	1
ENSMUSG00000028195	Cyr61	1221.88	0.669819	0.461435	1.4516	0.146613	1
ENSMUSG00000035954	Dock4	118.022	0.423932	0.292128	1.45118	0.146729	1
ENSMUSG00000025792	Slc25a10	50.1528	0.624374	0.430391	1.45071	0.146859	1
ENSMUSG00000027001	Dusp19	15.3533	0.887969	0.612222	1.4504	0.146946	1
ENSMUSG00000022394	L3mbtl2	75.1931	0.406932	0.280639	1.45002	0.147053	1
ENSMUSG00000000282	Mnt	171.998	0.403276	0.278164	1.44978	0.147121	1
ENSMUSG00000115222	AC174678.1	8.35972	1.06081	0.731727	1.44974	0.147131	1
ENSMUSG00000069300	Hist1h2bj	9.36185	1.8531	1.27846	1.44948	0.147205	1
ENSMUSG00000001657	Hoxc8	10.9847	0.895348	0.618156	1.44842	0.147501	1
ENSMUSG00000044447	Dock5	391.687	0.346403	0.239311	1.4475	0.147756	1
ENSMUSG00000035048	Anapc13	111.597	0.527762	0.364759	1.44688	0.147931	1
ENSMUSG00000042903	Foxo4	118.161	0.313409	0.216724	1.44612	0.148144	1
ENSMUSG00000008429	Herpud2	214.377	0.27305	0.188877	1.44564	0.148277	1
ENSMUSG00000034771	Tle2	28.5404	0.791278	0.547636	1.4449	0.148486	1
ENSMUSG00000051950	B3glct	113.017	0.394714	0.273346	1.44401	0.148736	1
ENSMUSG00000045996	Polr2k	14.4646	0.880317	0.609794	1.44363	0.148843	1
ENSMUSG00000024942	Capn1	176.356	0.283668	0.196499	1.44361	0.148849	1
ENSMUSG00000097560	Gm26904	1.07376	3.77145	2.61318	1.44324	0.148952	1
ENSMUSG00000027326	Knl1	11.596	1.5415	1.06849	1.44269	0.149108	1
ENSMUSG00000036918	Ttc7	86.6009	0.454877	0.315314	1.44261	0.149129	1
ENSMUSG00000041189	Chrnb1	17.4488	0.792443	0.549993	1.44082	0.149634	1
ENSMUSG00000040181	Fmo1	367.197	0.579682	0.402457	1.44036	0.149766	1
ENSMUSG00000030103	Bhlhe40	627.543	0.438389	0.304559	1.43942	0.150031	1
ENSMUSG00000078877	Gm14295	20.3349	0.824542	0.573093	1.43876	0.15022	1
ENSMUSG00000028019	Pdgfc	379.48	0.415104	0.28853	1.43869	0.150239	1
ENSMUSG00000036273	Lrrk2	193.954	0.397528	0.276435	1.43805	0.150419	1
ENSMUSG00000021392	Nol8	119.627	0.293532	0.204316	1.43665	0.150816	1
ENSMUSG00000060771	Tsga10	50.515	0.366552	0.255387	1.43528	0.151207	1
ENSMUSG00000032481	Smarcc1	409.064	0.217181	0.151465	1.43387	0.151609	1
ENSMUSG00000094338	Hist1h2bl	2.65838	3.07853	2.14794	1.43325	0.151788	1
ENSMUSG00000015759	Cnih1	182.703	0.312987	0.218687	1.43121	0.15237	1
ENSMUSG00000028102	Pex11b	22.7561	0.710391	0.496435	1.43098	0.152435	1
ENSMUSG00000039201	Tbc1d25	20.4431	0.673239	0.470493	1.43092	0.152452	1
ENSMUSG00000096959	4930509G22Rik	24.7431	2.0572	1.43784	1.43076	0.152499	1
ENSMUSG00000031949	Adat1	17.0451	1.00181	0.700402	1.43033	0.152623	1
ENSMUSG00000021242	Npc2	340.816	0.386457	0.270267	1.42991	0.152744	1
ENSMUSG00000063281	Zfp35	81.2436	0.3971	0.277729	1.42981	0.152772	1
ENSMUSG00000102748	Pcdhgb2	38.7031	0.670828	0.469476	1.42889	0.153037	1
ENSMUSG00000028944	Prkag2	297.391	0.280145	0.196238	1.42758	0.153413	1
ENSMUSG00000020485	Supt4a	38.4169	0.507307	0.355521	1.42694	0.153597	1
ENSMUSG00000034379	Wdr5b	19.6761	0.833365	0.584279	1.42631	0.153778	1
ENSMUSG00000024174	Pot1b	22.4835	0.734194	0.515036	1.42552	0.154007	1
ENSMUSG00000074656	Eif2s2	209.648	0.295582	0.207358	1.42547	0.154022	1
ENSMUSG00000048856	Slc25a47	9.93331	0.838792	0.588516	1.42527	0.15408	1
ENSMUSG00000049539	Hist1h1a	28.9856	1.56226	1.09625	1.4251	0.15413	1
ENSMUSG00000047495	Dlgap2	1.72526	2.68242	1.88331	1.42431	0.154356	1
ENSMUSG00000060733	Ipmk	54.1987	0.490424	0.344335	1.42427	0.154369	1
ENSMUSG00000028274	Rngtt	86.2498	0.327777	0.230164	1.4241	0.154416	1
ENSMUSG00000054434	Tmem120b	56.6944	0.777078	0.545842	1.42363	0.154553	1
ENSMUSG00000024054	Smchd1	269.88	0.260696	0.183165	1.42329	0.154652	1
ENSMUSG00000102758	Naaladl2	52.695	0.490086	0.344357	1.42319	0.15468	1
ENSMUSG00000078317	F8a	19.4818	0.797534	0.560954	1.42174	0.155101	1
ENSMUSG00000038690	Atp5j2	287.165	0.507187	0.356783	1.42155	0.155156	1
ENSMUSG00000033671	Cep350	567.999	0.236034	0.166074	1.42126	0.155242	1
ENSMUSG00000022677	Fopnl	57.1836	0.435469	0.306542	1.42059	0.155437	1
ENSMUSG00000012705	Retn	42.2219	1.04514	0.736031	1.41997	0.155616	1
ENSMUSG00000038155	Gstp2	3.71313	1.54609	1.08971	1.41881	0.155956	1
ENSMUSG00000021643	Serf1	32.2802	0.685652	0.483288	1.41872	0.15598	1
ENSMUSG00000062683	Atp5g2	31.3352	0.627796	0.4426	1.41843	0.156066	1
ENSMUSG00000052415	Tchh	4.39426	1.84713	1.30252	1.41812	0.156156	1
ENSMUSG00000034853	Acot11	689.297	0.543295	0.383185	1.41784	0.156238	1
ENSMUSG00000086324	Gm15564	1100.46	0.995316	0.702065	1.4177	0.156279	1
ENSMUSG00000033427	Upb1	7.43123	1.41476	0.998306	1.41716	0.156436	1
ENSMUSG00000027900	Dram2	72.3694	0.484573	0.342099	1.41647	0.156638	1
ENSMUSG00000032121	Tmem218	42.1079	0.385333	0.27232	1.415	0.157069	1
ENSMUSG00000024807	Syvn1	102.281	0.375875	0.265671	1.41482	0.157122	1
ENSMUSG00000051650	B3gnt2	20.6558	0.8334	0.589052	1.41482	0.157122	1
ENSMUSG00000000739	Sult5a1	9.99654	0.988679	0.698846	1.41473	0.157148	1
ENSMUSG00000074340	Ovgp1	2.7483	2.45433	1.73605	1.41374	0.157438	1
ENSMUSG00000045392	Olfr1033	91.5208	0.60917	0.430894	1.41374	0.157439	1
ENSMUSG00000085022	Gm5860	4.58446	1.59164	1.12594	1.41361	0.157476	1
ENSMUSG00000022106	Rcbtb2	137.427	0.413261	0.292531	1.41271	0.157742	1
ENSMUSG00000002307	Daxx	125.74	0.298732	0.211471	1.41264	0.157761	1
ENSMUSG00000056116	H2-T22	130.337	0.366928	0.259867	1.41198	0.157955	1
ENSMUSG00000059493	Nhs	79.0481	0.6801	0.481705	1.41186	0.157992	1
ENSMUSG00000037653	Kctd8	2.53115	2.3648	1.67585	1.41111	0.158213	1
ENSMUSG00000035557	Krt17	3.2376	5.92216	4.19822	1.41064	0.158352	1
ENSMUSG00000074480	Mex3a	16.748	0.877442	0.622801	1.40886	0.158875	1
ENSMUSG00000069793	Slfn9	20.5837	0.871682	0.618965	1.40829	0.159045	1
ENSMUSG00000027787	Nmd3	76.8503	0.339052	0.240789	1.40809	0.159106	1
ENSMUSG00000111610	Gm34829	2.23686	2.35072	1.66974	1.40783	0.15918	1
ENSMUSG00000046516	Cox17	91.3489	0.596291	0.423603	1.40766	0.159231	1
ENSMUSG00000037254	Itih2	208.352	0.431391	0.306476	1.40759	0.159254	1
ENSMUSG00000069670	Nkain2	8.70676	1.28296	0.9115	1.40753	0.15927	1
ENSMUSG00000030879	Mrpl17	150.042	0.288821	0.205317	1.40671	0.159515	1
ENSMUSG00000022710	Usp7	566.673	0.199841	0.142075	1.40659	0.15955	1
ENSMUSG00000014791	Elmo3	18.9674	0.827023	0.588068	1.40634	0.159623	1
ENSMUSG00000030259	Rassf8	449.836	0.234979	0.167184	1.40551	0.15987	1
ENSMUSG00000004591	Pkn2	346.109	0.179851	0.128008	1.405	0.16002	1
ENSMUSG00000033149	Phldb2	491.086	0.369125	0.262868	1.40422	0.160253	1
ENSMUSG00000078861	Zfp931	17.7158	0.896809	0.638663	1.4042	0.16026	1
ENSMUSG00000002688	Prkd1	74.8821	0.394154	0.280739	1.40399	0.160323	1
ENSMUSG00000047003	Zfp41	25.545	0.684251	0.487495	1.40361	0.160436	1
ENSMUSG00000053007	Creb5	276.123	0.402844	0.287219	1.40257	0.160746	1
ENSMUSG00000027878	Notch2	1449.36	0.208342	0.148757	1.40055	0.161348	1
ENSMUSG00000047712	Ust	197.285	0.420314	0.300124	1.40047	0.161373	1
ENSMUSG00000035686	Thrsp	1890.64	1.00638	0.718751	1.40018	0.161458	1
ENSMUSG00000035354	Uvrag	155.368	0.295498	0.211059	1.40007	0.161492	1
ENSMUSG00000027884	Clcc1	104.113	0.331604	0.236959	1.39941	0.161689	1
ENSMUSG00000020232	Hmg20b	152.571	0.272275	0.194582	1.39928	0.161728	1
ENSMUSG00000112148	Lilrb4a	14.1455	1.06827	0.763551	1.39908	0.16179	1
ENSMUSG00000003849	Nqo1	49.2381	0.478289	0.341908	1.39888	0.161849	1
ENSMUSG00000024858	Grk2	317.984	0.230571	0.164839	1.39876	0.161884	1
ENSMUSG00000020076	Ddx50	350.186	0.21214	0.151818	1.39733	0.162314	1
ENSMUSG00000062729	Ppox	30.7	0.657506	0.470792	1.39659	0.162535	1
ENSMUSG00000058773	Hist1h1b	32.5999	1.75272	1.25559	1.39594	0.162733	1
ENSMUSG00000027360	Hdc	4.57519	1.92083	1.37673	1.39522	0.162951	1
ENSMUSG00000018651	Tada2a	44.9892	0.510406	0.365965	1.39469	0.16311	1
ENSMUSG00000070583	Fv1	19.391	0.829213	0.594821	1.39405	0.163301	1
ENSMUSG00000004994	Ccdc130	40.6709	0.457712	0.328342	1.39401	0.163315	1
ENSMUSG00000025949	Pikfyve	198.238	0.215052	0.154281	1.3939	0.163348	1
ENSMUSG00000053205	Styx	16.6354	0.779922	0.55956	1.39381	0.163374	1
ENSMUSG00000032463	Faim	68.5068	0.332667	0.23872	1.39354	0.163455	1
ENSMUSG00000027942	4933434E20Rik	95.0954	0.438605	0.314819	1.3932	0.16356	1
ENSMUSG00000031375	Bgn	14790.4	0.299787	0.215198	1.39307	0.163598	1
ENSMUSG00000042197	Zfp451	213.156	0.32058	0.230126	1.39306	0.1636	1
ENSMUSG00000032198	Dock6	234.893	0.328556	0.235867	1.39297	0.163628	1
ENSMUSG00000057236	Rbbp4	358.787	0.235176	0.168831	1.39297	0.163628	1
ENSMUSG00000002210	Smg9	55.4379	0.495941	0.356047	1.39291	0.163647	1
ENSMUSG00000024805	Pcgf5	205.281	0.315246	0.226472	1.39199	0.163926	1
ENSMUSG00000071818	4930417O22Rik	5.11602	1.53033	1.09943	1.39193	0.163942	1
ENSMUSG00000067873	Htatsf1	651.606	0.235878	0.169537	1.39131	0.164133	1
ENSMUSG00000061068	Mcpt4	17.0964	0.936186	0.673211	1.39063	0.164338	1
ENSMUSG00000019214	Chtf18	4.51137	1.59755	1.14899	1.3904	0.164409	1
ENSMUSG00000063888	Rpl7l1	218.118	0.247043	0.177714	1.39011	0.164495	1
ENSMUSG00000041540	Sox5	92.3277	0.420018	0.302564	1.38819	0.165078	1
ENSMUSG00000022474	Pmm1	108.68	0.468275	0.337339	1.38814	0.165093	1
ENSMUSG00000024912	Fosl1	9.18386	1.44267	1.0399	1.38732	0.165345	1
ENSMUSG00000020705	Ddx42	317.358	0.182	0.131204	1.38716	0.165393	1
ENSMUSG00000046675	Tmem251	20.5086	0.841129	0.606745	1.3863	0.165656	1
ENSMUSG00000046714	Foxc2	303.248	0.400577	0.289163	1.3853	0.165961	1
ENSMUSG00000035505	Cox18	26.3497	0.738235	0.532938	1.38522	0.165986	1
ENSMUSG00000046070	Igfals	4.22786	1.84844	1.33525	1.38434	0.166255	1
ENSMUSG00000097240	Gm26614	1.72011	2.03807	1.4725	1.38409	0.166331	1
ENSMUSG00000032966	Fkbp1a	556.138	0.19933	0.144065	1.38361	0.166479	1
ENSMUSG00000066568	Lsm14a	333.205	0.24868	0.179847	1.38273	0.166748	1
ENSMUSG00000091604	Gm17349	3.16248	1.9725	1.42664	1.38262	0.166781	1
ENSMUSG00000097378	B230208H11Rik	2.6395	2.3427	1.69488	1.38222	0.166903	1
ENSMUSG00000024909	Efemp2	361.906	0.334777	0.242381	1.3812	0.167217	1
ENSMUSG00000026090	2010300C02Rik	91.8139	0.627759	0.454505	1.38119	0.167219	1
ENSMUSG00000035069	Oma1	46.5287	0.538244	0.389876	1.38055	0.167417	1
ENSMUSG00000032113	Chek1	2.77233	2.24373	1.62585	1.38004	0.167574	1
ENSMUSG00000043384	Gprasp1	266.57	0.331914	0.240561	1.37975	0.167663	1
ENSMUSG00000030750	Nsmce1	75.673	0.477109	0.345893	1.37935	0.167785	1
ENSMUSG00000006411	Nectin4	4.0771	1.45904	1.05788	1.3792	0.167832	1
ENSMUSG00000004951	Hspb1	325.588	0.400598	0.290532	1.37884	0.167943	1
ENSMUSG00000036023	Parp2	61.5922	0.370449	0.268675	1.3788	0.167957	1
ENSMUSG00000027763	Mbnl1	3695.87	0.231358	0.167812	1.37867	0.167997	1
ENSMUSG00000027951	Adar	186.207	0.39221	0.284682	1.37771	0.168293	1
ENSMUSG00000033088	Triobp	328.078	0.236319	0.171562	1.37746	0.168372	1
ENSMUSG00000033909	Usp36	145.178	0.362056	0.263099	1.37612	0.168785	1
ENSMUSG00000024824	Rad9a	30.142	0.557603	0.405256	1.37593	0.168844	1
ENSMUSG00000020828	Pld2	80.6169	0.411749	0.29956	1.37452	0.169282	1
ENSMUSG00000032558	Nphp3	41.4642	0.62987	0.45828	1.37442	0.169311	1
ENSMUSG00000045569	Mc2r	1.45964	3.65	2.65598	1.37426	0.169362	1
ENSMUSG00000002968	Med25	223.05	0.248858	0.181106	1.3741	0.16941	1
ENSMUSG00000014763	Fam120b	166.026	0.271241	0.197434	1.37383	0.169493	1
ENSMUSG00000097854	Gm26602	2.03287	2.10466	1.5324	1.37344	0.169617	1
ENSMUSG00000044548	Dact1	82.4096	0.517912	0.377259	1.37283	0.169806	1
ENSMUSG00000026380	Tfcp2l1	10.2285	1.05574	0.76909	1.37271	0.169842	1
ENSMUSG00000031667	Aktip	198.558	0.254588	0.185531	1.37221	0.169997	1
ENSMUSG00000027428	Rbbp9	206.823	0.268262	0.195654	1.37111	0.170341	1
ENSMUSG00000029486	Mrpl1	61.5554	0.455281	0.332252	1.37029	0.170596	1
ENSMUSG00000069274	Hist1h4f	15.5609	1.39835	1.02097	1.36963	0.170802	1
ENSMUSG00000033487	Fndc3a	369.882	0.288161	0.21044	1.36933	0.170896	1
ENSMUSG00000026915	Strbp	179.825	0.27994	0.20454	1.36863	0.171115	1
ENSMUSG00000041684	Bivm	37.28	0.505547	0.369419	1.36849	0.171158	1
ENSMUSG00000063480	Snu13	12.0155	1.08233	0.790961	1.36838	0.171194	1
ENSMUSG00000042032	Mat2b	163.083	0.222555	0.162667	1.36816	0.171262	1
ENSMUSG00000043673	Kcns3	70.081	0.561219	0.410511	1.36712	0.171587	1
ENSMUSG00000035274	Tpbg	18.4324	1.00417	0.734683	1.3668	0.171687	1
ENSMUSG00000061983	Rps12	488.367	0.322878	0.236338	1.36617	0.171885	1
ENSMUSG00000097643	A130051J06Rik	4.06974	1.7562	1.2858	1.36585	0.171986	1
ENSMUSG00000031596	Slc7a2	511.283	0.324673	0.237718	1.36579	0.172005	1
ENSMUSG00000027223	Mapk8ip1	99.166	0.326759	0.239247	1.36578	0.172008	1
ENSMUSG00000047044	D030056L22Rik	22.2381	0.559074	0.409694	1.36462	0.172374	1
ENSMUSG00000036249	Rbm43	52.2136	0.420881	0.308428	1.3646	0.172379	1
ENSMUSG00000063229	Ldha	931.166	0.480822	0.35247	1.36415	0.172521	1
ENSMUSG00000051969	Tlr11	1.31187	3.09612	2.26969	1.36412	0.172531	1
ENSMUSG00000007805	Twist2	18.2066	0.762227	0.558821	1.36399	0.17257	1
ENSMUSG00000029123	Stk32b	90.2276	0.576688	0.422851	1.36381	0.172628	1
ENSMUSG00000017491	Rarb	47.3968	0.453227	0.332354	1.36369	0.172666	1
ENSMUSG00000069268	Hist1h2bf	6.47813	2.18808	1.60458	1.36365	0.172679	1
ENSMUSG00000002768	Mea1	189.987	0.3125	0.229266	1.36304	0.172869	1
ENSMUSG00000000184	Ccnd2	1355.26	0.294436	0.216027	1.36296	0.172896	1
ENSMUSG00000034412	Tbc1d10a	62.1638	0.531613	0.390164	1.36254	0.173029	1
ENSMUSG00000028826	Tmem57	416.052	0.243534	0.178821	1.36189	0.173232	1
ENSMUSG00000025407	Gli1	27.1745	0.667396	0.490054	1.36188	0.173235	1
ENSMUSG00000001020	S100a4	24.765	1.00617	0.738917	1.36169	0.173297	1
ENSMUSG00000023004	Tuba1b	24.9576	0.742217	0.545091	1.36164	0.173312	1
ENSMUSG00000030022	Adamts9	192.537	0.284147	0.208783	1.36096	0.173525	1
ENSMUSG00000045691	Thtpa	25.0721	0.589762	0.433427	1.3607	0.17361	1
ENSMUSG00000037362	Nov	6297.27	0.293554	0.215854	1.35996	0.173841	1
ENSMUSG00000107096	Gm43597	9.38909	1.26717	0.932242	1.35927	0.17406	1
ENSMUSG00000024143	Rhoq	576.741	0.218295	0.160614	1.35913	0.174105	1
ENSMUSG00000000244	Tspan32	4.63396	1.82728	1.3448	1.35878	0.174217	1
ENSMUSG00000000134	Tfe3	153.557	0.290193	0.213617	1.35848	0.174312	1
ENSMUSG00000044018	Mrpl50	81.0609	0.454033	0.334224	1.35847	0.174315	1
ENSMUSG00000032407	U2surp	431.094	0.15665	0.115339	1.35818	0.174408	1
ENSMUSG00000059857	Ntng1	37.7827	0.736632	0.542426	1.35803	0.174454	1
ENSMUSG00000032788	Pdxk	198.136	0.325547	0.239883	1.35711	0.174746	1
ENSMUSG00000111471	Gm47350	1.22231	3.68901	2.71846	1.35702	0.174774	1
ENSMUSG00000020917	Acly	2332.04	0.827123	0.609633	1.35676	0.174859	1
ENSMUSG00000027752	Exosc8	27.7714	0.672211	0.495512	1.3566	0.174908	1
ENSMUSG00000069727	Zfp975	17.8803	0.694352	0.512137	1.35579	0.175165	1
ENSMUSG00000031370	Zrsr2	137.866	0.247759	0.182749	1.35573	0.175184	1
ENSMUSG00000067847	Romo1	97.5033	0.398133	0.293919	1.35456	0.175556	1
ENSMUSG00000037022	Mmaa	54.0042	0.530358	0.391548	1.35451	0.175572	1
ENSMUSG00000038721	Hoxb7	35.2827	0.606392	0.447834	1.35406	0.175718	1
ENSMUSG00000055044	Pdlim1	343.689	0.311334	0.229974	1.35378	0.175806	1
ENSMUSG00000029414	Kntc1	5.38316	1.85793	1.3727	1.35349	0.1759	1
ENSMUSG00000029715	Pop7	14.1568	0.759052	0.560827	1.35345	0.175911	1
ENSMUSG00000020898	Ctc1	53.4381	0.381909	0.28235	1.35261	0.176181	1
ENSMUSG00000085175	Gm11423	2.05622	1.80202	1.33269	1.35217	0.176322	1
ENSMUSG00000048915	Efna5	318.347	0.340388	0.251761	1.35202	0.176367	1
ENSMUSG00000027433	Xrn2	222.821	0.232052	0.171653	1.35186	0.176419	1
ENSMUSG00000049932	H2afx	47.6559	0.676269	0.500395	1.35147	0.176545	1
ENSMUSG00000069678	Pcgf1	12.9384	0.794491	0.588137	1.35086	0.176741	1
ENSMUSG00000020888	Dvl2	67.6278	0.435229	0.322233	1.35066	0.176803	1
ENSMUSG00000020359	Phykpl	37.95	0.506028	0.37476	1.35027	0.176928	1
ENSMUSG00000027834	Serpini1	397.115	0.332111	0.246004	1.35002	0.177009	1
ENSMUSG00000023118	Sympk	332.625	0.234856	0.173999	1.34975	0.177096	1
ENSMUSG00000079434	Neu2	1.97459	2.47223	1.83237	1.3492	0.177272	1
ENSMUSG00000075511	1700001L05Rik	15.8231	0.901038	0.668464	1.34792	0.177683	1
ENSMUSG00000012422	Tmem167	86.0741	0.39003	0.289436	1.34755	0.177803	1
ENSMUSG00000098188	Sowahc	75.6744	0.524495	0.389342	1.34713	0.177938	1
ENSMUSG00000030386	Zfp606	38.2235	0.457553	0.33966	1.34709	0.177951	1
ENSMUSG00000039457	Ppl	179.231	0.468743	0.348207	1.34616	0.178251	1
ENSMUSG00000019944	Rhobtb1	323.811	0.430641	0.320216	1.34485	0.178675	1
ENSMUSG00000024537	Psmg2	34.2649	0.489389	0.364133	1.34399	0.178953	1
ENSMUSG00000072812	Ahnak2	1152.06	0.430115	0.320088	1.34374	0.179033	1
ENSMUSG00000054021	Sirt5	28.7566	0.514337	0.382789	1.34366	0.179059	1
ENSMUSG00000105881	4932422M17Rik	3.39528	2.03604	1.51541	1.34356	0.17909	1
ENSMUSG00000101609	Kcnq1ot1	257.754	0.874861	0.65188	1.34206	0.179577	1
ENSMUSG00000019726	Lyst	485.457	0.22727	0.169378	1.34179	0.179663	1
ENSMUSG00000087138	Gm15545	2.25423	2.37131	1.76749	1.34163	0.179716	1
ENSMUSG00000024687	Osbp	388.784	0.198257	0.147798	1.34141	0.179789	1
ENSMUSG00000027487	Cdk5rap1	23.9376	0.531677	0.396517	1.34087	0.179964	1
ENSMUSG00000024921	Smarca2	1538.33	0.27927	0.208353	1.34037	0.180124	1
ENSMUSG00000033287	Kctd17	182.98	0.222285	0.166017	1.33893	0.180592	1
ENSMUSG00000022387	Brd1	338.023	0.24553	0.183452	1.33838	0.180771	1
ENSMUSG00000042541	Sem1	472.856	0.251646	0.188063	1.3381	0.180865	1
ENSMUSG00000055240	Zfp101	29.0106	0.561096	0.419457	1.33767	0.181003	1
ENSMUSG00000029672	Fam3c	440.162	0.217486	0.162679	1.3369	0.181255	1
ENSMUSG00000022747	St3gal6	37.5629	0.602472	0.450678	1.33681	0.181284	1
ENSMUSG00000031155	Pim2	11.7277	0.977097	0.731997	1.33484	0.18193	1
ENSMUSG00000017831	Rab5a	205.077	0.228216	0.171012	1.3345	0.18204	1
ENSMUSG00000063065	Mapk3	337.122	0.261188	0.195749	1.3343	0.182106	1
ENSMUSG00000033502	Cdc14a	79.6242	0.444771	0.333458	1.33382	0.182264	1
ENSMUSG00000038168	P3h2	280.018	0.326331	0.244952	1.33222	0.182787	1
ENSMUSG00000052833	Sae1	167.207	0.196448	0.147486	1.33198	0.182867	1
ENSMUSG00000029072	Tas1r3	8.80167	1.3974	1.0497	1.33123	0.183112	1
ENSMUSG00000068250	Amn1	58.2518	0.629224	0.472688	1.33116	0.183136	1
ENSMUSG00000057337	Chst3	205.918	0.305418	0.229521	1.33068	0.183295	1
ENSMUSG00000026028	Trak2	784.243	0.243679	0.183147	1.33051	0.183349	1
ENSMUSG00000073000	Gm10451	5.09882	1.41933	1.06684	1.3304	0.183386	1
ENSMUSG00000029701	Rbm28	139.273	0.287882	0.216449	1.33003	0.18351	1
ENSMUSG00000024534	Sncaip	67.0856	0.432896	0.325824	1.32862	0.183974	1
ENSMUSG00000003585	Sec14l2	9.30424	1.12832	0.849447	1.3283	0.184079	1
ENSMUSG00000025955	Akr1cl	1.03466	4.60201	3.46565	1.32789	0.184214	1
ENSMUSG00000026914	Psmd14	121.115	0.328068	0.247065	1.32786	0.184223	1
ENSMUSG00000067942	Zfp160	57.4082	0.440438	0.33173	1.3277	0.184277	1
ENSMUSG00000039033	Tasp1	41.0526	0.445402	0.335547	1.32739	0.184379	1
ENSMUSG00000020389	Cdkl3	22.051	0.613177	0.462098	1.32694	0.184528	1
ENSMUSG00000020198	Ap3d1	775.176	0.198635	0.149733	1.3266	0.184642	1
ENSMUSG00000025464	Paox	26.7797	0.759261	0.572409	1.32643	0.184697	1
ENSMUSG00000045252	Zfp574	102.412	0.311031	0.234689	1.32529	0.185075	1
ENSMUSG00000039789	Zfp597	64.6644	0.432091	0.326061	1.32519	0.18511	1
ENSMUSG00000025790	Slco3a1	218.614	0.263355	0.198888	1.32414	0.185458	1
ENSMUSG00000037443	Cep85	68.9448	0.378365	0.285763	1.32405	0.185486	1
ENSMUSG00000020863	Luc7l3	497.4	0.324114	0.244791	1.32404	0.185489	1
ENSMUSG00000063334	Krr1	133.247	0.270904	0.20463	1.32388	0.185544	1
ENSMUSG00000042557	Sin3a	328.265	0.208242	0.157325	1.32364	0.185624	1
ENSMUSG00000026082	Rev1	121.299	0.402412	0.304148	1.32308	0.185809	1
ENSMUSG00000020211	Sf3a2	131.371	0.342999	0.259247	1.32306	0.185816	1
ENSMUSG00000037034	Pax1	20.1911	0.981958	0.74226	1.32293	0.185859	1
ENSMUSG00000021488	Nsd1	774.762	0.171348	0.129531	1.32283	0.185892	1
ENSMUSG00000072612	Gm10382	2.36105	2.42289	1.83177	1.32271	0.185933	1
ENSMUSG00000035713	Usp35	25.9806	0.797805	0.60318	1.32266	0.185947	1
ENSMUSG00000049241	Hcar1	15.9167	0.950836	0.71896	1.32252	0.185997	1
ENSMUSG00000052423	B4galt3	48.1409	0.518675	0.392251	1.3223	0.186067	1
ENSMUSG00000029762	Akr1b8	68.7779	0.351658	0.265951	1.32227	0.186079	1
ENSMUSG00000085587	Gm14493	2.24802	1.94638	1.47291	1.32145	0.186351	1
ENSMUSG00000032400	Zwilch	5.47351	1.662	1.25785	1.32131	0.186398	1
ENSMUSG00000025782	Taf3	200.128	0.359082	0.271887	1.3207	0.1866	1
ENSMUSG00000096956	Snhg18	167.846	0.385967	0.292381	1.32008	0.186808	1
ENSMUSG00000042207	Kdm5b	277.278	0.30366	0.230039	1.32004	0.186822	1
ENSMUSG00000002870	Mcm2	50.339	0.601135	0.455667	1.31924	0.187088	1
ENSMUSG00000046269	Usp27x	12.1459	0.900303	0.682685	1.31877	0.187247	1
ENSMUSG00000029798	Herc6	59.2145	0.572518	0.434266	1.31836	0.187383	1
ENSMUSG00000047824	Pygo2	146.978	0.293507	0.222749	1.31766	0.187618	1
ENSMUSG00000071172	Srsf3	151.765	0.307908	0.233716	1.31744	0.18769	1
ENSMUSG00000050821	Fam131a	45.6945	0.430072	0.326664	1.31656	0.187987	1
ENSMUSG00000078956	Gm14221	4.35762	1.42657	1.08502	1.31479	0.18858	1
ENSMUSG00000090110	Cmc4	5.06036	1.50962	1.14824	1.31472	0.188603	1
ENSMUSG00000071456	1110002L01Rik	30.4057	0.452893	0.34451	1.3146	0.188644	1
ENSMUSG00000033760	Rbm4b	18.8006	0.646352	0.491957	1.31384	0.188901	1
ENSMUSG00000028651	Ppie	48.1133	0.472351	0.359565	1.31368	0.188955	1
ENSMUSG00000038496	Slc19a3	1.23597	3.23536	2.46349	1.31333	0.189073	1
ENSMUSG00000026586	Prrx1	542.698	0.291968	0.222364	1.31302	0.189176	1
ENSMUSG00000032586	Traip	3.36451	1.90219	1.44909	1.31267	0.189293	1
ENSMUSG00000034063	4930590J08Rik	1.69716	2.97881	2.2699	1.31231	0.189416	1
ENSMUSG00000049878	Rlf	194.965	0.32947	0.251094	1.31214	0.189474	1
ENSMUSG00000024491	Rbm27	331.522	0.249841	0.190455	1.31181	0.189584	1
ENSMUSG00000032782	Cntrob	25.9272	0.693966	0.529317	1.31106	0.189838	1
ENSMUSG00000027208	Fgf7	46.3587	0.532627	0.406631	1.30985	0.190245	1
ENSMUSG00000029062	Cdk11b	451.741	0.26819	0.204749	1.30985	0.190247	1
ENSMUSG00000030276	Ttll3	5.85179	0.944743	0.722368	1.30784	0.190927	1
ENSMUSG00000035851	Ythdc1	327.366	0.206584	0.157979	1.30767	0.190984	1
ENSMUSG00000070814	Zswim9	79.5869	0.440572	0.337188	1.30661	0.191346	1
ENSMUSG00000037679	Inf2	1900-09-26 03:01:47	0.33801	0.258695	1.3066	0.19135	1
ENSMUSG00000060181	Slc35e3	23.5866	0.66679	0.510392	1.30643	0.191408	1
ENSMUSG00000034243	Golgb1	1589.95	0.280834	0.214973	1.30637	0.191427	1
ENSMUSG00000038563	Efl1	113.294	0.370241	0.283415	1.30636	0.191432	1
ENSMUSG00000021111	Papola	401.374	0.172259	0.131866	1.30632	0.191445	1
ENSMUSG00000038331	Satb2	47.3711	0.63356	0.485152	1.3059	0.191587	1
ENSMUSG00000047067	Dusp28	30.0329	0.705604	0.540596	1.30523	0.191814	1
ENSMUSG00000029097	Trmt44	30.1103	0.567018	0.434585	1.30474	0.191983	1
ENSMUSG00000035161	Ints6	99.0397	0.401705	0.307919	1.30458	0.192035	1
ENSMUSG00000016427	Ndufa1	138.488	0.528903	0.405448	1.30449	0.192067	1
ENSMUSG00000060716	Plekhh1	7.86111	0.958741	0.734979	1.30445	0.192081	1
ENSMUSG00000040675	Mthfd1l	68.7904	0.59449	0.455746	1.30443	0.192086	1
ENSMUSG00000026167	Wnt10a	2.22654	2.72364	2.08835	1.30421	0.192163	1
ENSMUSG00000026730	Pter	28.0241	0.550648	0.422304	1.30391	0.192263	1
ENSMUSG00000024940	Ltbp3	4021.58	0.204032	0.156493	1.30378	0.19231	1
ENSMUSG00000024007	Ppil1	48.5096	0.345813	0.265283	1.30356	0.192383	1
ENSMUSG00000012296	Tjap1	82.1239	0.348688	0.267492	1.30355	0.192389	1
ENSMUSG00000028862	Map3k6	73.6446	0.399849	0.306747	1.30351	0.192399	1
ENSMUSG00000000560	Gabra2	1.19544	2.35342	1.80629	1.3029	0.192609	1
ENSMUSG00000037465	Klf10	127.492	0.486254	0.373634	1.30142	0.193115	1
ENSMUSG00000010362	Rdm1	52.6781	0.501043	0.385095	1.30109	0.193228	1
ENSMUSG00000040040	Ift88	60.7236	0.459018	0.353084	1.30002	0.193593	1
ENSMUSG00000097078	Gm26566	2.01116	2.32136	1.78635	1.2995	0.193772	1
ENSMUSG00000097207	6030443J06Rik	4.72847	1.28904	0.992485	1.2988	0.194011	1
ENSMUSG00000001844	Zdhhc4	81.0278	0.358572	0.276115	1.29863	0.19407	1
ENSMUSG00000056851	Pcbp2	765.342	0.197556	0.152137	1.29854	0.194101	1
ENSMUSG00000026604	Ptpn14	418.233	0.289651	0.22312	1.29819	0.194224	1
ENSMUSG00000022858	Tra2b	173.08	0.288562	0.22246	1.29714	0.194583	1
ENSMUSG00000018398	2023-09-08	445.387	0.284268	0.219184	1.29694	0.194653	1
ENSMUSG00000019432	Ddx39b	277.546	0.226333	0.174525	1.29685	0.194684	1
ENSMUSG00000043008	Klhl6	19.1457	0.833994	0.643276	1.29648	0.19481	1
ENSMUSG00000038608	Dock10	311.235	0.357303	0.275655	1.2962	0.194907	1
ENSMUSG00000034610	Zcchc11	184.544	0.228301	0.176164	1.29596	0.194989	1
ENSMUSG00000020492	Ska2	32.9836	0.539094	0.416003	1.29589	0.195014	1
ENSMUSG00000027091	Zc3h15	264.37	0.240799	0.185916	1.2952	0.195251	1
ENSMUSG00000003421	Nosip	111.086	0.299734	0.231633	1.294	0.195665	1
ENSMUSG00000073530	Pappa2	35.3055	0.608584	0.470609	1.29318	0.195947	1
ENSMUSG00000037646	Vps13b	326.165	0.244423	0.189051	1.2929	0.196047	1
ENSMUSG00000098318	Lockd	3.68476	1.55795	1.20507	1.29283	0.19607	1
ENSMUSG00000020105	Lrig3	165.473	0.334864	0.259185	1.29199	0.196362	1
ENSMUSG00000098234	Snhg6	9.52648	0.982758	0.760759	1.29181	0.196422	1
ENSMUSG00000062248	Cks2	5.28306	1.29917	1.00606	1.29135	0.196582	1
ENSMUSG00000035842	Ddx11	12.9511	0.717409	0.555611	1.29121	0.196632	1
ENSMUSG00000090553	Snrpe	45.2936	0.584227	0.45258	1.29088	0.196745	1
ENSMUSG00000039367	Sec24c	336.913	0.182942	0.141725	1.29083	0.196764	1
ENSMUSG00000024855	Pacs1	132.305	0.24794	0.192143	1.29039	0.196914	1
ENSMUSG00000000154	Slc22a18	4.0222	1.76422	1.36773	1.28989	0.197088	1
ENSMUSG00000021501	Caml	81.2374	0.353945	0.274532	1.28927	0.197305	1
ENSMUSG00000027835	Pdcd10	47.8233	0.428	0.331972	1.28927	0.197306	1
ENSMUSG00000006276	Eps15l1	157.278	0.303968	0.2358	1.28909	0.197367	1
ENSMUSG00000049739	Zfp646	254.998	0.269993	0.209482	1.28886	0.197447	1
ENSMUSG00000024563	Smad2	104.725	0.337848	0.262231	1.28836	0.197621	1
ENSMUSG00000061311	Rag1	129.33	2.18509	1.69626	1.28818	0.197683	1
ENSMUSG00000034422	Parp14	197.236	0.318276	0.247205	1.2875	0.197921	1
ENSMUSG00000041638	Gcn1l1	432.463	0.214766	0.166896	1.28682	0.198155	1
ENSMUSG00000034908	Sidt2	401.838	0.191553	0.148889	1.28655	0.198251	1
ENSMUSG00000112336	Gm47766	12.479	1.02061	0.793709	1.28587	0.198489	1
ENSMUSG00000060336	Zfp937	7.82945	1.12666	0.876294	1.28571	0.198544	1
ENSMUSG00000109511	Nup62	79.7529	0.323612	0.251745	1.28548	0.198625	1
ENSMUSG00000030068	Gm20696	9.96856	0.999514	0.777796	1.28506	0.198772	1
ENSMUSG00000018167	Stard3	48.6651	0.426802	0.332213	1.28472	0.198888	1
ENSMUSG00000068874	Selenbp1	75.7401	0.370652	0.288706	1.28384	0.199199	1
ENSMUSG00000025898	Cwf19l2	205.111	0.276936	0.215717	1.28379	0.199214	1
ENSMUSG00000038305	Spats2l	338.6	0.350115	0.272834	1.28326	0.199403	1
ENSMUSG00000029394	Cdk2ap1	22.7365	0.48688	0.37943	1.28319	0.199426	1
ENSMUSG00000032652	Crebl2	147.754	0.327462	0.255198	1.28317	0.199433	1
ENSMUSG00000031004	Mki67	131.864	0.901336	0.70253	1.28299	0.199497	1
ENSMUSG00000079445	B3gnt7	3.2715	2.21281	1.72504	1.28276	0.199576	1
ENSMUSG00000048647	Exd1	7.44161	1.08946	0.849333	1.28272	0.199589	1
ENSMUSG00000012443	Kif11	18.1921	1.23938	0.966675	1.2821	0.199807	1
ENSMUSG00000039787	Cercam	222.696	0.30327	0.236592	1.28183	0.199903	1
ENSMUSG00000032399	Rpl4	1897.92	0.190855	0.148962	1.28124	0.20011	1
ENSMUSG00000014907	Naf1	116.533	0.373982	0.291998	1.28077	0.200275	1
ENSMUSG00000029047	Pex10	18.7507	0.619351	0.483843	1.28007	0.200522	1
ENSMUSG00000036769	Wdr44	136.323	0.302917	0.23665	1.28002	0.200539	1
ENSMUSG00000049672	Zbtb14	91.9386	0.349336	0.272953	1.27984	0.200602	1
ENSMUSG00000002731	Prkra	43.6122	0.560751	0.438196	1.27968	0.200658	1
ENSMUSG00000006191	Cdkal1	92.0003	0.328247	0.256509	1.27967	0.200661	1
ENSMUSG00000021468	Sptlc1	92.6801	0.300868	0.235154	1.27945	0.200739	1
ENSMUSG00000021987	Mtmr6	313.434	0.202413	0.158256	1.27902	0.200889	1
ENSMUSG00000022313	Utp23	25.7265	0.615438	0.481199	1.27897	0.200909	1
ENSMUSG00000035045	Zc3h12b	68.5435	0.553898	0.433144	1.27879	0.200973	1
ENSMUSG00000038013	Wipf2	154.804	0.291916	0.228289	1.27871	0.200999	1
ENSMUSG00000038774	Ascc3	181.291	0.270012	0.211197	1.27848	0.201079	1
ENSMUSG00000045915	Ccdc42	71.1467	0.550198	0.430694	1.27747	0.201437	1
ENSMUSG00000030553	Pgpep1l	7.46413	1.35669	1.06216	1.27729	0.201501	1
ENSMUSG00000032783	Troap	1.17014	3.0157	2.36187	1.27683	0.201663	1
ENSMUSG00000023066	Rttn	25.1643	0.556163	0.435732	1.27639	0.201819	1
ENSMUSG00000036817	Sun1	323.343	0.260664	0.20438	1.27539	0.202172	1
ENSMUSG00000056602	Fry	1189.92	0.271341	0.212777	1.27524	0.202224	1
ENSMUSG00000059273	Zc3h4	306.799	0.358686	0.281344	1.2749	0.202345	1
ENSMUSG00000013076	Amotl1	765.095	0.208175	0.163462	1.27354	0.202827	1
ENSMUSG00000039630	Hnrnpu	1641.39	0.16518	0.129727	1.27328	0.202917	1
ENSMUSG00000039901	9130011E15Rik	44.8093	0.403471	0.317144	1.2722	0.203301	1
ENSMUSG00000028619	Tceanc2	72.0421	0.414282	0.325658	1.27214	0.203324	1
ENSMUSG00000020471	Pold2	52.1553	0.469298	0.368934	1.27204	0.20336	1
ENSMUSG00000070509	Rgma	223.467	0.298846	0.235024	1.27155	0.203533	1
ENSMUSG00000021598	Med10	85.0591	0.700452	0.550871	1.27153	0.203539	1
ENSMUSG00000047721	Bola2	43.7592	0.495304	0.389538	1.27152	0.203545	1
ENSMUSG00000028252	Ccnc	67.4023	0.360633	0.283626	1.27151	0.203548	1
ENSMUSG00000026676	Ccdc3	1996.66	0.38076	0.299463	1.27147	0.20356	1
ENSMUSG00000034121	Mks1	10.8238	0.990392	0.779843	1.26999	0.204088	1
ENSMUSG00000024074	Crim1	1277.35	0.218231	0.171879	1.26968	0.204198	1
ENSMUSG00000048612	Myof	911.439	0.28157	0.221792	1.26952	0.204254	1
ENSMUSG00000032038	St3gal4	81.1408	0.391838	0.308853	1.26869	0.204553	1
ENSMUSG00000026620	Mark1	510.505	0.395395	0.311732	1.26838	0.204662	1
ENSMUSG00000078427	Sarnp	73.9048	0.260459	0.205372	1.26823	0.204715	1
ENSMUSG00000059897	Zfp930	25.9612	0.530449	0.418282	1.26816	0.204741	1
ENSMUSG00000032265	Fam46a	397.404	0.420119	0.331362	1.26786	0.20485	1
ENSMUSG00000027007	Ssfa2	1141.36	0.173421	0.136802	1.26767	0.204915	1
ENSMUSG00000090266	Mettl23	25.7512	0.568462	0.448588	1.26722	0.205075	1
ENSMUSG00000047417	Rexo1	140.133	0.263749	0.20814	1.26717	0.205094	1
ENSMUSG00000029068	Ccnl2	156.257	0.359599	0.283787	1.26714	0.205103	1
ENSMUSG00000091993	B930036N10Rik	1.27337	2.12368	1.67628	1.2669	0.20519	1
ENSMUSG00000063800	Prpf38a	79.9676	0.283453	0.223773	1.2667	0.205263	1
ENSMUSG00000001741	Il16	141.573	0.361552	0.285502	1.26637	0.20538	1
ENSMUSG00000109773	Gm34474	1.09967	4.44745	3.51218	1.26629	0.205408	1
ENSMUSG00000030236	Slco1b2	1.32246	4.1754	3.2985	1.26585	0.205567	1
ENSMUSG00000055866	Per2	320.94	0.507302	0.400841	1.26559	0.205658	1
ENSMUSG00000018199	Trove2	215.408	0.246219	0.194596	1.26529	0.205768	1
ENSMUSG00000097404	Gm10814	1.38131	2.61109	2.06389	1.26513	0.205824	1
ENSMUSG00000086283	2810433D01Rik	6.74192	1.21342	0.959299	1.2649	0.205907	1
ENSMUSG00000042644	Itpr3	198.379	0.423553	0.334915	1.26466	0.205993	1
ENSMUSG00000024672	Ms4a7	41.3594	0.667544	0.527904	1.26452	0.206044	1
ENSMUSG00000111761	9230112J17Rik	20.4892	0.597387	0.472772	1.26358	0.20638	1
ENSMUSG00000035086	Becn1	329.2	0.22562	0.178612	1.26318	0.206524	1
ENSMUSG00000029547	Ints1	304.027	0.256853	0.203358	1.26306	0.206568	1
ENSMUSG00000085419	Gm11734	4.02659	1.47453	1.16765	1.26282	0.206654	1
ENSMUSG00000038872	Zfhx3	2108.72	0.360144	0.285337	1.26217	0.206888	1
ENSMUSG00000034755	Pcdh11x	21.0116	0.672493	0.532821	1.26214	0.2069	1
ENSMUSG00000023938	Aars2	54.077	0.434107	0.344109	1.26154	0.207115	1
ENSMUSG00000037935	Smarce1	251.707	0.278642	0.220901	1.26139	0.207169	1
ENSMUSG00000021645	Smn1	41.2609	0.465576	0.369164	1.26116	0.20725	1
ENSMUSG00000032436	Cmtm7	26.9934	0.564448	0.447582	1.2611	0.207271	1
ENSMUSG00000042759	Apobr	37.3886	0.733004	0.581296	1.26098	0.207315	1
ENSMUSG00000032064	Dixdc1	61.1342	0.373197	0.296089	1.26042	0.207517	1
ENSMUSG00000025971	Maip1	49.4915	0.40171	0.31875	1.26027	0.207573	1
ENSMUSG00000021809	Nudt13	67.0178	0.501397	0.397947	1.25996	0.207684	1
ENSMUSG00000020124	Usp15	258.557	0.179634	0.142586	1.25983	0.20773	1
ENSMUSG00000025014	Dntt	35.9826	2.61156	2.07385	1.25928	0.207929	1
ENSMUSG00000055850	Rnf181	120.832	0.301243	0.239223	1.25926	0.207938	1
ENSMUSG00000084925	1810062O18Rik	5.49802	1.20933	0.960426	1.25916	0.207972	1
ENSMUSG00000010097	Nxf1	153.238	0.27934	0.221847	1.25916	0.207974	1
ENSMUSG00000032726	Bmp8a	4.30031	2.23027	1.77142	1.25903	0.20802	1
ENSMUSG00000025271	Pfkfb1	27.7414	1.02126	0.811258	1.25886	0.20808	1
ENSMUSG00000014355	Anapc1	475.585	0.141583	0.112499	1.25853	0.208201	1
ENSMUSG00000058503	Fam133b	93.0101	0.339847	0.270039	1.25851	0.208206	1
ENSMUSG00000031149	Praf2	32.6182	0.490282	0.389614	1.25838	0.208254	1
ENSMUSG00000027276	Jag1	359.701	0.260545	0.20714	1.25782	0.208457	1
ENSMUSG00000036893	Ehmt1	234.225	0.23638	0.188085	1.25678	0.208835	1
ENSMUSG00000028576	Ift74	71.6408	0.344553	0.274203	1.25656	0.208913	1
ENSMUSG00000042293	Gm5617	17.5514	0.954322	0.759479	1.25655	0.208917	1
ENSMUSG00000031561	Tenm3	423.238	0.368823	0.293607	1.25618	0.20905	1
ENSMUSG00000038954	Supt3	46.265	0.565898	0.45095	1.2549	0.209514	1
ENSMUSG00000060093	Hist1h4a	11.9922	1.61542	1.28754	1.25466	0.209601	1
ENSMUSG00000032816	Igdcc4	30.2796	0.581279	0.463664	1.25366	0.209964	1
ENSMUSG00000024830	Rps6kb2	38.4037	0.428201	0.34156	1.25366	0.209966	1
ENSMUSG00000024608	Rps14	592.592	0.23914	0.190793	1.2534	0.210059	1
ENSMUSG00000034101	Ctnnd1	52.1479	0.437729	0.349264	1.25329	0.210101	1
ENSMUSG00000061482	Hist1h4d	337.607	0.520039	0.415246	1.25236	0.210438	1
ENSMUSG00000026473	Glul	1287.97	0.626452	0.500236	1.25231	0.210456	1
ENSMUSG00000095253	Zfp799	46.8145	0.479302	0.38326	1.25059	0.211083	1
ENSMUSG00000034621	Gpatch8	309.801	0.260429	0.208318	1.25015	0.211245	1
ENSMUSG00000100975	Gm28875	21.026	0.713001	0.570534	1.24971	0.211406	1
ENSMUSG00000022704	Qtrt2	48.4671	0.355349	0.284621	1.2485	0.211849	1
ENSMUSG00000028367	Txn1	145.027	0.274179	0.21964	1.24831	0.211917	1
ENSMUSG00000071636	Rimbp3	27.1894	2.75881	2.21032	1.24815	0.211976	1
ENSMUSG00000039633	Lonrf1	117.787	0.459841	0.368524	1.24779	0.212108	1
ENSMUSG00000034684	Sema3f	459.827	0.331948	0.266076	1.24757	0.212189	1
ENSMUSG00000037003	Tns2	1652.77	0.306941	0.246096	1.24724	0.21231	1
ENSMUSG00000018412	Kansl1	334.665	0.1923	0.154258	1.24661	0.21254	1
ENSMUSG00000041592	Sdk2	145.952	0.440467	0.353336	1.24659	0.212546	1
ENSMUSG00000037761	Actr5	22.32	0.717852	0.575896	1.2465	0.212582	1
ENSMUSG00000025170	Rab40b	16.6244	0.779567	0.625425	1.24646	0.212596	1
ENSMUSG00000053110	Yap1	487.253	0.222568	0.178566	1.24642	0.212611	1
ENSMUSG00000056608	Chd9	494.995	0.224956	0.180484	1.24641	0.212615	1
ENSMUSG00000025503	Taldo1	728.229	0.487509	0.391171	1.24628	0.212661	1
ENSMUSG00000059734	Ndufs8	206.49	0.472715	0.379337	1.24616	0.212705	1
ENSMUSG00000003273	Car11	28.5331	0.557419	0.447471	1.24571	0.212872	1
ENSMUSG00000038909	Kat7	172.892	0.221225	0.177621	1.24549	0.212952	1
ENSMUSG00000029703	Lrwd1	35.992	0.544848	0.437516	1.24532	0.213014	1
ENSMUSG00000103332	Pcdhga2	8.98619	0.829283	0.665985	1.2452	0.213059	1
ENSMUSG00000035595	1600002K03Rik	15.7272	0.794621	0.638271	1.24496	0.213147	1
ENSMUSG00000085457	1110046J04Rik	13.0103	0.890345	0.715245	1.24481	0.213201	1
ENSMUSG00000054808	Actn4	4524.09	0.247044	0.198541	1.2443	0.213389	1
ENSMUSG00000050075	Gpr171	1.3771	2.88082	2.31598	1.24389	0.21354	1
ENSMUSG00000050505	Pcdh20	20.6917	0.836077	0.672499	1.24324	0.21378	1
ENSMUSG00000010376	Nedd8	178.59	0.324188	0.260914	1.24251	0.21405	1
ENSMUSG00000023015	Racgap1	11.3985	0.997537	0.803036	1.24221	0.21416	1
ENSMUSG00000028156	Eif4e	145.024	0.271184	0.218346	1.24199	0.214239	1
ENSMUSG00000038619	Ensa	380.189	0.188215	0.151575	1.24173	0.214337	1
ENSMUSG00000025817	Nudt5	46.632	0.418601	0.337265	1.24117	0.214545	1
ENSMUSG00000028539	Artn	4.45356	1.30574	1.05232	1.24082	0.214674	1
ENSMUSG00000034354	Mtmr3	392.259	0.188712	0.152126	1.24049	0.214794	1
ENSMUSG00000021096	Ppm1a	704.027	0.14597	0.117681	1.24039	0.21483	1
ENSMUSG00000053985	Zfp14	24.4097	0.692998	0.559059	1.23958	0.215131	1
ENSMUSG00000087259	2610035D17Rik	4.27269	1.20894	0.975581	1.2392	0.215271	1
ENSMUSG00000049401	Ogfr	81.0435	0.37273	0.30081	1.23909	0.215313	1
ENSMUSG00000097705	Gm26740	5.66173	1.38148	1.11498	1.23901	0.215342	1
ENSMUSG00000047793	Sned1	119.374	0.382532	0.308814	1.23871	0.215452	1
ENSMUSG00000043924	Ncmap	2.88554	1.59033	1.28407	1.23851	0.215529	1
ENSMUSG00000001627	Ifrd1	95.7826	0.311558	0.251657	1.23802	0.215707	1
ENSMUSG00000050428	Fbxo46	33.7977	0.522673	0.4222	1.23797	0.215726	1
ENSMUSG00000063767	S100a7a	4.10402	1.24769	1.00787	1.23795	0.215735	1
ENSMUSG00000037938	Chchd5	19.6794	0.5759	0.465316	1.23765	0.215845	1
ENSMUSG00000018415	Gid4	269.3	0.282468	0.228287	1.23733	0.215963	1
ENSMUSG00000030120	Mlf2	774.554	0.20873	0.168706	1.23724	0.215998	1
ENSMUSG00000007035	Msh5	1.24539	3.21568	2.60018	1.23672	0.216192	1
ENSMUSG00000039117	Taf4	98.1163	0.317313	0.256593	1.23664	0.216221	1
ENSMUSG00000006715	Gmnn	16.3935	0.832029	0.673129	1.23606	0.216435	1
ENSMUSG00000033918	Parl	59.8893	0.397824	0.32187	1.23597	0.216468	1
ENSMUSG00000020130	Tbc1d15	194.375	0.253153	0.204821	1.23597	0.216469	1
ENSMUSG00000027663	Zmat3	126.551	0.293732	0.237676	1.23585	0.216514	1
ENSMUSG00000030766	Arhgap17	136.199	0.292655	0.236815	1.23579	0.216535	1
ENSMUSG00000078681	Tm2d3	59.2215	0.377078	0.305273	1.23521	0.216751	1
ENSMUSG00000037921	Ddx60	19.0271	0.720383	0.583326	1.23496	0.216846	1
ENSMUSG00000035126	Wdr78	16.5607	0.91744	0.742901	1.23494	0.216852	1
ENSMUSG00000006154	Eps8l1	13.6999	0.884891	0.716732	1.23462	0.216972	1
ENSMUSG00000040669	Phc1	135.281	0.284812	0.230815	1.23394	0.217226	1
ENSMUSG00000043487	Acot6	20.8108	0.62794	0.509059	1.23353	0.217377	1
ENSMUSG00000017929	B4galt5	142.078	0.325098	0.263636	1.23313	0.217527	1
ENSMUSG00000047747	Rnf150	348.247	0.200501	0.162597	1.23311	0.217533	1
ENSMUSG00000041429	Nthl1	11.778	0.867138	0.703435	1.23272	0.21768	1
ENSMUSG00000020812	1810032O08Rik	5.05428	1.06205	0.861787	1.23238	0.217807	1
ENSMUSG00000052760	A630001G21Rik	10.8787	0.890057	0.722318	1.23222	0.217865	1
ENSMUSG00000026799	Med27	42.1343	0.487671	0.395766	1.23222	0.217866	1
ENSMUSG00000026648	Dclre1c	30.6793	0.619121	0.502472	1.23215	0.217893	1
ENSMUSG00000022265	Ank	762.451	0.240651	0.195409	1.23152	0.218127	1
ENSMUSG00000024725	Ostf1	243.889	0.239079	0.194168	1.2313	0.218211	1
ENSMUSG00000044317	Gpr4	13.0584	0.807593	0.655902	1.23127	0.218222	1
ENSMUSG00000022676	Snai2	47.6465	0.515553	0.418912	1.23069	0.218437	1
ENSMUSG00000020372	Rack1	883.838	0.167703	0.136337	1.23006	0.218676	1
ENSMUSG00000039741	Bahcc1	283.885	0.326538	0.265566	1.22959	0.21885	1
ENSMUSG00000022360	Atad2	83.2515	0.442734	0.360144	1.22932	0.218951	1
ENSMUSG00000034575	Papd7	221.956	0.377573	0.307141	1.22931	0.218954	1
ENSMUSG00000051412	Vamp7	43.9791	0.444722	0.36182	1.22913	0.219025	1
ENSMUSG00000042489	Clspn	13.3548	0.964875	0.785262	1.22873	0.219173	1
ENSMUSG00000102976	Zc3h11a	33.498	0.587975	0.478773	1.22809	0.219414	1
ENSMUSG00000021519	Mterf3	37.9603	0.606472	0.493871	1.228	0.219448	1
ENSMUSG00000035184	Fam124a	92.0418	0.354184	0.288771	1.22653	0.220001	1
ENSMUSG00000050628	Ubald2	72.917	0.473309	0.38607	1.22597	0.220211	1
ENSMUSG00000034177	Rnf43	5.44121	1.49465	1.21941	1.22571	0.220307	1
ENSMUSG00000026748	Plxdc2	1046.93	0.252876	0.206334	1.22556	0.220363	1
ENSMUSG00000026896	Ifih1	53.0077	0.439123	0.358306	1.22555	0.220367	1
ENSMUSG00000020605	Hs1bp3	53.8616	0.399851	0.326262	1.22555	0.220367	1
ENSMUSG00000036437	Npy1r	246.611	0.468262	0.382161	1.2253	0.220462	1
ENSMUSG00000029614	Rpl6	455.752	0.200779	0.163879	1.22516	0.220513	1
ENSMUSG00000000355	Mcts1	37.9147	0.577285	0.471202	1.22513	0.220525	1
ENSMUSG00000063531	Sema3e	82.8953	0.453596	0.370476	1.22436	0.220817	1
ENSMUSG00000097998	Gm27019	1.24636	3.60478	2.94436	1.2243	0.220838	1
ENSMUSG00000031930	Wwp2	743.485	0.302511	0.247137	1.22406	0.220928	1
ENSMUSG00000059182	Skap2	201.806	0.25124	0.205274	1.22392	0.220981	1
ENSMUSG00000003346	Abhd17a	121.917	0.269289	0.220063	1.22369	0.221069	1
ENSMUSG00000058546	Rpl23a	776.296	0.225276	0.184272	1.22252	0.221511	1
ENSMUSG00000019997	Ctgf	6578.26	0.299306	0.244842	1.22245	0.221539	1
ENSMUSG00000041308	Sntb2	477.875	0.264353	0.216276	1.22229	0.221597	1
ENSMUSG00000038011	Dnah10	2.62214	2.05455	1.68144	1.2219	0.221745	1
ENSMUSG00000015013	Trappc2l	33.117	0.430957	0.352768	1.22164	0.221842	1
ENSMUSG00000020387	Jade2	360.859	0.323005	0.264534	1.22103	0.222073	1
ENSMUSG00000063511	Snrnp70	344.288	0.3849	0.315229	1.22102	0.22208	1
ENSMUSG00000063108	Zfp26	76.5818	0.35517	0.290924	1.22083	0.222149	1
ENSMUSG00000030030	1700003E16Rik	9.33708	1.29459	1.06042	1.22083	0.222151	1
ENSMUSG00000070738	Dgkd	322.597	0.242905	0.19907	1.2202	0.222388	1
ENSMUSG00000050708	Ftl1	1104.66	0.371034	0.304076	1.2202	0.222389	1
ENSMUSG00000020171	Yeats4	89.4718	0.368734	0.302221	1.22008	0.222435	1
ENSMUSG00000058812	0610039K10Rik	1.80446	3.07862	2.52359	1.21994	0.222488	1
ENSMUSG00000048616	Nog	4.8406	2.03104	1.66512	1.21975	0.222558	1
ENSMUSG00000031730	Dhodh	37.0862	0.442856	0.363115	1.2196	0.222616	1
ENSMUSG00000008822	Acyp1	13.5093	0.683201	0.560348	1.21924	0.222752	1
ENSMUSG00000023022	Lima1	284.379	0.336211	0.275873	1.21872	0.222952	1
ENSMUSG00000047388	Atmin	87.4045	0.344593	0.282806	1.21848	0.223043	1
ENSMUSG00000044906	4930503L19Rik	32.6182	0.577812	0.474273	1.21831	0.223106	1
ENSMUSG00000038042	Ptpdc1	62.3453	0.391658	0.321477	1.21831	0.223106	1
ENSMUSG00000025153	Fasn	17438.2	0.693613	0.569591	1.21774	0.223323	1
ENSMUSG00000049957	Ccdc137	68.462	0.309404	0.254316	1.21661	0.223751	1
ENSMUSG00000001158	Snrnp27	198.745	0.279953	0.230353	1.21532	0.224243	1
ENSMUSG00000020607	Fam84a	120.718	0.378653	0.311684	1.21486	0.224419	1
ENSMUSG00000030172	Erc1	478.747	0.226624	0.186648	1.21418	0.224681	1
ENSMUSG00000041958	Pigs	160.404	0.288223	0.23744	1.21388	0.224795	1
ENSMUSG00000013736	Trnt1	92.1952	0.296337	0.244374	1.21264	0.225269	1
ENSMUSG00000045282	Tmem86b	3.27967	1.5874	1.30954	1.21219	0.22544	1
ENSMUSG00000038208	Pgap3	16.5761	0.623605	0.514539	1.21197	0.225524	1
ENSMUSG00000026222	Sp100	78.9995	0.421412	0.347765	1.21177	0.225599	1
ENSMUSG00000040550	Otud6b	380.015	0.168223	0.13899	1.21032	0.226154	1
ENSMUSG00000025880	Smad7	451.302	0.373794	0.30903	1.20957	0.226443	1
ENSMUSG00000026014	Raph1	337.559	0.35493	0.293597	1.2089	0.226702	1
ENSMUSG00000038244	Mical2	1858.18	0.294357	0.243524	1.20874	0.226763	1
ENSMUSG00000054604	Cggbp1	342.133	0.182207	0.150745	1.20871	0.226774	1
ENSMUSG00000020691	Mettl2	25.2238	0.449673	0.372128	1.20838	0.226901	1
ENSMUSG00000044328	Trp53i13	60.3009	0.403855	0.334292	1.20809	0.227012	1
ENSMUSG00000030600	Lrfn1	6.76502	1.22988	1.01847	1.20757	0.227213	1
ENSMUSG00000039178	Tbc1d19	56.9331	0.443132	0.367001	1.20744	0.227263	1
ENSMUSG00000007777	0610009B22Rik	11.4637	0.945978	0.783733	1.20702	0.227426	1
ENSMUSG00000020267	Hint1	260.319	0.27423	0.227244	1.20676	0.227524	1
ENSMUSG00000036733	Rbm42	216.31	0.218278	0.180883	1.20673	0.227534	1
ENSMUSG00000029478	Ncor2	1249.75	0.256157	0.212284	1.20667	0.22756	1
ENSMUSG00000034040	Galnt17	34.927	0.674463	0.559165	1.2062	0.227742	1
ENSMUSG00000005982	Naa60	127.014	0.269978	0.22384	1.20612	0.227771	1
ENSMUSG00000103567	Pcdhga5	41.5846	0.517349	0.429053	1.20579	0.227898	1
ENSMUSG00000020576	Nbas	231.989	0.226008	0.187452	1.20569	0.227938	1
ENSMUSG00000001323	Srr	102.621	0.302787	0.251149	1.20561	0.227968	1
ENSMUSG00000036368	Rmdn2	29.182	0.507946	0.421389	1.20541	0.228045	1
ENSMUSG00000028771	Ptpn12	147.232	0.222804	0.184962	1.20459	0.228362	1
ENSMUSG00000028480	Glipr2	78.3482	0.416302	0.345607	1.20455	0.228377	1
ENSMUSG00000070544	Top1	514.347	0.235258	0.195317	1.20449	0.2284	1
ENSMUSG00000030781	Slc5a2	3.17349	1.62932	1.35391	1.20342	0.228815	1
ENSMUSG00000028600	Podn	322.488	0.3528	0.29329	1.2029	0.229013	1
ENSMUSG00000001300	Efnb2	222.246	0.207081	0.172209	1.2025	0.22917	1
ENSMUSG00000097151	Gm26514	3.2513	1.71471	1.42654	1.20201	0.22936	1
ENSMUSG00000026867	Gapvd1	339.773	0.146097	0.121636	1.20109	0.229715	1
ENSMUSG00000028741	Mrto4	32.7799	0.582016	0.484588	1.20105	0.229731	1
ENSMUSG00000028848	Gpn2	13.5218	0.650515	0.541816	1.20062	0.229899	1
ENSMUSG00000035236	Scai	65.1172	0.437124	0.364086	1.20061	0.229904	1
ENSMUSG00000022568	Scrib	145.907	0.268326	0.223504	1.20054	0.229929	1
ENSMUSG00000061615	Hist1h2ab	7.33614	1.96951	1.64056	1.20051	0.229941	1
ENSMUSG00000060284	Sp7	14.1797	1.26039	1.05025	1.20009	0.230106	1
ENSMUSG00000043415	Otud1	166.479	0.38152	0.318215	1.19894	0.230552	1
ENSMUSG00000027589	Pcmtd2	107.813	0.27221	0.22723	1.19795	0.230937	1
ENSMUSG00000028961	Pgd	345.89	0.485853	0.405581	1.19792	0.230948	1
ENSMUSG00000061578	Ksr2	6.22405	1.17384	0.980254	1.19748	0.231118	1
ENSMUSG00000097520	4930488L21Rik	2.57243	1.68948	1.41104	1.19733	0.231178	1
ENSMUSG00000046329	Slc25a23	570.868	0.199708	0.166825	1.19711	0.231264	1
ENSMUSG00000029313	Aff1	574.639	0.195091	0.162992	1.19694	0.231329	1
ENSMUSG00000044442	N6amt1	90.3915	0.270298	0.225927	1.1964	0.231542	1
ENSMUSG00000003992	Ssbp2	107.471	0.321366	0.26876	1.19574	0.231799	1
ENSMUSG00000025236	Adpgk	133.648	0.24983	0.208968	1.19554	0.231875	1
ENSMUSG00000008690	Ncaph2	277.77	0.191716	0.160394	1.19528	0.231977	1
ENSMUSG00000097327	E030030I06Rik	2.85441	1.41377	1.18283	1.19524	0.231993	1
ENSMUSG00000020448	Rnf185	83.4422	0.29677	0.248312	1.19515	0.23203	1
ENSMUSG00000097728	Gm26840	6.71986	0.938167	0.785058	1.19503	0.232076	1
ENSMUSG00000040936	Ulk4	14.8426	0.74073	0.619974	1.19477	0.232175	1
ENSMUSG00000022546	Gpt	34.9125	0.665602	0.557189	1.19457	0.232254	1
ENSMUSG00000073002	Vamp5	31.9012	0.530406	0.444221	1.19401	0.232473	1
ENSMUSG00000051557	Pusl1	28.5921	0.654464	0.548298	1.19363	0.232623	1
ENSMUSG00000032067	Pts	44.3904	0.601519	0.503965	1.19357	0.232645	1
ENSMUSG00000032604	Qars	224.571	0.207014	0.173444	1.19355	0.232655	1
ENSMUSG00000035637	Grhpr	67.8682	0.360858	0.30259	1.19257	0.23304	1
ENSMUSG00000002846	Timmdc1	114.516	0.364994	0.306253	1.19181	0.233337	1
ENSMUSG00000023800	Tiam2	132.64	0.411274	0.345116	1.1917	0.23338	1
ENSMUSG00000066113	Adamtsl1	74.0974	0.387641	0.325349	1.19146	0.233472	1
ENSMUSG00000009687	Fxyd5	320.303	0.32168	0.270059	1.19115	0.233595	1
ENSMUSG00000020982	Nemf	341.784	0.409755	0.344067	1.19092	0.233686	1
ENSMUSG00000030556	Lrrc28	34.1903	0.608605	0.51119	1.19057	0.233824	1
ENSMUSG00000026849	Tor1a	74.8751	0.338566	0.284476	1.19014	0.233991	1
ENSMUSG00000024038	Ndufv3	605.182	0.356946	0.299961	1.18997	0.234057	1
ENSMUSG00000024660	Incenp	65.3216	0.488316	0.410877	1.18847	0.234648	1
ENSMUSG00000032044	Rpusd4	33.899	0.431047	0.36287	1.18788	0.23488	1
ENSMUSG00000015478	Rnf5	43.3407	0.381212	0.320964	1.18771	0.234948	1
ENSMUSG00000026516	Nvl	113.859	0.24741	0.208318	1.18766	0.234969	1
ENSMUSG00000023973	Cnpy3	261.705	0.198069	0.166792	1.18752	0.235021	1
ENSMUSG00000034021	Pds5b	243.785	0.200661	0.168978	1.1875	0.23503	1
ENSMUSG00000039542	Ncam1	3289.36	0.309529	0.260673	1.18742	0.235062	1
ENSMUSG00000046456	Tmem150b	1.19619	2.59298	2.18434	1.18708	0.235197	1
ENSMUSG00000030733	Sh2b1	232.03	0.204161	0.172006	1.18694	0.235251	1
ENSMUSG00000026047	Kdelc1	73.3512	0.425183	0.358277	1.18674	0.235329	1
ENSMUSG00000001289	Pfdn5	320.014	0.249039	0.209869	1.18664	0.235369	1
ENSMUSG00000039810	Zc3h10	50.5549	0.334867	0.2822	1.18663	0.235374	1
ENSMUSG00000025008	Tctn3	21.7209	0.604097	0.509134	1.18652	0.235418	1
ENSMUSG00000050668	Gpatch11	135.973	0.326752	0.275423	1.18637	0.235478	1
ENSMUSG00000021222	Dcaf4	35.42	0.43077	0.363106	1.18635	0.235484	1
ENSMUSG00000050830	Vwc2	126.977	0.503757	0.424634	1.18633	0.235491	1
ENSMUSG00000095041	AC149090.1	117.734	0.348275	0.293597	1.18623	0.23553	1
ENSMUSG00000022370	Mrpl13	119.016	0.271312	0.228734	1.18615	0.235565	1
ENSMUSG00000035674	Ndufa3	151.519	0.468091	0.394782	1.18569	0.235743	1
ENSMUSG00000000093	Tbx2	57.4232	0.508058	0.428601	1.18539	0.235865	1
ENSMUSG00000062753	AI413582	22.5051	0.617215	0.520688	1.18538	0.235866	1
ENSMUSG00000070972	Dnajc25	82.1823	0.315894	0.266767	1.18416	0.236351	1
ENSMUSG00000025786	Zdhhc3	203.687	0.225319	0.190296	1.18405	0.236395	1
ENSMUSG00000035150	Eif2s3x	164.22	0.296695	0.25061	1.18389	0.236456	1
ENSMUSG00000049313	Sorl1	2074.04	0.197314	0.166714	1.18355	0.236591	1
ENSMUSG00000048747	E130114P18Rik	4.00612	1.37184	1.15927	1.18336	0.236665	1
ENSMUSG00000039852	Rere	1123.52	0.208238	0.175971	1.18336	0.236665	1
ENSMUSG00000033416	Gucd1	112.854	0.366191	0.309507	1.18314	0.236752	1
ENSMUSG00000097290	1300002E11Rik	34.2253	0.563009	0.475888	1.18307	0.236781	1
ENSMUSG00000028088	Fmo5	99.1444	0.308997	0.261341	1.18235	0.237066	1
ENSMUSG00000054986	Sec14l3	3.59273	1.67274	1.41482	1.1823	0.237087	1
ENSMUSG00000114148	Gm47701	0.818571	3.7189	3.14554	1.18228	0.237095	1
ENSMUSG00000020900	Myh10	4354.5	0.420811	0.35643	1.18063	0.237752	1
ENSMUSG00000024948	Map4k2	77.4541	0.31964	0.270759	1.18053	0.237788	1
ENSMUSG00000024666	Tmem138	19.8304	0.734006	0.621773	1.1805	0.2378	1
ENSMUSG00000027634	Ndrg3	271.972	0.229928	0.194805	1.1803	0.237882	1
ENSMUSG00000005682	Pan2	43.9012	0.490772	0.415806	1.18029	0.237885	1
ENSMUSG00000041199	Rpusd1	15.7363	0.635473	0.538547	1.17998	0.23801	1
ENSMUSG00000002897	Il17ra	63.0091	0.412461	0.349557	1.17995	0.238019	1
ENSMUSG00000021938	Pspc1	132.407	0.285187	0.241732	1.17976	0.238094	1
ENSMUSG00000042742	Bmt2	132.936	0.292954	0.248365	1.17953	0.238186	1
ENSMUSG00000022119	Rbm26	202.353	0.276515	0.23443	1.17952	0.238191	1
ENSMUSG00000056648	Hoxb8	21.8602	0.626089	0.53107	1.17892	0.23843	1
ENSMUSG00000029438	Bcl7a	89.8621	0.31146	0.264209	1.17884	0.238463	1
ENSMUSG00000029681	Bcl7b	204.299	0.205491	0.174331	1.17873	0.238504	1
ENSMUSG00000029468	P2rx7	58.0806	0.371672	0.315345	1.17862	0.23855	1
ENSMUSG00000097797	Gm26901	1.12158	3.06228	2.59863	1.17842	0.23863	1
ENSMUSG00000069769	Msi2	487.3	0.156461	0.132799	1.17818	0.238724	1
ENSMUSG00000048200	Cracr2b	60.5839	0.367988	0.312341	1.17816	0.238732	1
ENSMUSG00000038740	Mvb12b	174.989	0.304176	0.25819	1.17811	0.238753	1
ENSMUSG00000027777	Schip1	7.9474	1.16949	0.992771	1.178	0.238795	1
ENSMUSG00000090272	Mndal	39.4825	0.495271	0.420514	1.17778	0.238886	1
ENSMUSG00000063849	Ppcdc	29.3705	0.448028	0.380406	1.17776	0.238891	1
ENSMUSG00000059796	Eif4a1	484.196	0.245964	0.208856	1.17767	0.238927	1
ENSMUSG00000113068	Gm48133	2.44007	2.03066	1.72459	1.17747	0.239008	1
ENSMUSG00000029145	Eif2b4	78.7131	0.354594	0.301178	1.17735	0.239054	1
ENSMUSG00000054675	Tmem119	55.1203	0.515958	0.438342	1.17707	0.239169	1
ENSMUSG00000036875	Dna2	6.27135	1.19672	1.01745	1.17619	0.239519	1
ENSMUSG00000085146	Eif2c5	1.5159	2.76989	2.36245	1.17247	0.241009	1
ENSMUSG00000005510	Ndufs3	147.321	0.489013	0.417154	1.17226	0.241092	1
ENSMUSG00000015085	Entpd2	58.2244	0.434331	0.370521	1.17222	0.24111	1
ENSMUSG00000047591	Mafa	6.19278	1.66077	1.41691	1.1721	0.241155	1
ENSMUSG00000042626	Shc1	283.264	0.227495	0.194157	1.17171	0.241315	1
ENSMUSG00000036585	Fgf1	473.382	0.285638	0.243927	1.171	0.2416	1
ENSMUSG00000020023	Tmcc3	368.29	0.213039	0.181972	1.17072	0.24171	1
ENSMUSG00000026303	Mlph	77.6168	0.480784	0.410699	1.17065	0.24174	1
ENSMUSG00000018849	Wwc1	24.7817	0.68298	0.583677	1.17013	0.241948	1
ENSMUSG00000039205	Ciz1	238.191	0.242003	0.206895	1.16969	0.242126	1
ENSMUSG00000035311	Gnptab	290.299	0.20446	0.17482	1.16955	0.242184	1
ENSMUSG00000063015	Ccni	552.556	0.194327	0.166168	1.16946	0.242218	1
ENSMUSG00000038187	Btbd10	80.1175	0.234685	0.200813	1.16868	0.242534	1
ENSMUSG00000041372	B4galnt3	34.8891	0.586	0.501836	1.16771	0.242923	1
ENSMUSG00000036057	Ptpn23	204.944	0.222895	0.191007	1.16694	0.243233	1
ENSMUSG00000007107	Atp1a4	5.48964	2.17344	1.86297	1.16665	0.243351	1
ENSMUSG00000037486	Asxl2	224.896	0.202007	0.173414	1.16488	0.244067	1
ENSMUSG00000039163	Cmc1	37.4327	0.372965	0.320402	1.16405	0.244403	1
ENSMUSG00000022912	Pros1	340.919	0.241976	0.207878	1.16403	0.24441	1
ENSMUSG00000001576	Ergic1	632.156	0.165585	0.142264	1.16393	0.244451	1
ENSMUSG00000046567	4930430F08Rik	29.1678	0.456559	0.392658	1.16274	0.244935	1
ENSMUSG00000028397	Kdm4c	146.942	0.303175	0.260844	1.16228	0.24512	1
ENSMUSG00000021720	Rnf180	7.83825	1.12947	0.971772	1.16228	0.245122	1
ENSMUSG00000036737	Oxsr1	269.129	0.240313	0.206826	1.16191	0.245272	1
ENSMUSG00000073591	Pcdhb22	66.347	0.337633	0.290642	1.16168	0.245366	1
ENSMUSG00000037474	Dtl	8.45305	1.22151	1.05155	1.16163	0.245385	1
ENSMUSG00000022863	Btg3	3.88213	1.30026	1.12029	1.16064	0.245788	1
ENSMUSG00000063253	Scoc	61.3342	0.478232	0.41265	1.15893	0.246486	1
ENSMUSG00000020877	Scrn2	18.3537	0.642773	0.5548	1.15857	0.246633	1
ENSMUSG00000037857	Nufip2	319.187	0.226956	0.195897	1.15855	0.24664	1
ENSMUSG00000066037	Hnrnpr	349.516	0.225179	0.194396	1.15835	0.246722	1
ENSMUSG00000015396	Cd83	24.377	0.884316	0.763645	1.15802	0.246856	1
ENSMUSG00000056458	Mok	2.07921	1.74057	1.50326	1.15787	0.246918	1
ENSMUSG00000039834	Zfp335	101.794	0.31659	0.273429	1.15785	0.246925	1
ENSMUSG00000002910	Arrdc2	25.9205	0.549469	0.474583	1.15779	0.246948	1
ENSMUSG00000022353	Mtss1	685.091	0.179409	0.154969	1.1577	0.246984	1
ENSMUSG00000030779	Rbbp6	405.571	0.204614	0.17675	1.15765	0.247008	1
ENSMUSG00000021814	Anxa7	535.979	0.189951	0.164091	1.15759	0.24703	1
ENSMUSG00000066687	Zbtb16	401.385	0.446413	0.385653	1.15755	0.247047	1
ENSMUSG00000021411	Pxdc1	124.187	0.351584	0.303821	1.15721	0.247187	1
ENSMUSG00000028868	Wasf2	809.608	0.152639	0.131908	1.15716	0.247206	1
ENSMUSG00000026102	Inpp1	108.862	0.252414	0.218163	1.157	0.247274	1
ENSMUSG00000070871	Ccnyl1	41.208	0.436143	0.376986	1.15692	0.247305	1
ENSMUSG00000021963	Sap18	114.272	0.244127	0.211067	1.15664	0.247421	1
ENSMUSG00000035572	Dcaf10	101.714	0.254307	0.220032	1.15577	0.247774	1
ENSMUSG00000027239	Mdk	64.6204	0.590781	0.511223	1.15562	0.247836	1
ENSMUSG00000046949	Nqo2	65.4598	0.312012	0.270001	1.15559	0.247847	1
ENSMUSG00000090112	Shprh	226.033	0.176703	0.152922	1.15551	0.247882	1
ENSMUSG00000056260	Lrif1	50.5786	0.373045	0.322849	1.15548	0.247895	1
ENSMUSG00000033276	Stk36	5.73765	0.901539	0.780504	1.15507	0.24806	1
ENSMUSG00000032114	Slc37a4	29.807	0.538756	0.466475	1.15495	0.248111	1
ENSMUSG00000024081	Cebpz	199.049	0.178689	0.154735	1.15481	0.248168	1
ENSMUSG00000000948	Gm38393	10.0193	0.913516	0.791217	1.15457	0.248266	1
ENSMUSG00000021572	Cep72	6.21583	1.21631	1.05374	1.15428	0.248387	1
ENSMUSG00000028608	0610037L13Rik	67.3112	0.341123	0.295566	1.15413	0.248445	1
ENSMUSG00000004952	Rasa4	86.1728	0.404459	0.350648	1.15346	0.248721	1
ENSMUSG00000022708	Zbtb20	4511.75	0.235614	0.204358	1.15295	0.248931	1
ENSMUSG00000062949	Atp11c	126.773	0.206147	0.1788	1.15294	0.248933	1
ENSMUSG00000022377	Asap1	437.026	0.212765	0.184559	1.15282	0.248983	1
ENSMUSG00000109398	Gm3854	5.05262	1.20965	1.04935	1.15276	0.24901	1
ENSMUSG00000034165	Ccnd3	235.445	0.297436	0.25803	1.15272	0.249027	1
ENSMUSG00000025776	Crispld1	300.927	0.412115	0.357538	1.15265	0.249055	1
ENSMUSG00000040794	C1qtnf4	4.74353	1.11069	0.963793	1.15241	0.249151	1
ENSMUSG00000028871	Rspo1	12.3498	0.880634	0.764496	1.15192	0.249356	1
ENSMUSG00000038352	Arl5c	6.53928	1.35778	1.17895	1.15169	0.249448	1
ENSMUSG00000040918	Slc19a2	26.5675	0.457761	0.397566	1.15141	0.249565	1
ENSMUSG00000047363	Cstad	5.19269	1.30267	1.13155	1.15123	0.249639	1
ENSMUSG00000042303	Sgsm3	49.4926	0.380772	0.330758	1.15121	0.249645	1
ENSMUSG00000036860	Mrpl55	52.6567	0.39048	0.339469	1.15027	0.250034	1
ENSMUSG00000040282	BC052040	9.26958	0.970401	0.843693	1.15018	0.250069	1
ENSMUSG00000028086	Fbxw7	110.55	0.266112	0.231375	1.15013	0.250089	1
ENSMUSG00000028560	Usp1	177.778	0.23762	0.206693	1.14963	0.250296	1
ENSMUSG00000069135	Fgfr1op	43.355	0.395794	0.344359	1.14937	0.250405	1
ENSMUSG00000022602	Arc	151.462	0.437429	0.38076	1.14883	0.250625	1
ENSMUSG00000028614	Ndc1	60.5274	0.359212	0.312687	1.14879	0.250642	1
ENSMUSG00000004655	Aqp1	597.88	0.19856	0.172876	1.14857	0.250735	1
ENSMUSG00000097032	4930539J05Rik	2.9538	1.1938	1.03967	1.14824	0.250868	1
ENSMUSG00000028847	Trappc3	107.523	0.299582	0.260926	1.14815	0.250908	1
ENSMUSG00000038552	Fndc4	23.0056	0.532591	0.463951	1.14795	0.250991	1
ENSMUSG00000024238	Zeb1	1241.12	0.238509	0.208	1.14668	0.251515	1
ENSMUSG00000028538	St3gal3	109.621	0.298799	0.260583	1.14666	0.251523	1
ENSMUSG00000005373	Mlxipl	187.89	0.725435	0.63276	1.14646	0.251604	1
ENSMUSG00000024486	Hbegf	163.839	0.3712	0.323789	1.14642	0.25162	1
ENSMUSG00000097501	Gm26536	1.10183	3.2289	2.8203	1.14488	0.25226	1
ENSMUSG00000032977	Fam207a	81.5839	0.314138	0.274461	1.14456	0.25239	1
ENSMUSG00000031939	Taf1d	75.4311	0.407855	0.356818	1.14304	0.253024	1
ENSMUSG00000024070	Prkd3	336.604	0.183939	0.160953	1.14281	0.253117	1
ENSMUSG00000030493	Faap24	13.9016	0.635807	0.556357	1.1428	0.25312	1
ENSMUSG00000034271	Jdp2	115.452	0.275051	0.240824	1.14213	0.253401	1
ENSMUSG00000055531	Cpsf6	245.696	0.215929	0.189118	1.14177	0.253549	1
ENSMUSG00000037411	Serpine1	2192.14	0.360364	0.31587	1.14086	0.253928	1
ENSMUSG00000034109	Golim4	2432.06	0.245479	0.215315	1.1401	0.254247	1
ENSMUSG00000030217	Art4	238.563	0.359031	0.314919	1.14007	0.254256	1
ENSMUSG00000035407	Kank4	85.4916	0.494171	0.433525	1.13989	0.254332	1
ENSMUSG00000041707	1810011H11Rik	3.81946	1.69588	1.48779	1.13986	0.254343	1
ENSMUSG00000016194	Hsd11b1	73.6731	0.558332	0.489966	1.13953	0.254481	1
ENSMUSG00000022100	Xpo7	169.186	0.214421	0.188176	1.13947	0.254508	1
ENSMUSG00000070644	Etnk2	6.6583	1.15705	1.01548	1.13942	0.25453	1
ENSMUSG00000019789	Hey2	169.892	0.329581	0.289516	1.13839	0.254959	1
ENSMUSG00000051278	Zgrf1	18.6655	0.631599	0.554845	1.13834	0.254981	1
ENSMUSG00000057691	Zfp746	89.2732	0.300065	0.263744	1.13771	0.25524	1
ENSMUSG00000073968	Trim68	26.4443	0.423947	0.37266	1.13763	0.255277	1
ENSMUSG00000003200	Sh3gl1	145.965	0.266515	0.234275	1.13762	0.255281	1
ENSMUSG00000054871	Tmem158	23.293	0.554251	0.487257	1.13749	0.255332	1
ENSMUSG00000057967	Fgf18	10.2642	0.764905	0.672967	1.13662	0.255699	1
ENSMUSG00000024847	Aip	197.915	0.220808	0.194286	1.13651	0.255745	1
ENSMUSG00000030376	Slc8a2	210.691	0.336742	0.296313	1.13644	0.255773	1
ENSMUSG00000048439	Nupl2	27.3352	0.569458	0.501204	1.13618	0.255881	1
ENSMUSG00000051319	1500011K16Rik	53.8311	0.379957	0.334585	1.13561	0.25612	1
ENSMUSG00000055839	Elob	132.27	0.243698	0.214612	1.13553	0.256153	1
ENSMUSG00000027889	Ampd2	117.253	0.293817	0.258774	1.13542	0.256199	1
ENSMUSG00000087590	Epb41l4aos	6.09399	1.18735	1.04681	1.13425	0.256688	1
ENSMUSG00000068267	Cenpb	1148.36	0.184982	0.163094	1.1342	0.25671	1
ENSMUSG00000063047	Zfp780b	47.8585	0.402299	0.354699	1.1342	0.256712	1
ENSMUSG00000050447	Lypd6	2.84248	1.75707	1.55029	1.13338	0.257055	1
ENSMUSG00000005718	Tfap4	23.9046	0.520669	0.45955	1.133	0.257216	1
ENSMUSG00000051149	Adnp	17.1197	0.737776	0.651216	1.13292	0.257247	1
ENSMUSG00000033715	Akr1c14	83.3945	0.451421	0.398541	1.13268	0.257347	1
ENSMUSG00000031310	Zmym3	80.8096	0.349912	0.308983	1.13246	0.25744	1
ENSMUSG00000026163	Sphkap	322.139	0.496738	0.438762	1.13213	0.257578	1
ENSMUSG00000055670	Zzef1	314.985	0.189407	0.167301	1.13213	0.257579	1
ENSMUSG00000067780	Pi15	579.61	0.320003	0.282663	1.1321	0.257591	1
ENSMUSG00000019461	Plscr3	91.1168	0.314258	0.277642	1.13188	0.257684	1
ENSMUSG00000021460	Auh	184.268	0.303663	0.268306	1.13178	0.257728	1
ENSMUSG00000024176	Sox8	7.34907	0.850352	0.75167	1.13128	0.257936	1
ENSMUSG00000030170	Wnt5b	17.0354	0.787807	0.696652	1.13085	0.258119	1
ENSMUSG00000111013	Gm32468	2.35313	2.32489	2.05589	1.13084	0.258121	1
ENSMUSG00000020656	Grhl1	4.591	1.09782	0.971328	1.13023	0.258381	1
ENSMUSG00000029063	Nadk	515.865	0.301951	0.267249	1.12985	0.25854	1
ENSMUSG00000028060	2810403A07Rik	115.69	0.332139	0.294191	1.12899	0.258901	1
ENSMUSG00000041112	Elmo1	125.376	0.332663	0.294699	1.12883	0.258972	1
ENSMUSG00000027335	Adra1d	149.11	0.411273	0.364421	1.12856	0.259081	1
ENSMUSG00000071516	Hist1h2ai	5.90521	1.72857	1.5317	1.12853	NA	NA
ENSMUSG00000015749	Anp32e	421.374	0.206967	0.183466	1.1281	0.259279	1
ENSMUSG00000022365	Derl1	279.986	0.296642	0.263013	1.12786	0.259378	1
ENSMUSG00000019066	Rab3d	397.083	0.156903	0.139118	1.12784	0.259388	1
ENSMUSG00000007029	Vars	209.942	0.217899	0.19328	1.12738	0.259584	1
ENSMUSG00000032555	Topbp1	108.371	0.312812	0.277486	1.12731	0.259612	1
ENSMUSG00000029059	Fam213b	15.7122	0.631192	0.559911	1.12731	0.259613	1
ENSMUSG00000061991	Hist1h2af	29.5369	1.23476	1.09558	1.12703	0.259728	1
ENSMUSG00000047675	Rps8	713.836	0.184424	0.163644	1.12698	0.25975	1
ENSMUSG00000087336	Gm15860	1.96507	1.48217	1.31543	1.12675	0.259846	1
ENSMUSG00000033488	Cryzl2	39.3065	0.53206	0.472547	1.12594	0.260191	1
ENSMUSG00000053559	Smagp	18.6371	0.640583	0.569221	1.12537	0.260433	1
ENSMUSG00000032925	Itgbl1	1370.62	0.313484	0.278578	1.1253	0.260463	1
ENSMUSG00000002748	Baz1b	1100.99	0.157104	0.139652	1.12497	0.260603	1
ENSMUSG00000059439	Bcas3	140.36	0.194199	0.172639	1.12489	0.260636	1
ENSMUSG00000097360	9430065F17Rik	1.98785	1.88804	1.67893	1.12454	0.260782	1
ENSMUSG00000054766	Set	413.148	0.1547	0.137568	1.12453	0.260787	1
ENSMUSG00000025199	Chuk	106.576	0.233993	0.208203	1.12387	0.261069	1
ENSMUSG00000026589	Sec16b	29.0903	0.593338	0.528673	1.12232	0.261728	1
ENSMUSG00000092405	Gm20402	1.96856	2.45113	2.18402	1.1223	0.261734	1
ENSMUSG00000026456	Cyb5r1	85.7419	0.334623	0.298218	1.12207	0.261831	1
ENSMUSG00000046185	Zfp84	107.237	0.267283	0.238274	1.12175	0.261969	1
ENSMUSG00000039563	2210406O10Rik	1.65929	1.8132	1.6167	1.12155	0.262055	1
ENSMUSG00000047617	Paxx	53.1947	0.381535	0.340412	1.1208	0.262372	1
ENSMUSG00000022604	Cep97	62.4047	0.405669	0.362012	1.1206	0.26246	1
ENSMUSG00000071281	Zfp65	40.4188	0.323642	0.28892	1.12018	0.262637	1
ENSMUSG00000040699	Limd2	24.4386	0.655447	0.585231	1.11998	0.262723	1
ENSMUSG00000089812	Gm15867	5.81151	1.24705	1.11347	1.11997	0.262728	1
ENSMUSG00000034686	Prr7	5.28071	1.39026	1.24178	1.11957	0.262897	1
ENSMUSG00000036275	9530068E07Rik	773.191	0.163758	0.146326	1.11913	0.263085	1
ENSMUSG00000039244	E130309D02Rik	71.8648	0.396786	0.354793	1.11836	0.263414	1
ENSMUSG00000035696	Rnf38	149.254	0.23472	0.209932	1.11807	0.263536	1
ENSMUSG00000034006	Pqlc1	52.3478	0.381646	0.34147	1.11765	0.263715	1
ENSMUSG00000027166	Dnajc24	20.0403	0.702049	0.628403	1.11719	0.263911	1
ENSMUSG00000046994	Mars2	49.2463	0.308922	0.276569	1.11698	0.264003	1
ENSMUSG00000024251	Thada	105.788	0.324415	0.290586	1.11642	0.264243	1
ENSMUSG00000061527	Krt5	4.23447	4.11166	3.68413	1.11605	0.264403	1
ENSMUSG00000022469	Rapgef3	66.7315	0.402466	0.360708	1.11577	0.264522	1
ENSMUSG00000024533	Spire1	150.811	0.199299	0.178717	1.11516	0.26478	1
ENSMUSG00000044952	Kctd21	24.478	0.614292	0.550862	1.11515	0.264788	1
ENSMUSG00000030607	Acan	592.04	0.355423	0.318898	1.11454	0.265049	1
ENSMUSG00000000787	Ddx3x	1948.95	0.122764	0.110177	1.11424	0.265175	1
ENSMUSG00000022442	Ttll1	92.5829	0.306409	0.275213	1.11335	0.265558	1
ENSMUSG00000013701	Timm23	26.4786	0.652015	0.585791	1.11305	0.265686	1
ENSMUSG00000087496	Gm13523	1.16048	2.9628	2.66231	1.11287	0.265764	1
ENSMUSG00000031792	Usb1	31.6974	0.537206	0.482824	1.11264	0.265865	1
ENSMUSG00000031916	Cog8	55.3648	0.366017	0.328993	1.11254	0.265907	1
ENSMUSG00000026921	Egfl7	47.8349	0.40683	0.366163	1.11106	0.266541	1
ENSMUSG00000109599	Gm31812	0.831821	3.36951	3.03277	1.11103	0.266554	1
ENSMUSG00000053158	Fes	42.8421	0.489115	0.44024	1.11102	0.26656	1
ENSMUSG00000071054	Safb	382.731	0.242917	0.218797	1.11024	0.266898	1
ENSMUSG00000006732	Mettl1	35.8487	0.425191	0.383077	1.10994	0.267027	1
ENSMUSG00000059810	Rgs3	172.174	0.246933	0.222513	1.10974	0.267109	1
ENSMUSG00000056938	Acbd4	107.763	0.29182	0.263007	1.10955	0.267192	1
ENSMUSG00000104234	5330439B14Rik	1.88695	2.01504	1.81729	1.10881	0.267511	1
ENSMUSG00000044148	1810030O07Rik	84.7879	0.311495	0.280959	1.10869	0.267566	1
ENSMUSG00000059409	Ppp2r5d	180.215	0.169274	0.152764	1.10808	0.267827	1
ENSMUSG00000035704	Alg8	9.12223	0.949557	0.856985	1.10802	0.267853	1
ENSMUSG00000051790	Nlgn2	111.213	0.339462	0.306404	1.10789	0.267909	1
ENSMUSG00000021981	Cab39l	171.636	0.241323	0.217855	1.10773	0.26798	1
ENSMUSG00000095562	Gm21887	3.14205	1.49557	1.35095	1.10705	0.268272	1
ENSMUSG00000091811	Inafm1	43.9311	0.347437	0.313896	1.10685	0.268357	1
ENSMUSG00000025324	Atp10a	279.982	0.330769	0.298859	1.10677	0.268392	1
ENSMUSG00000048911	Rnf24	132.28	0.238074	0.215234	1.10611	0.268678	1
ENSMUSG00000034880	Mrpl34	77.9603	0.517142	0.467556	1.10605	0.268703	1
ENSMUSG00000021273	Fdft1	158.304	0.403597	0.364952	1.10589	0.268773	1
ENSMUSG00000021901	Bap1	156.858	0.230394	0.208369	1.1057	0.268856	1
ENSMUSG00000039158	Akna	116.315	0.320091	0.28951	1.10563	0.268885	1
ENSMUSG00000034235	Usp54	236.834	0.3411	0.308681	1.10503	0.269148	1
ENSMUSG00000096768	Gm47283	7.95489	1.08546	0.982516	1.10477	0.269258	1
ENSMUSG00000059602	Syn3	66.1081	0.451904	0.409049	1.10477	0.26926	1
ENSMUSG00000107023	Gm42715	2.16101	1.79822	1.62888	1.10396	0.269612	1
ENSMUSG00000029346	Srrd	21.8234	0.519456	0.470649	1.1037	0.269722	1
ENSMUSG00000032518	Rpsa	2010.41	0.2281	0.206672	1.10368	0.269732	1
ENSMUSG00000001497	Pax9	12.1665	0.742971	0.673279	1.10351	0.269805	1
ENSMUSG00000041396	Mettl18	8.92757	0.801382	0.726283	1.1034	0.269852	1
ENSMUSG00000027386	Fbln7	143.497	0.323729	0.293422	1.10329	0.269901	1
ENSMUSG00000036136	Fam110c	0.968626	2.45289	2.22366	1.10308	0.269991	1
ENSMUSG00000031446	Cul4a	392.348	0.146123	0.132476	1.10302	0.27002	1
ENSMUSG00000040605	Bace2	43.6592	0.42922	0.389156	1.10295	0.270049	1
ENSMUSG00000038233	Fam198a	10.5578	0.801227	0.726451	1.10293	0.270056	1
ENSMUSG00000032280	Tle3	398.165	0.24701	0.223987	1.10279	0.27012	1
ENSMUSG00000061458	Nol10	71.6677	0.290752	0.263882	1.10182	0.270539	1
ENSMUSG00000029763	Exoc4	379.98	0.187896	0.170616	1.10128	0.270773	1
ENSMUSG00000045071	E130308A19Rik	36.8661	0.444927	0.404072	1.10111	0.270849	1
ENSMUSG00000049751	Rpl36al	1.76952	1.51177	1.37335	1.10079	0.270987	1
ENSMUSG00000049421	Zfp260	270.801	0.214151	0.19465	1.10018	0.271252	1
ENSMUSG00000020185	E2f7	5.17806	1.3841	1.25807	1.10018	0.271255	1
ENSMUSG00000045503	Sys1	33.2025	0.383006	0.348214	1.09992	0.271369	1
ENSMUSG00000032050	Rdx	901.043	0.131064	0.119184	1.09967	0.271475	1
ENSMUSG00000027341	Tmem230	33.2238	0.451767	0.410899	1.09946	0.271568	1
ENSMUSG00000030494	Rhpn2	12.2924	0.595599	0.541942	1.09901	0.271764	1
ENSMUSG00000046178	Nxph1	10.5986	1.08781	0.98994	1.09887	0.271827	1
ENSMUSG00000029149	Krtcap3	1.1893	2.48972	2.26642	1.09852	0.271975	1
ENSMUSG00000058835	Abi1	220.116	0.183968	0.167481	1.09844	0.27201	1
ENSMUSG00000070720	Tmem200b	56.5135	0.43459	0.395806	1.09799	0.27221	1
ENSMUSG00000029388	Eif2b1	63.0699	0.418253	0.380947	1.09793	0.272235	1
ENSMUSG00000060121	Gemin2	16.102	0.642225	0.585344	1.09718	0.272565	1
ENSMUSG00000045679	Pqlc3	100.86	0.385477	0.351346	1.09714	0.272579	1
ENSMUSG00000095789	Nupr1l	2.53387	1.51198	1.37896	1.09646	0.272876	1
ENSMUSG00000043716	Rpl7	1183.95	0.168067	0.153385	1.09572	0.273202	1
ENSMUSG00000026621	1.marras	7.85683	1.3574	1.23905	1.09552	0.273291	1
ENSMUSG00000061689	Dlgap4	516.483	0.220794	0.201709	1.09462	0.273684	1
ENSMUSG00000014039	Prdm15	48.4481	0.441048	0.403009	1.09439	0.273785	1
ENSMUSG00000027475	Kif3b	155.642	0.251092	0.229497	1.09409	0.273914	1
ENSMUSG00000056394	Lig1	67.5241	0.408699	0.373553	1.09409	0.273918	1
ENSMUSG00000001228	Uhrf1	15.664	1.21797	1.11446	1.09288	0.274447	1
ENSMUSG00000001156	Mxd1	100.458	0.325944	0.298316	1.09261	0.274564	1
ENSMUSG00000069607	Cd300ld3	1.37496	2.16965	1.98622	1.09235	0.27468	1
ENSMUSG00000072772	Grcc10	5.28125	0.934601	0.855911	1.09194	0.274861	1
ENSMUSG00000052040	Klf13	528.202	0.182487	0.167138	1.09184	0.274905	1
ENSMUSG00000024896	Minpp1	94.0953	0.312034	0.285879	1.09149	0.275058	1
ENSMUSG00000073988	Ttpa	3.80894	1.07164	0.981896	1.09139	0.2751	1
ENSMUSG00000024212	Mllt1	185.663	0.190372	0.174438	1.09135	0.275121	1
ENSMUSG00000048174	Tmem81	10.4156	0.847167	0.776325	1.09125	0.275162	1
ENSMUSG00000033554	Dph5	33.2536	0.505651	0.463483	1.09098	0.275281	1
ENSMUSG00000071757	Zhx2	307.123	0.206202	0.189016	1.09092	0.275306	1
ENSMUSG00000045107	Saysd1	24.5833	0.487644	0.447295	1.09021	0.275622	1
ENSMUSG00000097131	D230017M19Rik	10.3534	1.04598	0.959513	1.09011	0.275663	1
ENSMUSG00000037395	Rcor3	157.447	0.255729	0.234642	1.08987	0.275772	1
ENSMUSG00000075284	Wipf1	329.248	0.200701	0.184207	1.08954	0.275916	1
ENSMUSG00000032551	1110059G10Rik	26.9183	0.504503	0.463083	1.08944	0.275958	1
ENSMUSG00000068329	Htra2	41.439	0.416125	0.382006	1.08931	0.276015	1
ENSMUSG00000054051	Ercc6	85.8926	0.349147	0.320591	1.08907	0.276122	1
ENSMUSG00000108456	4732496C06Rik	3.63035	1.28247	1.17792	1.08876	0.276258	1
ENSMUSG00000063268	Parp10	50.4108	0.422795	0.388409	1.08853	0.276362	1
ENSMUSG00000027318	Adam33	42.1609	0.654325	0.601188	1.08839	0.276425	1
ENSMUSG00000087249	Gm16062	1.64044	1.83177	1.68335	1.08817	0.27652	1
ENSMUSG00000020463	Ppp4r3b	230.248	0.21787	0.200228	1.08811	0.276546	1
ENSMUSG00000078870	Gm14410	14.1936	0.75169	0.691069	1.08772	0.276718	1
ENSMUSG00000019813	Cep57l1	19.378	0.567978	0.522184	1.0877	0.276729	1
ENSMUSG00000028468	Rgp1	167.829	0.250595	0.230431	1.08751	0.276813	1
ENSMUSG00000030562	Nox4	904.138	0.288181	0.265004	1.08746	0.276835	1
ENSMUSG00000059436	Max	164.059	0.215265	0.19797	1.08736	0.276876	1
ENSMUSG00000001248	Gramd1a	132.509	0.280955	0.258559	1.08662	0.277207	1
ENSMUSG00000024037	Wdr4	40.042	0.387486	0.356706	1.08629	0.277351	1
ENSMUSG00000008305	Tle1	184.418	0.291458	0.268445	1.08573	0.277599	1
ENSMUSG00000039782	Cpeb2	108.489	0.286932	0.264298	1.08564	0.277639	1
ENSMUSG00000055884	Fancm	44.9406	0.343391	0.316415	1.08526	0.277808	1
ENSMUSG00000060373	Hnrnpc	399.445	0.180957	0.166795	1.0849	0.277964	1
ENSMUSG00000078619	Smarcd2	123.391	0.220613	0.203417	1.08454	0.278126	1
ENSMUSG00000030722	Nfatc2ip	28.1253	0.499599	0.46079	1.08422	0.278266	1
ENSMUSG00000024981	Acsl5	603.358	0.5488	0.506271	1.084	0.278363	1
ENSMUSG00000054115	Skp2	11.2953	0.739113	0.682157	1.08349	0.278589	1
ENSMUSG00000015165	Hnrnpl	454.023	0.172525	0.159234	1.08347	0.278599	1
ENSMUSG00000030397	Mark4	142.219	0.190245	0.175594	1.08343	0.278615	1
ENSMUSG00000032607	Amt	5.8149	1.05497	0.97384	1.0833	0.278673	1
ENSMUSG00000095098	Ccdc85b	133.87	0.326186	0.301201	1.08295	0.278829	1
ENSMUSG00000014232	Cluap1	87.0347	0.334526	0.308932	1.08285	0.278876	1
ENSMUSG00000025395	Prim1	17.5362	0.597515	0.551967	1.08252	0.279022	1
ENSMUSG00000024188	Luc7l	114.138	0.294195	0.271857	1.08217	0.279177	1
ENSMUSG00000018672	Copz2	241.259	0.212645	0.196513	1.08209	0.279213	1
ENSMUSG00000026678	Rgs5	3964.19	0.327712	0.302933	1.0818	0.279343	1
ENSMUSG00000091705	H2-Q2	2.73145	2.60172	2.40561	1.08152	0.279465	1
ENSMUSG00000002658	Gtf2f1	219.228	0.235834	0.218073	1.08145	0.279498	1
ENSMUSG00000021819	Zswim8	289.61	0.265829	0.245819	1.0814	0.279517	1
ENSMUSG00000028184	Adgrl2	917.096	0.263238	0.24345	1.08128	0.279572	1
ENSMUSG00000039656	Rxrb	131.452	0.263531	0.243769	1.08107	0.279666	1
ENSMUSG00000061559	Wdr61	76.0516	0.367561	0.339999	1.08106	0.279669	1
ENSMUSG00000026344	Lypd1	12.7931	0.873043	0.807835	1.08072	0.279822	1
ENSMUSG00000045854	Lyrm2	33.5362	0.445401	0.412574	1.07957	0.280335	1
ENSMUSG00000009073	Nf2	422.4	0.168615	0.156205	1.07944	0.28039	1
ENSMUSG00000028565	Nfia	1300.57	0.137354	0.12726	1.07932	0.280444	1
ENSMUSG00000054199	Gon4l	205.506	0.217532	0.20161	1.07898	0.280597	1
ENSMUSG00000092187	Gm20457	2.48407	1.27837	1.18501	1.07878	0.280684	1
ENSMUSG00000020719	Ddx5	2106.04	0.189872	0.176066	1.07842	0.280847	1
ENSMUSG00000097122	Gm26624	1.65866	2.12292	1.96941	1.07795	0.281058	1
ENSMUSG00000031253	Srpx2	82.1482	0.413703	0.383877	1.0777	0.281169	1
ENSMUSG00000049516	Spty2d1	188.13	0.203676	0.189008	1.07761	0.281209	1
ENSMUSG00000038060	Dlec1	4.05389	1.22254	1.13505	1.07708	0.281444	1
ENSMUSG00000040254	Sema3d	1066.99	0.259216	0.240735	1.07677	0.281584	1
ENSMUSG00000038416	Cdc16	127.676	0.210083	0.195106	1.07676	0.281586	1
ENSMUSG00000026708	Cenpl	7.3147	0.958353	0.890206	1.07655	0.28168	1
ENSMUSG00000030086	Chchd6	32.7269	0.497594	0.462357	1.07621	0.281833	1
ENSMUSG00000021697	Depdc1b	1.495	2.59909	2.41564	1.07594	0.281953	1
ENSMUSG00000032691	Nlrp3	5.67792	1.3416	1.24779	1.07518	0.282296	1
ENSMUSG00000097774	Gm26565	1.83707	2.01555	1.87491	1.07501	0.28237	1
ENSMUSG00000038301	Snx10	140.48	0.362077	0.336978	1.07448	0.282606	1
ENSMUSG00000042826	Fgf11	37.8294	0.388072	0.361332	1.074	0.282821	1
ENSMUSG00000073755	5730409E04Rik	152.717	0.258762	0.240974	1.07382	0.282905	1
ENSMUSG00000056941	Commd7	81.9578	0.288542	0.268731	1.07372	0.282947	1
ENSMUSG00000031901	Dus2	32.7701	0.438641	0.408623	1.07346	0.283064	1
ENSMUSG00000022490	Ppp1r1a	37.1554	0.705284	0.65705	1.07341	0.283087	1
ENSMUSG00000043535	Setx	344.288	0.148134	0.138004	1.07341	0.283088	1
ENSMUSG00000029122	Evc	315.508	0.282022	0.262896	1.07275	0.283383	1
ENSMUSG00000055917	Zfp277	62.5088	0.281238	0.262198	1.07262	0.283443	1
ENSMUSG00000027936	Crtc2	94.1094	0.240532	0.224307	1.07233	0.28357	1
ENSMUSG00000036552	Ermard	16.0254	0.493177	0.459953	1.07223	0.283615	1
ENSMUSG00000037519	Ppfia1	427.405	0.192331	0.17953	1.0713	0.284034	1
ENSMUSG00000043510	Hscb	20.9128	0.528707	0.493551	1.07123	0.284066	1
ENSMUSG00000070565	Rasal2	534.133	0.257899	0.240774	1.07112	0.284114	1
ENSMUSG00000002104	Rapsn	8.03745	1.00998	0.943197	1.0708	0.284259	1
ENSMUSG00000004637	Wwox	46.8745	0.459323	0.428989	1.07071	0.284299	1
ENSMUSG00000035441	Myo1d	772.295	0.250081	0.233569	1.07069	0.284308	1
ENSMUSG00000033356	Pus7l	12.7745	0.77692	0.725664	1.07063	0.284334	1
ENSMUSG00000075040	Zfp408	27.5812	0.521751	0.487444	1.07038	0.284447	1
ENSMUSG00000042978	Sbk1	149.752	0.494812	0.462277	1.07038	0.284448	1
ENSMUSG00000079465	Col4a3	172.285	0.402054	0.375675	1.07022	0.284521	1
ENSMUSG00000106137	Gm42538	2.40669	1.71593	1.60379	1.06992	0.284656	1
ENSMUSG00000055943	Emc7	249.887	0.142232	0.132969	1.06966	0.28477	1
ENSMUSG00000029352	Crybb3	2.85186	1.05489	0.986944	1.06885	0.285138	1
ENSMUSG00000086514	Gm11747	2.72485	1.42999	1.33788	1.06885	0.285139	1
ENSMUSG00000035824	Tk2	80.0385	0.321849	0.301194	1.06858	0.28526	1
ENSMUSG00000054659	Pm20d2	51.096	0.340732	0.318869	1.06856	0.285266	1
ENSMUSG00000029482	Aacs	404.035	0.584712	0.547291	1.06837	0.285352	1
ENSMUSG00000032487	Ptgs2	161.545	0.451342	0.422474	1.06833	0.285372	1
ENSMUSG00000028879	Stx12	355.647	0.163688	0.153271	1.06797	0.285534	1
ENSMUSG00000029034	Ints11	48.0074	0.408688	0.382775	1.0677	0.285657	1
ENSMUSG00000002325	Irf9	81.339	0.327213	0.306562	1.06736	0.285808	1
ENSMUSG00000036983	Tfb1m	15.1188	0.589072	0.551898	1.06736	0.285811	1
ENSMUSG00000028883	Sema3a	124.414	0.376986	0.353468	1.06654	0.286182	1
ENSMUSG00000040365	Trim41	102.305	0.278077	0.260791	1.06628	0.286296	1
ENSMUSG00000005481	Ddx39	38.5632	0.381685	0.357977	1.06623	0.286321	1
ENSMUSG00000005687	Bcas2	113.708	0.288796	0.270958	1.06583	0.286499	1
ENSMUSG00000035295	Wdr38	1.48707	1.7636	1.65491	1.06568	0.286569	1
ENSMUSG00000021811	Dnajc9	58.5113	0.346379	0.325062	1.06558	0.286616	1
ENSMUSG00000009079	Ewsr1	450.352	0.178698	0.167797	1.06497	0.286891	1
ENSMUSG00000038524	Fchsd1	41.787	0.431859	0.405875	1.06402	0.28732	1
ENSMUSG00000063439	B9d2	18.0268	0.413861	0.388988	1.06394	0.287354	1
ENSMUSG00000070323	Mmp27	2.85649	2.02972	1.90855	1.06348	0.287563	1
ENSMUSG00000056758	Hmga2	3.33836	2.16058	2.03174	1.06341	0.287594	1
ENSMUSG00000053877	Srcap	60.6646	0.42807	0.402877	1.06253	0.287995	1
ENSMUSG00000079563	Pglyrp2	2.78475	2.42315	2.28149	1.06209	0.288194	1
ENSMUSG00000037138	Aff3	198.829	0.312391	0.294202	1.06182	0.288315	1
ENSMUSG00000030340	Scnn1a	9.4168	1.03913	0.979094	1.06132	0.288545	1
ENSMUSG00000028483	Snapc3	62.6868	0.390512	0.368035	1.06107	0.288657	1
ENSMUSG00000030213	Atf7ip	546.441	0.137531	0.129637	1.0609	0.288737	1
ENSMUSG00000026662	Sephs1	92.5201	0.263644	0.24858	1.0606	0.288873	1
ENSMUSG00000005897	Nr2c1	60.0133	0.317547	0.299609	1.05987	0.289204	1
ENSMUSG00000026927	Sdccag3	117.668	0.315973	0.298295	1.05927	0.289479	1
[truncated: 13,249 more rows]

## Sheet: ST5
Supplementary Table 5. Differential expression analysis for male (n=3) versus female (n=6) samples in individual RNA fraction SMCTRAP IP using DESeq2.
SMCTRAP IP Female Vs SMCTRAP IP Male DESeq2
geneID	geneName	baseMean	log2FoldChange	lfcSE	stat	pvalue	padj
ENSMUSG00000061787	Rps17	845.597	0.854685	0.125468	6.812	9.63e-12	1.08e-07
ENSMUSG00000074884	Serf2	961.933	0.884799	0.13097	6.75574	1.42e-11	1.08e-07
ENSMUSG00000025967	Eef1b2	654.939	0.8266	0.125693	6.57632	4.82e-11	2.39e-07
ENSMUSG00000068523	Gng5	87.6708	1.59972	0.244727	6.53676	6.29e-11	2.39e-07
ENSMUSG00000091537	Tma7	104.908	1.98811	0.342656	5.80207	6.55e-09	1.42e-05
ENSMUSG00000086991	Gm15334	17.6188	4.77836	0.85666	5.5779	2.43e-08	4.63e-05
ENSMUSG00000079641	Rpl39	107.422	1.58244	0.287339	5.50724	3.65e-08	6.17e-05
ENSMUSG00000042043	Tbca	112.22	1.44048	0.307499	4.6845	2.81e-06	0.00427202
ENSMUSG00000000740	Rpl13	446.639	0.788278	0.171772	4.58908	4.45e-06	0.00616077
ENSMUSG00000024914	Drap1	438.097	0.706936	0.155306	4.55188	5.32e-06	0.00674459
ENSMUSG00000035189	Ano4	29.4841	2.46131	0.562301	4.37721	1.2e-05	0.0129096
ENSMUSG00000042541	Sem1	472.856	0.826739	0.189409	4.36484	1.27e-05	0.0129096
ENSMUSG00000019362	D8Ertd738e	263.294	0.684029	0.160644	4.25804	2.06e-05	0.0176391
ENSMUSG00000059070	Rpl18	256.959	0.855043	0.201126	4.25128	2.13e-05	0.0176391
ENSMUSG00000057863	Rpl36	481.357	0.715655	0.169605	4.21953	2.45e-05	0.0186324
ENSMUSG00000028729	Ebna1bp2	143.187	0.707734	0.168812	4.19244	2.76e-05	0.0191432
ENSMUSG00000038803	Ost4	131.581	0.928323	0.221458	4.19186	2.77e-05	0.0191432
ENSMUSG00000021660	Btf3	141.41	0.945844	0.227987	4.14868	3.34e-05	0.0221313
ENSMUSG00000048758	Rpl29	190.395	1.24566	0.304343	4.09296	4.26e-05	0.0248948
ENSMUSG00000115420	AL732506.1	2237.01	2.03065	0.498001	4.0776	4.55e-05	0.0248948
ENSMUSG00000071528	Usmg5	40.9094	2.97452	0.729713	4.0763	4.58e-05	0.0248948
ENSMUSG00000090247	Bloc1s1	15.2151	2.67925	0.657303	4.07612	4.58e-05	0.0248948
ENSMUSG00000028024	Enpep	134.592	1.04744	0.259991	4.02875	5.61e-05	0.0294332
ENSMUSG00000031950	Gabarapl2	59.4059	1.47163	0.36867	3.99174	6.56e-05	0.0322075
ENSMUSG00000030245	Golt1b	2077.58	2.18624	0.549617	3.97776	6.96e-05	0.032416
ENSMUSG00000046364	Rpl27a	317.511	0.97228	0.244577	3.97535	7.03e-05	0.032416
ENSMUSG00000093674	Rpl41	387.714	0.694555	0.178757	3.88547	0.000102134	0.0457261
ENSMUSG00000012705	Retn	42.2219	5.25883	1.35908	3.86939	0.000109107	0.0474521
ENSMUSG00000014856	Tmem208	33.1928	1.53189	0.401843	3.81216	0.000137758	0.0566743
ENSMUSG00000050240	Hic2	23.7082	4.45736	1.17905	3.78045	NA	NA
ENSMUSG00000089665	Fcor	13.8572	5.53606	1.47497	3.75334	0.000174495	0.0698992
ENSMUSG00000026021	Sumo1	183.759	0.952163	0.254274	3.74463	0.000180657	0.070512
ENSMUSG00000025135	Anapc11	125.3	0.81725	0.22042	3.70769	0.000209162	0.0784713
ENSMUSG00000015341	Golga7	77.8197	1.00041	0.273682	3.65535	0.000256828	0.0877162
ENSMUSG00000031839	Hsbp1	459.463	0.579151	0.158546	3.65288	0.000259311	0.0877162
ENSMUSG00000009013	Dynll1	686.292	0.897069	0.246875	3.6337	0.000279382	0.0924512
ENSMUSG00000036781	Rps27l	83.5694	1.06701	0.294496	3.62318	0.000291009	0.0942496
ENSMUSG00000011263	Exoc3l2	8.16872	5.64317	1.56684	3.60161	0.00031625	0.100291
ENSMUSG00000098678	Mroh6	7.30875	3.89386	1.08795	3.57909	0.000344788	0.107109
ENSMUSG00000086411	Gm14236	5.21219	4.81403	1.35526	3.55211	0.000382155	0.116343
ENSMUSG00000024121	Atp6v0c	41.6385	1.34123	0.386584	3.46945	0.00052152	0.144338
ENSMUSG00000020526	Znhit3	43.4856	2.54299	0.733293	3.46791	NA	NA
ENSMUSG00000052794	1700030K09Rik	24.5476	1.90369	0.549994	3.46129	0.000537601	0.146132
ENSMUSG00000066551	Hmgb1	368.621	0.760252	0.221342	3.43475	0.000593105	0.15839
ENSMUSG00000042607	Asb4	3.89579	5.63911	1.65813	3.40088	0.000671703	0.176287
ENSMUSG00000034152	Exoc3	283.609	0.450707	0.132775	3.39453	0.000687469	0.177367
ENSMUSG00000017978	Cadps2	15.2015	2.96335	0.87614	3.38228	0.000718874	0.182378
ENSMUSG00000026638	Irf6	12.56	4.64446	1.37838	3.36951	0.00075303	0.184015
ENSMUSG00000020022	Ndufa12	136.499	1.21236	0.360135	3.36639	0.00076159	0.184015
ENSMUSG00000115783	Bc1	1131.76	1.97719	0.591758	3.34122	0.000834106	0.198387
ENSMUSG00000030218	Mgp	20527.7	0.99725	0.298922	3.33615	0.000849465	0.198725
ENSMUSG00000026197	Zfand2b	37.1558	1.12802	0.338755	3.32991	0.000868741	0.198725
ENSMUSG00000029455	Aldh2	1452.58	0.488628	0.146983	3.32438	0.00088616	0.198725
ENSMUSG00000033020	Polr2f	71.5136	0.92462	0.27977	3.30492	0.000950021	0.206589
ENSMUSG00000050856	Atp5k	228.322	1.32794	0.402834	3.2965	0.000978968	0.209885
ENSMUSG00000041762	Gpr155	76.2573	0.926258	0.287726	3.21923	0.00128534	0.254154
ENSMUSG00000021692	Dimt1	36.8095	1.48359	0.461403	3.21539	0.00130268	0.254154
ENSMUSG00000023861	Mpc1	225.749	1.49343	0.466272	3.20291	0.00136047	0.254154
ENSMUSG00000035530	Eif1	466.357	0.394061	0.123102	3.20108	0.00136911	0.254154
ENSMUSG00000033777	Tlr13	33.2648	4.66706	1.46145	3.19344	0.00140589	0.257837
ENSMUSG00000039221	Rpl22l1	27.7161	1.74335	0.548083	3.18082	0.0014686	0.266131
ENSMUSG00000032359	Ctsh	455.055	0.666055	0.210537	3.1636	0.00155832	0.275823
ENSMUSG00000106918	Mrpl33	88.2709	0.881678	0.279233	3.1575	0.00159129	0.278422
ENSMUSG00000058407	Txndc9	127.166	0.792451	0.251516	3.1507	0.00162882	0.281749
ENSMUSG00000022912	Pros1	340.919	0.645667	0.205673	3.13929	0.00169355	0.283288
ENSMUSG00000052974	Cyp2f2	20.1066	4.3751	1.41187	3.09881	0.00194302	0.306471
ENSMUSG00000096916	Zfp850	25.6705	3.61966	1.16948	3.0951	NA	NA
ENSMUSG00000024081	Cebpz	199.049	0.484265	0.157364	3.07735	0.0020885	0.317571
ENSMUSG00000028869	Gnl2	134.174	0.607272	0.197931	3.06811	0.00215419	0.317571
ENSMUSG00000044068	Zrsr1	630.355	0.812286	0.265391	3.06071	0.00220812	0.317571
ENSMUSG00000050069	Grem2	44.12	1.94894	0.636855	3.06026	0.00221144	0.317571
ENSMUSG00000030983	Bccip	243.588	0.643862	0.21157	3.04325	0.00234035	0.328221
ENSMUSG00000003039	Fam32a	283.644	0.58405	0.192339	3.03657	0.00239288	0.328221
ENSMUSG00000009927	Rps25	109.184	0.933089	0.307506	3.03438	0.00241034	0.328221
ENSMUSG00000066613	Zfp932	11.0203	3.59454	1.18588	3.03111	0.00243654	0.328221
ENSMUSG00000014769	Psmb1	287.29	0.464912	0.155225	2.99507	0.00274379	0.363183
ENSMUSG00000035247	Hectd1	821.988	0.326659	0.109714	2.97736	0.0029074	0.375054
ENSMUSG00000023393	Slc17a9	5.74736	4.43233	1.49127	2.97218	0.00295694	0.37824
ENSMUSG00000090086	AI480526	15.2713	3.8311	1.29344	2.96194	0.0030571	0.384588
ENSMUSG00000029817	Tra2a	154.156	1.4328	0.485131	2.95342	0.00314278	0.387541
ENSMUSG00000028330	Ncbp1	154.495	0.598777	0.202982	2.9499	0.00317872	0.387541
ENSMUSG00000018585	Atox1	115.25	0.815408	0.277437	2.93907	0.00329195	0.392249
ENSMUSG00000007721	Ccdc124	266.068	0.497803	0.169648	2.93432	0.00334278	0.394448
ENSMUSG00000050592	Fam78a	12.4291	4.46306	1.52501	2.92658	0.00342708	0.398222
ENSMUSG00000041219	Arhgap11a	22.0984	2.875	0.984753	2.91951	0.00350581	0.401825
ENSMUSG00000004268	Emg1	60.5431	0.830684	0.284572	2.91906	0.00351089	0.401825
ENSMUSG00000027487	Cdk5rap1	23.9376	1.25824	0.434239	2.89758	0.00376057	0.416867
ENSMUSG00000007107	Atp1a4	5.48964	4.9632	1.71316	2.8971	0.00376625	0.416867
ENSMUSG00000026377	Nifk	65.7459	0.835302	0.289268	2.88765	0.00388136	0.416867
ENSMUSG00000020528	Prpsap2	32.5253	1.06697	0.369536	2.88733	0.0038853	0.416867
ENSMUSG00000075703	Selenoi	193.113	2.64013	0.914478	2.88703	0.00388896	0.416867
ENSMUSG00000018509	Cenpv	13.2982	2.26168	0.783624	2.88619	0.00389939	0.416867
ENSMUSG00000000827	Tpd52l2	216.092	0.519769	0.180446	2.88047	0.00397078	0.416867
ENSMUSG00000037742	Eef1a1	5034.25	0.427852	0.14854	2.88038	0.00397192	0.416867
ENSMUSG00000020460	Rps27a	262.043	0.757269	0.263752	2.87115	0.00408986	0.416867
ENSMUSG00000078427	Sarnp	73.9048	0.61625	0.214823	2.86864	0.00412236	0.416867
ENSMUSG00000086290	Snhg12	36.1845	1.77292	0.619405	2.86229	0.0042059	0.416867
ENSMUSG00000036513	Commd2	36.3512	1.10995	0.38803	2.86046	0.00423025	0.416867
ENSMUSG00000038717	Atp5l	15.4613	2.62532	0.918052	2.85966	0.00424096	0.416867
ENSMUSG00000031149	Praf2	32.6182	1.09814	0.384125	2.8588	0.00425248	0.416867
ENSMUSG00000010376	Nedd8	178.59	0.747858	0.261733	2.85733	0.00427219	0.416867
ENSMUSG00000038331	Satb2	47.3711	1.38872	0.486429	2.85493	0.0043047	0.417364
ENSMUSG00000073490	Ifi207	64.9012	1.39459	0.492291	2.83286	0.00461342	0.428994
ENSMUSG00000075266	Cenpw	5.88171	2.99452	1.05729	2.83227	0.00462192	0.428994
ENSMUSG00000021594	Srd5a1	3.90811	3.60226	1.27851	2.81755	0.00483917	0.439477
ENSMUSG00000022407	Adsl	119.735	0.582515	0.206864	2.81593	0.00486365	0.439477
ENSMUSG00000078190	Dnm3os	60.5775	2.38317	0.847138	2.81321	0.00490502	0.439477
ENSMUSG00000028969	Cdk5	57.2386	0.919486	0.328996	2.79483	0.00519278	0.456905
ENSMUSG00000057278	Snrpg	14.6576	2.03614	0.731864	2.78213	0.0054003	0.464426
ENSMUSG00000020738	Sumo2	5.12796	4.10456	1.48167	2.77023	0.00560168	0.476362
ENSMUSG00000063882	Uqcrh	510.665	0.979429	0.354524	2.76266	0.00573322	0.482587
ENSMUSG00000022037	Clu	4056.36	0.580752	0.210374	2.76057	0.00576999	0.482587
ENSMUSG00000003849	Nqo1	49.2381	0.914122	0.331706	2.75582	0.00585456	0.486984
ENSMUSG00000016918	Sulf1	3381.01	0.576201	0.2096	2.74905	0.00597691	0.491786
ENSMUSG00000038578	Susd1	5.7703	3.99492	1.45487	2.74589	0.00603464	0.493867
ENSMUSG00000022841	Ap2m1	323.03	0.509822	0.186195	2.73811	0.00617937	0.503007
ENSMUSG00000039016	Timm8b	103.504	0.798568	0.291853	2.7362	0.00621526	0.503238
ENSMUSG00000079523	Tmsb10	177.783	0.813368	0.298067	2.72881	0.0063564	0.506582
ENSMUSG00000059518	Znhit1	80.4151	0.630015	0.231158	2.72547	0.00642096	0.507982
ENSMUSG00000037824	Tspan14	52.952	1.29121	0.474823	2.71936	0.0065409	0.507982
ENSMUSG00000028954	Nub1	340.651	0.357192	0.131644	2.71332	0.00666124	0.509414
ENSMUSG00000045725	Prr15	64.1392	0.950316	0.350849	2.70862	0.00675637	0.509414
ENSMUSG00000028476	Reck	595.641	0.594263	0.219544	2.7068	0.00679352	0.509414
ENSMUSG00000031101	Sash3	18.1377	4.50549	1.66612	2.70418	0.00684724	0.510925
ENSMUSG00000051177	Plcb1	398.322	0.542061	0.200764	2.69999	0.00693422	0.514892
ENSMUSG00000031517	Gpm6a	16.5304	1.7482	0.651788	2.68216	0.00731481	0.524914
ENSMUSG00000020485	Supt4a	38.4169	1.01576	0.378886	2.6809	0.00734236	0.524914
ENSMUSG00000003134	Tbc1d8	44.3983	0.935618	0.34962	2.6761	0.0074485	0.524914
ENSMUSG00000037563	Rps16	141.273	0.708505	0.264947	2.67414	0.00749209	0.524914
ENSMUSG00000097080	1700086O06Rik	4.2039	4.99267	1.86903	2.67127	0.00755652	0.524914
ENSMUSG00000021843	Ktn1	746.103	0.493715	0.185254	2.66507	0.00769715	0.524914
ENSMUSG00000063787	Chchd1	76.9202	0.834977	0.313443	2.66389	0.00772439	0.524914
ENSMUSG00000036523	Greb1	4.87594	5.10502	1.91993	2.65897	0.00783809	0.52733
ENSMUSG00000018661	Cog1	107.167	0.530113	0.199377	2.65884	0.00784104	0.52733
ENSMUSG00000022194	Pabpn1	27.2926	1.38	0.520598	2.65081	0.00802998	0.531445
ENSMUSG00000041891	Lman1	532.525	0.434677	0.164127	2.64842	0.00808697	0.531647
ENSMUSG00000078812	Eif5a	698.76	0.404396	0.153007	2.64298	0.00821795	0.532313
ENSMUSG00000024713	Pcsk5	1091.07	0.768077	0.291294	2.63678	0.0083697	0.534757
ENSMUSG00000033845	Mrpl15	119.082	0.825936	0.31361	2.63364	0.00844743	0.534757
ENSMUSG00000041035	Gm17018	24.9268	1.08633	0.413782	2.62536	0.00865564	0.534757
ENSMUSG00000031377	Bmx	18.4574	2.89897	1.11409	2.6021	0.00926556	0.554351
ENSMUSG00000014786	Slc9a5	4.5179	3.93843	1.51471	2.60012	0.00931908	0.554351
ENSMUSG00000063531	Sema3e	82.8953	0.94021	0.361676	2.59959	0.00933352	0.554351
ENSMUSG00000025332	Kdm5c	470.33	0.498217	0.191728	2.59856	0.0093615	0.554351
ENSMUSG00000090553	Snrpe	45.2936	1.18361	0.456036	2.59543	0.00944734	0.554351
ENSMUSG00000038633	Degs1	369.915	0.416969	0.160866	2.59202	0.00954137	0.554351
ENSMUSG00000069171	Nr2f1	54.4627	2.2565	0.871216	2.59005	0.00959612	0.554351
ENSMUSG00000024646	Cyb5a	261.017	0.706723	0.272989	2.58884	0.00963003	0.554351
ENSMUSG00000021552	Gkap1	85.9537	0.62523	0.241787	2.58587	0.00971335	0.554351
ENSMUSG00000027834	Serpini1	397.115	0.625732	0.242236	2.58316	0.00979012	0.556064
ENSMUSG00000003429	Rps11	404.319	0.506305	0.197896	2.55844	0.0105143	0.586707
ENSMUSG00000002068	Ccne1	4.86246	3.75015	1.46777	2.55501	0.0106185	0.586707
ENSMUSG00000009687	Fxyd5	320.303	0.685976	0.268519	2.55466	0.010629	0.586707
ENSMUSG00000042133	Ppig	446.543	0.372399	0.145778	2.55455	0.0106324	0.586707
ENSMUSG00000026222	Sp100	78.9995	0.992365	0.388496	2.55437	0.0106379	0.586707
ENSMUSG00000031990	Jam3	230.711	0.563057	0.220505	2.55349	0.010665	0.586707
ENSMUSG00000003184	Irf3	76.5065	0.630599	0.246968	2.55336	0.0106689	0.586707
ENSMUSG00000020267	Hint1	260.319	0.586551	0.22997	2.55055	0.0107552	0.586707
ENSMUSG00000038252	Ncapd2	104.572	1.05676	0.414601	2.54886	0.0108075	0.586707
ENSMUSG00000032220	Myo1e	447.561	0.646632	0.253713	2.54868	0.0108131	0.586707
ENSMUSG00000006288	Ttc5	82.0901	0.644341	0.25287	2.54811	0.0108307	0.586707
ENSMUSG00000025413	Ttc4	59.5388	0.750162	0.294576	2.54658	0.0108783	0.587196
ENSMUSG00000003974	Grm3	15.2689	1.88125	0.739425	2.54421	0.0109527	0.589121
ENSMUSG00000062328	Rpl17	635.503	0.467887	0.184044	2.54225	0.0110142	0.590345
ENSMUSG00000021938	Pspc1	132.407	0.633668	0.24966	2.53812	0.0111449	0.590852
ENSMUSG00000021136	Smoc1	2367.9	0.516765	0.203612	2.53799	0.0111492	0.590852
ENSMUSG00000025508	Rplp2	1608.94	0.333285	0.131339	2.53759	0.0111618	0.590852
ENSMUSG00000041881	Ndufa7	125.085	0.855314	0.338258	2.52858	0.0114523	0.590852
ENSMUSG00000035000	Dpp4	16.0759	3.13765	1.24208	2.52612	0.0115329	0.590852
ENSMUSG00000021494	Ddx41	166.727	0.75649	0.299492	2.52592	0.0115397	0.590852
ENSMUSG00000086360	Gm16214	2.74938	4.96591	1.97116	2.51928	0.0117594	0.590852
ENSMUSG00000090862	Rps13	109.066	0.732203	0.290645	2.51923	0.011761	0.590852
ENSMUSG00000017499	Cdc6	5.08634	3.7635	1.49432	2.51853	0.0117846	0.590852
ENSMUSG00000069833	Ahnak	11274.7	0.604625	0.240085	2.51838	0.0117895	0.590852
ENSMUSG00000027236	Eif3j1	114.966	0.606446	0.241055	2.5158	0.0118763	0.590852
ENSMUSG00000029670	Ing3	68.9802	0.69676	0.276961	2.51574	0.0118784	0.590852
ENSMUSG00000034892	Rps29	273.561	0.593464	0.236039	2.51426	0.0119283	0.590852
ENSMUSG00000056671	Prelid2	5.73337	2.69412	1.07155	2.51423	0.0119292	0.590852
ENSMUSG00000078853	Igtp	34.1516	1.49114	0.593262	2.51346	0.0119552	0.590852
ENSMUSG00000026869	Psmd5	111.26	0.571374	0.227882	2.50732	0.0121649	0.597311
ENSMUSG00000084792	1700056N10Rik	3.59617	4.56973	1.82345	2.50608	0.0122076	0.597311
ENSMUSG00000049775	Tmsb4x	4891.94	0.426204	0.170609	2.49813	0.0124852	0.60333
ENSMUSG00000026365	Cfh	3360.14	0.511016	0.204763	2.49564	0.0125729	0.605351
ENSMUSG00000031488	Rab11fip1	21.5667	1.71944	0.691856	2.48526	0.0129456	0.610375
ENSMUSG00000022771	Ppil2	115.395	0.556345	0.223888	2.48493	0.0129579	0.610375
ENSMUSG00000033054	Npat	84.6948	0.7108	0.286317	2.48256	0.0130441	0.610375
ENSMUSG00000020803	Txndc17	133.124	0.490044	0.197611	2.47984	0.0131442	0.610375
ENSMUSG00000015013	Trappc2l	33.117	0.918237	0.370356	2.47934	0.0131627	0.610375
ENSMUSG00000016833	Mrps18c	34.0108	0.800407	0.322935	2.47854	0.0131921	0.610375
ENSMUSG00000031090	Nadsyn1	16.0634	1.4808	0.598188	2.47547	0.0133059	0.610375
ENSMUSG00000009640	Dmap1	43.0535	0.84488	0.341412	2.47467	0.0133361	0.610375
ENSMUSG00000032580	Rbm5	418.863	0.508763	0.2056	2.47453	0.0133412	0.610375
ENSMUSG00000032122	Slc37a2	58.072	1.91084	0.772609	2.47323	0.0133899	0.610375
ENSMUSG00000003316	Glg1	3010.8	0.314405	0.127209	2.47157	0.013452	0.610375
ENSMUSG00000033938	Ndufb7	260.532	0.853475	0.345805	2.46808	0.0135838	0.610375
ENSMUSG00000033715	Akr1c14	83.3945	0.984625	0.399416	2.46517	0.013695	0.610375
ENSMUSG00000007656	Arpp19	200.367	0.499569	0.20277	2.46372	0.0137504	0.610375
ENSMUSG00000015672	Mrpl32	50.0673	0.785919	0.319172	2.46237	0.0138023	0.610375
ENSMUSG00000032382	Snx1	185.731	0.400101	0.162697	2.45918	0.0139255	0.610375
ENSMUSG00000036572	Upf3b	108.73	0.697222	0.283663	2.45792	0.0139744	0.610375
ENSMUSG00000025504	Eps8l2	64.9119	0.899434	0.366032	2.45725	0.0140004	0.610375
ENSMUSG00000021186	Fbln5	3205.48	0.543193	0.221134	2.4564	0.0140338	0.610375
ENSMUSG00000075467	Dnlz	75.56	0.928263	0.378058	2.45535	0.0140749	0.610375
ENSMUSG00000072872	Rybp	55.1427	0.830492	0.338663	2.45227	0.014196	0.610375
ENSMUSG00000052087	Rgs14	7.25693	3.89761	1.59049	2.45058	0.0142627	0.610375
ENSMUSG00000028757	Ddost	510.449	0.319749	0.130516	2.44988	0.0142905	0.610375
ENSMUSG00000037254	Itih2	208.352	0.731309	0.298653	2.4487	0.0143374	0.610375
ENSMUSG00000027878	Notch2	1449.36	0.361821	0.147787	2.44825	0.0143552	0.610375
ENSMUSG00000056770	Setd3	354.374	0.343715	0.140627	2.44416	0.014519	0.61562
ENSMUSG00000047767	Atg16l2	50.349	1.1553	0.47332	2.44085	0.0146529	0.617857
ENSMUSG00000022338	Eny2	61.924	0.634696	0.260555	2.43594	0.014853	0.620073
ENSMUSG00000079190	AC133103.1	3.97244	4.37383	1.7978	2.43288	0.0149792	0.622989
ENSMUSG00000028830	AU040320	133.641	0.508947	0.210052	2.42296	0.0153945	0.625836
ENSMUSG00000028419	Chmp5	219.952	0.510384	0.210735	2.42193	0.0154385	0.625836
ENSMUSG00000020901	Pik3r5	40.4007	2.14157	0.884979	2.41991	0.0155242	0.625836
ENSMUSG00000038005	Hpf1	59.2422	0.64347	0.265998	2.41908	0.01556	0.625836
ENSMUSG00000031360	Ctps2	96.2828	0.499807	0.206627	2.41889	0.015568	0.625836
ENSMUSG00000038039	Gcc2	155.459	0.52699	0.218057	2.41675	0.0156597	0.626429
ENSMUSG00000025271	Pfkfb1	27.7414	2.21617	0.917384	2.41575	0.0157029	0.626429
ENSMUSG00000073616	Cops9	44.7826	0.973165	0.403692	2.41067	0.0159234	0.629331
ENSMUSG00000028998	Tomm7	310.622	0.676601	0.281355	2.40479	0.0161816	0.636474
ENSMUSG00000063558	Aox1	192.123	0.551668	0.230141	2.39708	0.0165262	0.646689
ENSMUSG00000002345	Borcs8	73.2049	0.70833	0.296274	2.39079	0.0168121	0.649527
ENSMUSG00000091405	Hist2h4	68.4567	0.875536	0.367461	2.38267	0.0171878	0.653928
ENSMUSG00000027405	Nop56	83.295	0.649641	0.272702	2.38224	0.0172077	0.653928
ENSMUSG00000060636	Rpl35a	108.458	0.626478	0.263309	2.37925	0.0173479	0.653928
ENSMUSG00000079564	Gm11149	5.81836	2.49608	1.04988	2.37749	0.017431	0.653928
ENSMUSG00000026511	Srp9	45.2143	0.805279	0.33873	2.37735	0.0174377	0.653928
ENSMUSG00000020354	Sgcd	390.689	0.541979	0.228265	2.37434	0.0175804	0.653928
ENSMUSG00000001228	Uhrf1	15.664	3.27272	1.37877	2.37365	0.0176134	0.653928
ENSMUSG00000036923	Stox1	2.58677	5.07401	2.14021	2.3708	0.0177497	0.654368
ENSMUSG00000022951	Rcan1	139.721	0.633373	0.267726	2.36575	0.0179936	0.658409
ENSMUSG00000016018	Skiv2l2	227.299	0.455794	0.192888	2.363	0.0181274	0.659613
ENSMUSG00000073652	Apol7d	29.2054	1.73508	0.734858	2.36111	0.0182206	0.659613
ENSMUSG00000036570	Fxyd1	506.173	0.47628	0.20201	2.3577	0.0183885	0.659613
ENSMUSG00000021760	Gpx8	229.201	0.446691	0.189465	2.35764	0.0183913	0.659613
ENSMUSG00000059291	Rpl11	328.502	0.447904	0.190252	2.35426	0.0185595	0.659613
ENSMUSG00000090266	Mettl23	25.7512	1.14758	0.487686	2.35311	0.0186169	0.659613
ENSMUSG00000022678	Nde1	89.8342	0.674703	0.28708	2.35022	0.0187621	0.659613
ENSMUSG00000027597	Ahcy	19.8757	1.06379	0.452894	2.34886	0.0188308	0.659613
ENSMUSG00000052033	Pfdn4	48.1948	0.795346	0.33875	2.34788	0.0188804	0.659613
ENSMUSG00000029076	Sdf4	736.354	0.304676	0.129871	2.34598	0.018977	0.661025
ENSMUSG00000021703	Serinc5	142.558	0.520792	0.222201	2.34379	0.0190891	0.6619
ENSMUSG00000023967	Mrps18a	115.56	0.76217	0.325665	2.34035	0.0192656	0.662364
ENSMUSG00000041353	Tmem29	36.6069	0.778912	0.333072	2.33857	0.0193578	0.662364
ENSMUSG00000030754	Copb1	350.09	0.403422	0.172589	2.33747	0.0194145	0.662619
ENSMUSG00000050545	Fam228b	5.98038	3.26301	1.39819	2.33374	0.0196091	0.663505
ENSMUSG00000024346	Pfdn1	177.306	0.453295	0.194882	2.326	0.0200187	0.670303
ENSMUSG00000029192	Tbc1d14	112.275	0.581655	0.250081	2.32587	0.0200256	0.670303
ENSMUSG00000024357	Sil1	198.594	0.450094	0.193533	2.32567	0.020036	0.670303
ENSMUSG00000061315	Naca	1153.27	0.342041	0.147244	2.32295	0.0201821	0.670405
ENSMUSG00000002699	Lcp2	26.9048	2.4226	1.04498	2.31832	0.0204318	0.670405
ENSMUSG00000041645	Ddx24	508.303	0.329463	0.142136	2.31793	0.020453	0.670405
ENSMUSG00000031546	Gins4	53.8763	0.822263	0.354907	2.31684	0.0205122	0.670405
ENSMUSG00000029047	Pex10	18.7507	1.29311	0.558437	2.31558	0.020581	0.670405
ENSMUSG00000004356	Utp20	185.367	0.462079	0.199835	2.3123	0.0207612	0.670405
ENSMUSG00000029591	Ung	6.16535	2.54202	1.09949	2.312	0.0207777	0.670405
ENSMUSG00000078302	Foxd1	6.02055	2.42885	1.05062	2.31182	0.0207878	0.670405
ENSMUSG00000056305	Usp39	91.7888	0.577158	0.249785	2.31062	0.020854	0.671118
ENSMUSG00000086324	Gm15564	1100.46	1.61604	0.701213	2.30463	0.0211871	0.673192
ENSMUSG00000078517	Emc1	353.527	0.448161	0.194722	2.30155	0.0213608	0.673192
ENSMUSG00000074634	Tmem267	4.58097	3.53389	1.53574	2.30109	0.0213863	0.673192
ENSMUSG00000043065	Spice1	39.5274	0.775367	0.337419	2.29794	0.0215655	0.673192
ENSMUSG00000041491	Cep78	23.8103	1.18648	0.516517	2.29709	0.0216137	0.673192
ENSMUSG00000016252	Atp5e	178.671	0.760217	0.330978	2.29688	0.0216255	0.673192
ENSMUSG00000026649	Cfap126	3.97988	2.85571	1.24355	2.29641	0.0216522	0.673192
ENSMUSG00000028483	Snapc3	62.6868	0.904305	0.393816	2.29626	0.0216608	0.673192
ENSMUSG00000027248	Pdia3	2050.72	0.306978	0.13373	2.2955	0.0217047	0.673192
ENSMUSG00000039740	Alg2	74.9875	0.656259	0.285974	2.29482	0.0217436	0.673192
ENSMUSG00000025289	Prdx4	180.521	0.449446	0.195886	2.29442	0.0217663	0.673192
ENSMUSG00000097971	Gm26917	3547.82	1.93425	0.843777	2.29237	0.0218843	0.673192
ENSMUSG00000097337	Gm26606	2.8983	4.43008	1.93276	2.2921	0.0219	0.673192
ENSMUSG00000004100	Ppan	37.7225	0.833505	0.363684	2.29183	0.0219152	0.673192
ENSMUSG00000019775	Rgs17	58.91	1.21226	0.529029	2.29148	0.0219356	0.673192
ENSMUSG00000078572	Ndufaf8	76.0486	0.710305	0.310557	2.2872	0.0221843	0.676732
ENSMUSG00000055839	Elob	132.27	0.489722	0.214975	2.27804	0.0227244	0.687694
ENSMUSG00000039384	Dusp10	53.753	0.686349	0.301484	2.27657	0.0228118	0.688972
ENSMUSG00000040407	Akap9	832.494	0.340822	0.149995	2.27222	0.0230735	0.69362
ENSMUSG00000021250	Fos	78.4503	1.32791	0.584644	2.27132	0.0231277	0.69362
ENSMUSG00000025869	Nop16	56.2112	0.665802	0.293361	2.26956	0.0232342	0.69362
ENSMUSG00000020368	Canx	2842.97	0.32249	0.142147	2.26871	0.0232861	0.69362
ENSMUSG00000032383	Ppib	751.171	0.345788	0.152491	2.2676	0.0233536	0.69362
ENSMUSG00000035849	Krt222	5.37878	3.80209	1.67688	2.26736	0.0233684	0.69362
ENSMUSG00000073434	Wdr90	11.7993	1.82699	0.807056	2.26377	0.0235884	0.69362
ENSMUSG00000064360	mt-Nd3	25.1741	4.24706	1.87781	2.26171	0.0237155	0.69362
ENSMUSG00000090626	Tex9	20.6691	1.6029	0.708931	2.26101	0.0237588	0.69362
ENSMUSG00000022636	Alcam	542.055	0.593019	0.262312	2.26074	0.0237753	0.69362
ENSMUSG00000028976	Slc2a5	21.2585	2.96035	1.31206	2.25625	0.0240548	0.697451
ENSMUSG00000049047	Armcx3	109.605	0.691136	0.306961	2.25154	0.0243513	0.698084
ENSMUSG00000027947	Il6ra	53.7928	1.01829	0.452446	2.25064	0.0244085	0.698084
ENSMUSG00000040522	Tlr8	11.2179	3.33031	1.48044	2.24954	0.024478	0.698084
ENSMUSG00000031917	Nip7	28.1518	0.865423	0.384749	2.24932	0.0244921	0.698084
ENSMUSG00000041355	Ssr2	116.252	0.503902	0.224221	2.24735	0.0246179	0.698084
ENSMUSG00000091764	Zfp964	15.8394	1.21538	0.540943	2.24678	0.0246543	0.698084
ENSMUSG00000009281	Rarres2	446.3	0.408109	0.18169	2.24619	0.024692	0.698084
ENSMUSG00000019518	Ap4m1	58.5107	0.754628	0.33602	2.24578	0.0247178	0.698084
ENSMUSG00000045672	Col27a1	154.771	1.11546	0.496716	2.24568	0.0247247	0.698084
ENSMUSG00000101599	Gm20342	30.7976	1.97612	0.880615	2.24402	0.024831	0.698084
ENSMUSG00000005410	Mcm5	22.2413	1.31734	0.587157	2.24359	0.0248586	0.698084
ENSMUSG00000086429	Gt(ROSA)26Sor	12.4195	2.22552	0.99197	2.24353	0.0248626	0.698084
ENSMUSG00000056050	Mia3	480.473	0.256862	0.11461	2.24118	0.0250145	0.698661
ENSMUSG00000045062	Pcdhb7	7.6864	1.94179	0.867184	2.2392	0.0251431	0.699687
ENSMUSG00000057572	Zbtb8os	24.7211	0.936049	0.418711	2.23555	0.0253814	0.705027
ENSMUSG00000033590	Myo5c	25.9612	2.00967	0.902003	2.22801	0.0258796	0.708377
ENSMUSG00000008683	Rps15a	310.629	0.490516	0.220167	2.22792	0.0258857	0.708377
ENSMUSG00000022312	Eif3h	372.837	0.414059	0.186041	2.22563	0.0260389	0.708377
ENSMUSG00000027068	Dhrs9	50.1385	1.5866	0.71337	2.22409	0.0261425	0.709344
ENSMUSG00000004709	Cd244	4.20379	4.12275	1.85581	2.22154	0.0263143	0.712734
ENSMUSG00000044475	Ascc1	60.3934	0.787195	0.354589	2.22002	0.0264173	0.713635
ENSMUSG00000031370	Zrsr2	137.866	0.423968	0.191222	2.21715	0.0266128	0.716992
ENSMUSG00000097835	Gm26910	7.44785	2.44759	1.10533	2.21436	0.0268042	0.719601
ENSMUSG00000036992	Nxt1	16.1836	1.07484	0.486612	2.20883	0.0271861	0.724171
ENSMUSG00000029307	Dmp1	20.0678	2.84356	1.28901	2.206	0.0273843	0.724171
ENSMUSG00000003161	Sri	182.453	0.507273	0.23015	2.2041	0.0275172	0.724171
ENSMUSG00000019487	Trip10	412.423	0.470906	0.213853	2.202	0.027665	0.724171
ENSMUSG00000020888	Dvl2	67.6278	0.707602	0.321851	2.19854	0.0279107	0.724171
ENSMUSG00000049588	Ccdc69	34.9445	0.973989	0.444002	2.19366	0.02826	0.724171
ENSMUSG00000066149	Cdc26	50.7412	0.699234	0.319025	2.19179	0.028395	0.724171
ENSMUSG00000074785	Plxnc1	33.062	1.60414	0.731997	2.19145	0.0284191	0.724171
ENSMUSG00000039007	Cpq	686.614	0.298945	0.136438	2.19106	0.0284473	0.724171
ENSMUSG00000028549	Itgb3bp	14.3861	1.54717	0.706808	2.18895	0.0286005	0.724171
ENSMUSG00000028992	Nmnat1	26.679	1.38742	0.634094	2.18804	0.0286669	0.724171
ENSMUSG00000035104	Eva1a	18.9202	1.07996	0.493806	2.18701	0.0287418	0.724171
ENSMUSG00000001313	Rnd2	42.0912	0.789527	0.361425	2.18448	0.0289267	0.724171
ENSMUSG00000039356	Exosc2	44.9586	0.907294	0.415386	2.18422	0.0289462	0.724171
ENSMUSG00000006676	Usp19	370.081	0.294321	0.134774	2.18381	0.0289762	0.724171
ENSMUSG00000021583	Erap1	234.041	0.491571	0.225198	2.18284	0.0290475	0.724171
ENSMUSG00000006241	Ccdc159	8.48489	2.57223	1.17858	2.18249	0.0290733	0.724171
ENSMUSG00000045410	Akr1e1	80.4934	0.607386	0.278479	2.18108	0.0291773	0.724171
ENSMUSG00000004266	Ptpn6	59.9837	2.1242	0.974478	2.17984	0.0292694	0.724171
ENSMUSG00000026315	Serpinb8	41.8848	0.937556	0.430349	2.1786	0.0293617	0.724171
ENSMUSG00000051255	Gm6563	9.34299	1.84374	0.846646	2.17769	0.0294288	0.724171
ENSMUSG00000024007	Ppil1	48.5096	0.590739	0.271587	2.17514	0.0296199	0.724507
ENSMUSG00000043681	Fam25c	1.66474	4.73259	2.17932	2.17159	0.0298864	0.727819
ENSMUSG00000001786	Fbxo7	51.7413	0.996194	0.459128	2.16975	0.0300256	0.727819
ENSMUSG00000097571	Jpx	3.61919	2.84804	1.31262	2.16973	0.030027	0.727819
ENSMUSG00000026254	Eif4e2	235.336	0.492622	0.227243	2.16782	0.0301725	0.727834
ENSMUSG00000028487	Bnc2	42.5784	1.58578	0.732395	2.1652	0.0303722	0.730373
ENSMUSG00000025491	Ifitm1	2.43282	5.0149	2.31764	2.1638	0.0304801	0.730712
ENSMUSG00000049313	Sorl1	2074.04	0.358982	0.165906	2.16377	0.0304823	0.730712
ENSMUSG00000034855	Cxcl10	3.47395	3.6158	1.6718	2.16282	0.0305554	0.731222
ENSMUSG00000041235	Chd7	76.6218	1.10557	0.511504	2.1614	0.0306642	0.731222
ENSMUSG00000020650	Bcap29	69.0215	0.601754	0.278462	2.16099	0.0306958	0.731222
ENSMUSG00000028691	Prdx1	505.743	0.62147	0.288007	2.15783	0.0309409	0.733105
ENSMUSG00000074656	Eif2s2	209.648	0.459931	0.213291	2.15635	0.0310562	0.733105
ENSMUSG00000004394	Tmed4	272.279	0.474634	0.220224	2.15523	0.0311435	0.733105
ENSMUSG00000037325	Bbs7	31.2404	1.08448	0.50325	2.15494	0.0311662	0.733105
ENSMUSG00000039067	Psmd7	493.287	0.356689	0.165525	2.1549	0.0311697	0.733105
ENSMUSG00000062753	AI413582	22.5051	1.19159	0.55322	2.15392	0.0312462	0.733105
ENSMUSG00000038473	Nos1ap	101.152	0.967523	0.449218	2.15379	0.0312564	0.733105
ENSMUSG00000085730	Gm13307	6.64948	2.38438	1.10796	2.15205	0.0313937	0.734469
ENSMUSG00000061613	U2af1	99.6803	0.632061	0.293732	2.15183	0.0314111	0.734469
ENSMUSG00000052981	Ube2ql1	43.4262	1.77177	0.824295	2.14943	0.0316001	0.736625
ENSMUSG00000045441	Gprin3	32.8576	1.71722	0.799639	2.14749	0.0317544	0.737735
ENSMUSG00000022452	Smdt1	134.481	0.524814	0.244497	2.14651	0.0318323	0.737735
ENSMUSG00000022610	Mapk12	31.7517	0.986862	0.459777	2.14639	0.0318415	0.737735
ENSMUSG00000024019	Cmtr1	33.5507	0.896252	0.41778	2.14527	0.0319309	0.737848
ENSMUSG00000006058	Snf8	95.2236	0.548729	0.255955	2.14385	0.0320449	0.737848
ENSMUSG00000020571	Pdia6	487.95	0.389024	0.181623	2.14193	0.0321989	0.739263
ENSMUSG00000032412	Atp1b3	388.691	0.365318	0.170853	2.1382	0.0325005	0.74134
ENSMUSG00000025981	Coq10b	126.55	0.626789	0.293346	2.13669	0.0326235	0.741902
ENSMUSG00000038489	Polr2l	14.1989	1.35593	0.634946	2.13551	0.0327191	0.741902
ENSMUSG00000023830	Igf2r	1300.3	0.265891	0.124568	2.13451	0.0328012	0.741902
ENSMUSG00000067847	Romo1	97.5033	0.640909	0.30043	2.1333	0.0328998	0.743028
ENSMUSG00000022479	Vdr	10.9024	2.6425	1.2401	2.13087	0.0330997	0.745012
ENSMUSG00000027108	Ola1	157.093	0.394192	0.185411	2.12605	0.0334993	0.747809
ENSMUSG00000025461	Cd163l1	2.33507	4.39712	2.06828	2.12598	0.0335045	0.747809
ENSMUSG00000031843	Mphosph6	60.9635	0.868939	0.409599	2.12144	0.0338847	0.750491
ENSMUSG00000021711	Trappc13	117.24	0.533018	0.251476	2.11956	0.0340434	0.750491
ENSMUSG00000030291	Med21	45.9281	0.75637	0.357309	2.11685	0.0342724	0.750491
ENSMUSG00000050732	Vamp8	71.2316	0.616499	0.291575	2.11437	0.0344834	0.750491
ENSMUSG00000020415	Pttg1	73.0272	0.604665	0.286131	2.11324	0.03458	0.750491
ENSMUSG00000030714	Sgf29	46.9496	1.03324	0.488942	2.11321	0.0345825	0.750491
ENSMUSG00000021108	Prkch	40.3215	1.47115	0.696361	2.11262	0.0346334	0.750491
ENSMUSG00000023832	Acat2	54.2115	1.10899	0.525147	2.11178	0.0347057	0.750491
ENSMUSG00000114665	Gm30918	5.31283	3.59935	1.70493	2.11114	0.0347601	0.750491
ENSMUSG00000020818	Mfsd11	69.8156	0.535166	0.253636	2.10998	0.0348605	0.75056
ENSMUSG00000032719	Sbspon	15.3771	1.06017	0.502649	2.10916	0.0349308	0.751012
ENSMUSG00000040044	Orc3	84.2742	0.643982	0.305483	2.10808	0.0350245	0.751965
ENSMUSG00000002031	Ift46	131.602	0.485386	0.23046	2.10616	0.0351901	0.752289
ENSMUSG00000026692	Fmo4	4.26581	2.35584	1.11884	2.10562	0.0352373	0.752289
ENSMUSG00000053205	Styx	16.6354	1.53623	0.729612	2.10554	0.0352446	0.752289
ENSMUSG00000028953	Abcf2	259.781	0.427053	0.202871	2.10505	0.0352867	0.752289
ENSMUSG00000010362	Rdm1	52.6781	0.819728	0.389576	2.10416	0.0353647	0.752898
ENSMUSG00000097867	Lppos	8.38257	1.89319	0.900143	2.10321	0.0354474	0.753603
ENSMUSG00000028407	Smim27	13.6193	1.41546	0.673389	2.10199	0.0355537	0.75481
ENSMUSG00000058351	Smim4	17.4065	1.35127	0.643242	2.10071	0.0356663	0.756145
ENSMUSG00000039990	Edrf1	54.7788	0.676646	0.322798	2.09619	0.0360655	0.759321
ENSMUSG00000030022	Adamts9	192.537	0.445059	0.21246	2.09479	0.0361893	0.759701
ENSMUSG00000033808	Tmem87a	145.175	0.391368	0.18693	2.09366	0.03629	0.759701
ENSMUSG00000018322	Tomm34	114.753	0.419375	0.200409	2.09259	0.0363856	0.759701
ENSMUSG00000030607	Acan	592.04	0.659923	0.31557	2.09121	0.036509	0.760246
ENSMUSG00000015656	Hspa8	2792.92	0.42958	0.206083	2.0845	0.0371144	0.766605
ENSMUSG00000005362	Crbn	138.479	0.387234	0.185773	2.08445	0.0371197	0.766605
ENSMUSG00000021131	Erh	14.5232	1.22959	0.591006	2.0805	0.03748	0.766605
ENSMUSG00000028270	Gbp2	152.705	0.510685	0.245623	2.07914	0.0376041	0.766605
ENSMUSG00000062647	Rpl7a	635.406	0.286314	0.137984	2.07498	0.0379883	0.766605
ENSMUSG00000034274	Thoc5	89.3731	0.610155	0.294184	2.07406	0.0380742	0.766605
ENSMUSG00000025200	Cwf19l1	21.4155	1.01033	0.487168	2.07388	0.0380906	0.766605
ENSMUSG00000105361	AY036118	1362.51	1.69854	0.819382	2.07295	0.0381771	0.766605
ENSMUSG00000062203	Gspt1	500.485	0.307486	0.148336	2.07291	0.0381808	0.766605
ENSMUSG00000042190	Cmklr1	209.981	0.49119	0.236974	2.07276	0.0381943	0.766605
ENSMUSG00000031347	Cetn2	93.6973	0.483936	0.23354	2.07218	0.0382488	0.766605
ENSMUSG00000073856	Iqck	4.3081	3.38449	1.63338	2.07207	0.0382585	0.766605
ENSMUSG00000009549	Srp14	406.78	0.372762	0.179908	2.07196	0.0382689	0.766605
ENSMUSG00000005373	Mlxipl	187.89	1.35773	0.655326	2.07184	0.0382807	0.766605
ENSMUSG00000024887	Asah2	170.137	0.45379	0.21919	2.0703	0.038424	0.766605
ENSMUSG00000001999	Blvra	58.0895	0.74276	0.358868	2.06973	0.0384774	0.766605
ENSMUSG00000071650	Ganab	368.052	0.290505	0.14036	2.06972	0.038479	0.766605
ENSMUSG00000029465	Arpc3	270.774	0.45028	0.217613	2.06918	0.0385291	0.766605
ENSMUSG00000074863	Platr25	19.3317	1.30142	0.629111	2.06867	0.038577	0.766605
ENSMUSG00000041453	Rpl21	696.9	0.411275	0.19903	2.06639	0.0387914	0.768857
ENSMUSG00000031536	Polb	92.9518	0.60524	0.293138	2.0647	0.0389517	0.769263
ENSMUSG00000068250	Amn1	58.2518	1.13904	0.551801	2.06421	0.0389976	0.769263
ENSMUSG00000071644	Eef1g	499.524	0.286353	0.138755	2.06373	0.0390429	0.769263
ENSMUSG00000001380	Hars	176.166	0.331516	0.160819	2.06142	0.0392631	0.770842
ENSMUSG00000063888	Rpl7l1	218.118	0.368888	0.17917	2.05887	0.0395069	0.770842
ENSMUSG00000040952	Rps19	314.196	0.483419	0.235042	2.05673	0.0397119	0.770842
ENSMUSG00000006442	Srm	81.3577	0.642387	0.312543	2.05536	0.0398443	0.770842
ENSMUSG00000020962	Gtf2a1	211.669	0.480458	0.233782	2.05516	0.0398639	0.770842
ENSMUSG00000027272	Ubr1	349.33	0.262902	0.12793	2.05504	0.0398748	0.770842
ENSMUSG00000097277	2900076A07Rik	6.28021	2.85608	1.39	2.05474	0.0399043	0.770842
ENSMUSG00000020156	Mum1	89.948	0.626613	0.30508	2.05393	0.0399824	0.771372
ENSMUSG00000052085	Dock8	368.242	0.426536	0.208368	2.04703	0.0406549	0.779009
ENSMUSG00000036478	Btg1	291.136	0.38821	0.189775	2.04564	0.0407921	0.779094
ENSMUSG00000073489	Ifi204	28.4	1.37133	0.671767	2.04138	0.0412131	0.785163
ENSMUSG00000039738	Slx4	101.694	0.491961	0.241363	2.03827	0.0415234	0.789101
ENSMUSG00000024076	Vit	97.0297	0.733244	0.360138	2.03601	0.0417495	0.791521
ENSMUSG00000038060	Dlec1	4.05389	3.35548	1.64848	2.03549	0.0418012	0.791521
ENSMUSG00000079419	Ms4a6c	15.8489	2.60534	1.28087	2.03403	0.0419483	0.793214
ENSMUSG00000073374	C030034I22Rik	3.62622	3.53308	1.73856	2.03218	0.0421354	0.794389
ENSMUSG00000051650	B3gnt2	20.6558	1.17316	0.577381	2.03187	0.042167	0.794389
ENSMUSG00000039865	Slc44a3	13.1734	1.99115	0.981297	2.0291	0.0424482	0.796727
ENSMUSG00000059810	Rgs3	172.174	0.462059	0.227867	2.02776	0.0425844	0.797638
ENSMUSG00000063727	Tnfrsf11b	1193.65	0.967197	0.477294	2.02642	0.042722	0.797638
ENSMUSG00000097331	F420014N23Rik	5.10173	3.14068	1.54989	2.0264	0.0427242	0.797638
ENSMUSG00000023272	Creld2	137.802	0.475792	0.234897	2.02553	0.0428128	0.79767
ENSMUSG00000032330	Cox7a2	180.931	0.788946	0.390118	2.02233	0.0431426	0.801604
ENSMUSG00000036533	Cdc42ep3	317.499	0.467404	0.231131	2.02225	0.0431508	0.801604
ENSMUSG00000032036	Kirrel3	3.38212	3.50442	1.73319	2.02195	0.0431819	0.801604
ENSMUSG00000028271	Gtf2b	60.7654	0.517842	0.256366	2.01993	0.0433907	0.803521
ENSMUSG00000037058	Paip2	411.166	0.307553	0.152382	2.0183	0.0435601	0.804868
ENSMUSG00000034255	Arhgap27	31.561	1.24225	0.615521	2.01821	0.0435692	0.804868
ENSMUSG00000029326	Enoph1	36.7022	0.840117	0.416519	2.01699	0.043696	0.805256
ENSMUSG00000024563	Smad2	104.725	0.545478	0.270515	2.01644	0.0437535	0.805339
ENSMUSG00000035212	Leprot	143.026	0.390149	0.193584	2.0154	0.0438628	0.806376
ENSMUSG00000062270	Morf4l1	507.489	0.259315	0.128838	2.01272	0.044144	0.806771
ENSMUSG00000020361	Hspa4	1222.54	0.269527	0.133918	2.01263	0.044154	0.806771
ENSMUSG00000028410	Dnaja1	110.274	0.573612	0.285242	2.01097	0.0443291	0.806771
ENSMUSG00000107451	Gm44421	3.44898	2.76922	1.37778	2.00991	0.0444405	0.806771
ENSMUSG00000035051	Dhx57	91.7928	0.609844	0.303535	2.00914	0.0445223	0.806771
ENSMUSG00000068966	Zbtb34	41.0893	0.851829	0.424152	2.00831	0.0446103	0.806771
ENSMUSG00000037966	Ninj1	197.269	0.510872	0.254568	2.00682	0.0447686	0.806771
ENSMUSG00000006335	Tfpt	39.1976	0.852764	0.425534	2.00399	0.0450714	0.806771
ENSMUSG00000096887	Gm20594	16.3625	2.43039	1.21397	2.00201	0.0452835	0.806771
ENSMUSG00000031847	1700030J22Rik	3.40425	2.76669	1.38222	2.00162	0.0453257	0.806771
ENSMUSG00000029250	Polr2b	254.516	0.306948	0.15338	2.00122	0.0453683	0.806771
ENSMUSG00000024208	Uqcc2	126.042	0.714519	0.357463	1.99886	0.0456232	0.807235
ENSMUSG00000071662	Polr2g	33.6941	1.03926	0.520265	1.99756	0.045764	0.807235
ENSMUSG00000045322	Tlr9	8.49472	2.96099	1.4828	1.99689	0.0458376	0.807235
ENSMUSG00000032705	Exd2	82.4179	0.495326	0.248055	1.99684	0.0458423	0.807235
ENSMUSG00000054383	Pnma1	2.77902	3.90414	1.95521	1.99679	0.0458484	0.807235
ENSMUSG00000056043	Rgs9bp	2.72312	4.11841	2.06265	1.99666	0.0458622	0.807235
ENSMUSG00000030706	Mrpl48	91.6461	0.495457	0.248194	1.99625	0.0459071	0.807235
ENSMUSG00000022661	Cd200	1370.72	0.425634	0.213234	1.99608	0.0459247	0.807235
ENSMUSG00000051998	Lax1	6.0893	2.8417	1.42648	1.99211	0.0463594	0.808074
ENSMUSG00000025395	Prim1	17.5362	1.16637	0.58562	1.99168	0.0464062	0.808074
ENSMUSG00000051242	Pcdhb9	8.86	1.63113	0.818988	1.99164	0.046411	0.808074
ENSMUSG00000019087	Atp6ap1	503.327	0.229939	0.115458	1.99153	0.0464224	0.808074
ENSMUSG00000029131	Dnajb6	47.5096	0.729553	0.366415	1.99105	0.046475	0.808074
ENSMUSG00000038569	Rad9b	9.43149	1.99592	1.00265	1.99065	0.0465194	0.808074
ENSMUSG00000046330	Rpl37a	238.721	0.588119	0.295601	1.98957	0.0466387	0.808074
ENSMUSG00000023021	Cers5	97.1808	0.50591	0.254359	1.98896	0.0467055	0.808074
ENSMUSG00000032397	Tipin	55.1604	0.625243	0.314434	1.98847	0.0467596	0.808074
ENSMUSG00000054958	Nt5c1a	3.99031	3.11267	1.56662	1.98687	0.0469365	0.808221
ENSMUSG00000028195	Cyr61	1221.88	0.914649	0.460804	1.9849	0.0471556	0.809884
ENSMUSG00000020783	Ncbp3	194.961	0.362706	0.18283	1.98384	0.0472731	0.809884
ENSMUSG00000020994	Pnn	367.553	0.444998	0.224432	1.98278	0.0473923	0.809884
ENSMUSG00000031447	Lamp1	2970.16	0.21927	0.11065	1.98165	0.047518	0.809884
ENSMUSG00000020513	Tubd1	13.1768	1.13542	0.573056	1.98135	0.0475521	0.809884
ENSMUSG00000021072	Tmx1	268.975	0.345238	0.174252	1.98126	0.0475626	0.809884
ENSMUSG00000017778	Cox7c	55.3816	0.973123	0.491838	1.97854	0.0478675	0.809884
ENSMUSG00000057421	Las1l	209.796	0.370992	0.18759	1.97768	0.0479649	0.809884
ENSMUSG00000031708	Tecr	238.91	0.578906	0.292743	1.97752	0.0479827	0.809884
ENSMUSG00000027014	Cwc22	147.833	0.42214	0.213748	1.97494	0.048275	0.809884
ENSMUSG00000021774	Ube2e1	90.5606	0.471492	0.238765	1.97471	0.0483012	0.809884
ENSMUSG00000044155	Lsm8	35.8272	0.756738	0.383415	1.97368	0.0484184	0.809884
ENSMUSG00000027404	Snrpb	262.175	0.371384	0.18819	1.97345	0.0484447	0.809884
ENSMUSG00000002489	Tiam1	158.936	0.586082	0.297072	1.97287	0.0485108	0.809884
ENSMUSG00000031958	Ldhd	79.8156	0.946699	0.47992	1.97262	0.048539	0.809884
ENSMUSG00000015023	Ddx19a	179.916	0.347797	0.176322	1.97251	0.048551	0.809884
ENSMUSG00000095562	Gm21887	3.14205	3.56592	1.80883	1.9714	0.0486787	0.810708
ENSMUSG00000025794	Rpl14	466.955	0.32412	0.164507	1.97025	0.0488096	0.811785
ENSMUSG00000031577	Tti2	31.2972	0.718348	0.36481	1.9691	0.0489416	0.811785
ENSMUSG00000021624	Cd180	23.3303	2.00204	1.01788	1.96687	0.0491977	0.811785
ENSMUSG00000075569	Rsph10b	3.13207	3.688	1.87557	1.96633	0.0492603	0.811785
ENSMUSG00000087166	L1td1	4.28661	2.66646	1.35795	1.9636	0.0495767	0.811785
ENSMUSG00000038900	Rpl12	671.809	0.359094	0.182907	1.96326	0.0496156	0.811785
ENSMUSG00000019054	Fis1	129.441	0.381936	0.194731	1.96135	0.049838	0.812243
ENSMUSG00000097747	Gm26534	2.91865	3.52098	1.7965	1.95991	0.0500066	0.812832
ENSMUSG00000074093	Svip	58.6885	0.636235	0.324693	1.9595	0.0500548	0.812832
ENSMUSG00000032212	Sltm	332.455	0.447075	0.228232	1.95886	0.0501289	0.812832
ENSMUSG00000016200	Syt14	4.16566	3.93513	2.00961	1.95816	0.0502112	0.812832
ENSMUSG00000002428	Hltf	106.397	0.514937	0.263024	1.95776	0.0502585	0.812832
ENSMUSG00000042699	Dhx9	420.733	0.30802	0.157464	1.95613	0.0504494	0.8129
ENSMUSG00000026723	Trdmt1	27.9382	0.755395	0.386682	1.95353	0.0507571	0.813378
ENSMUSG00000025243	Slc6a20b	1.51812	3.84086	1.96656	1.95308	0.0508099	0.813378
ENSMUSG00000057606	Colq	4.37525	3.64008	1.86444	1.95237	0.0508939	0.813378
ENSMUSG00000098178	Gm42418	177633	1.56015	0.799503	1.9514	0.0510091	0.813378
ENSMUSG00000090031	4732440D04Rik	1900-01-13 03:44:45	2.32025	1.18912	1.95123	0.0510296	0.813378
ENSMUSG00000045362	Tnfrsf26	6.68908	3.10871	1.59465	1.94946	0.05124	0.814249
ENSMUSG00000017286	Glod4	104.131	0.523885	0.268761	1.94926	0.0512638	0.814249
ENSMUSG00000007216	Zfp775	25.758	0.879234	0.451126	1.94897	0.0512984	0.814249
ENSMUSG00000030079	Ruvbl1	66.4289	0.574194	0.294873	1.94726	0.0515042	0.815813
ENSMUSG00000033106	Slc7a6os	36.7864	0.674705	0.346589	1.9467	0.0515709	0.816021
ENSMUSG00000035351	Nup37	9.07695	1.32578	0.681687	1.94485	0.0517928	0.816139
ENSMUSG00000044005	Gls2	2.63002	3.31297	1.70701	1.9408	0.0522827	0.816409
ENSMUSG00000021175	Cdca7l	8.95624	3.04617	1.5704	1.93974	0.0524115	0.816409
ENSMUSG00000085118	Gm15774	1.30556	3.33109	1.7182	1.93871	0.0525367	0.816409
ENSMUSG00000038379	Ttk	2.23065	3.51671	1.81416	1.93848	0.0525648	0.816409
ENSMUSG00000068921	Dap3	116.697	0.518654	0.267772	1.93692	0.0527551	0.816409
ENSMUSG00000000581	C1d	63.0575	0.764814	0.395034	1.93607	0.0528591	0.816409
ENSMUSG00000097859	Gm26601	6.44425	3.02355	1.56195	1.93575	0.0528986	0.816409
ENSMUSG00000029623	Pdap1	545.977	0.281712	0.145717	1.93328	0.0532018	0.817097
ENSMUSG00000071078	Nr2c2ap	15.901	0.999361	0.516951	1.93318	0.0532134	0.817097
ENSMUSG00000051768	Xrcc1	60.2414	0.515989	0.266952	1.93289	0.0532493	0.817097
ENSMUSG00000074896	Ifit3	65.912	0.850391	0.440237	1.93167	0.0534006	0.818245
ENSMUSG00000031683	Lsm6	66.9328	0.77583	0.401876	1.93052	0.0535423	0.818245
ENSMUSG00000026035	Ppil3	32.828	0.792027	0.410348	1.93013	0.0535905	0.818245
ENSMUSG00000002748	Baz1b	1100.99	0.27085	0.140413	1.92895	0.053737	0.818245
ENSMUSG00000034757	Tmub2	65.5986	0.514858	0.266987	1.9284	0.0538054	0.818245
ENSMUSG00000028029	Aimp1	149.397	0.464961	0.241115	1.92838	0.0538079	0.818245
ENSMUSG00000001666	Ddt	48.3614	1.0312	0.535197	1.92677	0.0540079	0.820468
ENSMUSG00000061458	Nol10	71.6677	0.517897	0.268891	1.92605	0.0540986	0.82094
ENSMUSG00000028016	Ints12	41.147	0.702659	0.365032	1.92492	0.054239	0.82094
ENSMUSG00000038286	Bphl	26.7383	1.03697	0.539026	1.92378	0.0543826	0.821152
ENSMUSG00000049957	Ccdc137	68.462	0.504162	0.262302	1.92207	0.0545969	0.821152
ENSMUSG00000020048	Hsp90b1	4645.94	0.274498	0.142839	1.92173	0.0546399	0.821152
ENSMUSG00000034768	Asb16	3.57606	3.01954	1.57156	1.92136	0.0546857	0.821152
ENSMUSG00000074457	S100a16	86.0159	0.436426	0.227208	1.92082	0.0547543	0.821152
ENSMUSG00000052406	Rexo4	92.3612	0.388859	0.202585	1.91949	0.0549224	0.822862
ENSMUSG00000087385	Frg2f1	15.0095	1.2342	0.64313	1.91904	0.0549787	0.822897
ENSMUSG00000038776	Ephx1	871.106	0.34612	0.180485	1.91773	0.0551457	0.822929
ENSMUSG00000039105	Atp6v1g1	177.216	0.373306	0.194857	1.9158	0.0553908	0.822929
ENSMUSG00000054312	Mrps21	95.3267	0.765159	0.399533	1.91513	0.0554757	0.822929
ENSMUSG00000027018	Hat1	44.5775	0.801484	0.418563	1.91485	0.0555121	0.822929
ENSMUSG00000024818	Slc25a45	12.7963	1.94574	1.01713	1.91297	0.0557519	0.822929
ENSMUSG00000001366	Fbxo9	249.606	0.390151	0.204184	1.91078	0.0560333	0.822929
ENSMUSG00000032571	Pik3r4	164.987	0.470422	0.24623	1.9105	0.0560689	0.822929
ENSMUSG00000055371	Stam2	113.795	0.419128	0.219383	1.91048	0.0560711	0.822929
ENSMUSG00000019303	Psmc3ip	18.2506	1.01879	0.533321	1.91027	0.0560985	0.822929
ENSMUSG00000058569	Tmed9	353.04	0.310589	0.1627	1.90897	0.0562656	0.822929
ENSMUSG00000015127	Unkl	46.7082	0.629346	0.32979	1.90832	0.0563497	0.822929
ENSMUSG00000078921	Tgtp2	16.8728	1.466	0.768447	1.90774	0.0564252	0.822929
ENSMUSG00000020739	Nup85	75.0109	0.498011	0.261196	1.90665	0.0565653	0.822929
ENSMUSG00000021213	Akr1c13	11.3753	2.33865	1.22693	1.9061	0.0566377	0.822929
ENSMUSG00000087687	Pet100	102.072	0.766348	0.402115	1.90579	0.0566768	0.822929
ENSMUSG00000028683	Eif2b3	47.1697	0.646096	0.339063	1.90553	0.0567108	0.822929
ENSMUSG00000102692	Dchs2	86.9972	0.765183	0.401874	1.90404	0.0569054	0.823885
ENSMUSG00000029440	Psmd9	45.9149	0.699282	0.367284	1.90393	0.0569199	0.823885
ENSMUSG00000069265	Hist1h3a	5.66005	3.18605	1.67763	1.89914	0.0575462	0.825265
ENSMUSG00000028901	Gmeb1	74.1773	0.602403	0.317215	1.89904	0.0575596	0.825265
ENSMUSG00000029407	Uso1	586.919	0.205428	0.108189	1.89879	0.0575915	0.825265
ENSMUSG00000022747	St3gal6	37.5629	0.961476	0.506826	1.89705	0.0578211	0.825265
ENSMUSG00000057841	Rpl32	386.572	0.444139	0.234193	1.89647	0.0578978	0.825265
ENSMUSG00000041859	Mcm3	64.4619	0.785816	0.41459	1.89541	0.0580387	0.825265
ENSMUSG00000039686	Zer1	191.684	0.344277	0.181691	1.89485	0.0581128	0.825265
ENSMUSG00000042675	Ypel3	162.572	0.385407	0.203447	1.89439	0.0581733	0.825265
ENSMUSG00000027613	Eif6	128.879	0.530524	0.280052	1.89438	0.0581746	0.825265
ENSMUSG00000067288	Rps28	159.369	0.618082	0.326602	1.89246	0.0584292	0.825265
ENSMUSG00000021209	Ppp4r4	7.14178	1.75014	0.924948	1.89215	0.0584704	0.825265
ENSMUSG00000057738	Sptan1	3018.13	0.34012	0.179779	1.89187	0.0585081	0.825265
ENSMUSG00000019761	Krt10	5.24065	2.14082	1.13203	1.89113	0.0586067	0.825265
ENSMUSG00000112964	E430024I08Rik	15.3817	1.14303	0.604715	1.8902	0.0587309	0.825265
ENSMUSG00000032621	Srek1	222.279	0.52058	0.275592	1.88895	0.0588986	0.825265
ENSMUSG00000020774	Aspa	27.232	1.47331	0.78051	1.88762	0.0590769	0.825265
ENSMUSG00000007837	Prrg2	23.0429	0.758018	0.4016	1.88749	0.0590939	0.825265
ENSMUSG00000092187	Gm20457	2.48407	2.99143	1.58507	1.88726	0.0591258	0.825265
ENSMUSG00000017765	Slc12a4	317.016	0.318589	0.168831	1.88703	0.0591563	0.825265
ENSMUSG00000042814	Mcts2	18.2908	1.19477	0.633239	1.88677	0.0591918	0.825265
ENSMUSG00000043424	Eif3j2	6.26743	1.25094	0.663039	1.88668	0.0592031	0.825265
ENSMUSG00000042684	Npl	4.85449	3.12397	1.65821	1.88394	0.059573	0.826308
ENSMUSG00000007817	Zmiz1	883.305	0.349728	0.185686	1.88344	0.0596402	0.826308
ENSMUSG00000072596	Ear2	4.21183	3.26206	1.73203	1.88337	0.0596501	0.826308
ENSMUSG00000073725	Lmbrd1	269.845	0.294408	0.156355	1.88295	0.0597077	0.826308
ENSMUSG00000027371	Fahd2a	33.143	0.924422	0.491082	1.88242	0.0597793	0.826308
ENSMUSG00000028028	Alpk1	53.4076	0.751206	0.399079	1.88235	0.0597891	0.826308
ENSMUSG00000032673	Prorsd1	36.6934	0.689784	0.366523	1.88196	0.059841	0.826308
ENSMUSG00000005732	Ranbp1	107.071	0.457835	0.243431	1.88076	0.0600047	0.826308
ENSMUSG00000058006	Mdn1	258.605	0.390523	0.207668	1.88052	0.0600379	0.826308
ENSMUSG00000054967	Zfp647	15.1872	1.10069	0.586667	1.87618	0.0606307	0.829752
ENSMUSG00000086158	Ccpg1os	16.1619	0.910368	0.485297	1.8759	0.060669	0.829752
ENSMUSG00000028772	Zcchc17	175.428	0.392953	0.209729	1.87362	0.0609831	0.829752
ENSMUSG00000040112	Mrps35	100.734	0.73015	0.390216	1.87115	0.0613248	0.829752
ENSMUSG00000022617	Chkb	5.78121	2.1902	1.17127	1.86994	0.0614924	0.829752
ENSMUSG00000002768	Mea1	189.987	0.436038	0.233184	1.86993	0.0614932	0.829752
ENSMUSG00000063457	Rps15	500.933	0.255952	0.136892	1.86974	0.0615206	0.829752
ENSMUSG00000022571	Pycrl	28.8277	0.843042	0.45152	1.86712	0.0618846	0.829752
ENSMUSG00000024253	Dync2li1	40.2009	0.699699	0.374902	1.86635	0.0619926	0.829752
ENSMUSG00000032431	Crtap	565.956	0.328453	0.175995	1.86626	0.0620052	0.829752
ENSMUSG00000031877	Ces2g	95.3232	0.407945	0.21874	1.86498	0.0621844	0.829752
ENSMUSG00000067235	H2-Q10	52.8458	1.42311	0.763139	1.86481	0.062208	0.829752
ENSMUSG00000091896	Ube2d2a	135.832	0.31165	0.167211	1.86382	0.0623473	0.829752
ENSMUSG00000051504	Siglech	4.69761	3.13431	1.68192	1.86353	0.0623873	0.829752
ENSMUSG00000024966	Stip1	312.522	0.329477	0.176949	1.86199	0.0626044	0.829752
ENSMUSG00000000278	Scpep1	523.156	0.244355	0.131301	1.86103	0.0627393	0.829752
ENSMUSG00000030521	Mphosph10	100.873	0.513714	0.276053	1.86093	0.0627545	0.829752
ENSMUSG00000038486	Sv2a	58.8034	0.774593	0.416743	1.85868	0.0630719	0.829752
ENSMUSG00000034641	Cd300ld	37.5905	1.71504	0.923821	1.85647	0.0633872	0.829752
ENSMUSG00000027219	Slc28a2	23.4274	1.97197	1.06264	1.85572	0.0634929	0.829752
ENSMUSG00000006412	Pfdn2	89.9417	0.512688	0.276336	1.85531	0.0635521	0.829752
ENSMUSG00000061068	Mcpt4	17.0964	1.59343	0.858879	1.85525	0.0635608	0.829752
ENSMUSG00000029290	Zfp326	100.052	0.439226	0.236817	1.8547	0.0636384	0.829752
ENSMUSG00000034932	Mrpl54	88.0893	0.529685	0.28595	1.85237	0.0639729	0.829752
ENSMUSG00000097222	1010001N08Rik	11.088	1.40864	0.760509	1.85223	0.0639927	0.829752
ENSMUSG00000002732	Fkbp7	179.016	0.371891	0.201259	1.84782	0.064628	0.829752
ENSMUSG00000021917	Spcs1	119.221	0.375321	0.203134	1.84765	0.0646529	0.829752
ENSMUSG00000091119	Ccdc152	2.52626	3.04795	1.64986	1.8474	0.0646891	0.829752
ENSMUSG00000035125	Gcfc2	31.8128	0.777476	0.421113	1.84624	0.064857	0.829752
ENSMUSG00000029610	Aimp2	38.6082	0.609533	0.330155	1.8462	0.0648626	0.829752
ENSMUSG00000091514	Gm17484	2.67509	3.38934	1.83647	1.84558	0.0649538	0.829752
ENSMUSG00000008226	Scrn3	66.1463	0.620851	0.33641	1.84552	0.0649616	0.829752
ENSMUSG00000027593	Raly	242.881	0.299101	0.162082	1.84537	0.064984	0.829752
ENSMUSG00000109056	A630009H07Rik	1.65228	3.5607	1.93048	1.84446	0.0651161	0.829752
ENSMUSG00000057913	Gm10032	18.679	2.2436	1.21689	1.84372	0.0652238	0.829752
ENSMUSG00000021576	Pdcd6	114.24	0.580507	0.314868	1.84365	0.0652341	0.829752
ENSMUSG00000006728	Cdk4	128.318	0.370391	0.200913	1.84354	0.0652499	0.829752
ENSMUSG00000050957	Insl6	2.72202	3.38712	1.83738	1.84346	0.0652626	0.829752
ENSMUSG00000068606	Gm4841	1.80305	3.53109	1.91683	1.84215	0.0654528	0.829752
ENSMUSG00000001674	Ddx18	54.7314	0.556275	0.302099	1.84137	0.0655675	0.829752
ENSMUSG00000060032	H2afj	148.483	0.463519	0.251801	1.84082	0.0656483	0.829752
ENSMUSG00000045691	Thtpa	25.0721	0.808884	0.439765	1.83936	0.0658626	0.829752
ENSMUSG00000062151	Unc13c	10.5539	1.60129	0.871008	1.83844	0.0659977	0.829752
ENSMUSG00000015852	Fcrls	38.0863	1.4455	0.786466	1.83797	0.0660674	0.829752
ENSMUSG00000071001	Hrct1	14.7019	1.01794	0.553859	1.8379	0.0660772	0.829752
ENSMUSG00000056313	Tcim	63.5463	1.05818	0.575775	1.83783	0.0660877	0.829752
ENSMUSG00000079363	Gbp4	38.7253	1.25095	0.680966	1.83703	0.0662062	0.829752
ENSMUSG00000021810	Ecd	119.762	0.440553	0.239856	1.83674	0.0662486	0.829752
ENSMUSG00000075271	Ttc30a1	6.90704	2.04438	1.11363	1.83579	0.0663891	0.829752
ENSMUSG00000028249	Sdcbp	548.648	0.302953	0.165065	1.83536	0.0664529	0.829752
ENSMUSG00000085271	E130006D01Rik	2.05722	3.19766	1.74343	1.83413	0.0666353	0.829752
ENSMUSG00000040225	Prrc2c	1543.17	0.329561	0.179726	1.83369	0.0667004	0.829752
ENSMUSG00000036368	Rmdn2	29.182	0.849435	0.463291	1.83348	0.0667311	0.829752
ENSMUSG00000038644	Pold1	28.8557	0.748706	0.408549	1.8326	0.0668623	0.829752
ENSMUSG00000020680	Taf15	151.743	0.449306	0.24518	1.83256	0.0668681	0.829752
ENSMUSG00000029227	Fip1l1	379.529	0.323784	0.176699	1.8324	0.0668917	0.829752
ENSMUSG00000038943	Prc1	13.043	1.72509	0.941742	1.8318	0.0669805	0.829752
ENSMUSG00000090124	Ugt1a7c	5.27765	2.87727	1.57079	1.83174	0.0669908	0.829752
ENSMUSG00000040584	Abcb1a	50.4751	0.845901	0.462027	1.83085	0.0671234	0.829752
ENSMUSG00000079941	Gm11273	3.24029	2.49074	1.36113	1.82991	0.0672633	0.829752
ENSMUSG00000025650	Col7a1	5.46476	3.42694	1.87386	1.82882	0.0674268	0.829752
ENSMUSG00000039057	Myo16	6.61703	3.05673	1.67286	1.82725	0.067662	0.829752
ENSMUSG00000019710	Mrpl24	125.627	0.445763	0.244022	1.82674	0.0677396	0.829752
ENSMUSG00000079480	Pin4	3.65166	2.51367	1.37713	1.82529	0.067957	0.829752
ENSMUSG00000039244	E130309D02Rik	71.8648	0.660453	0.362017	1.82437	0.0680961	0.829752
ENSMUSG00000001158	Snrnp27	198.745	0.418139	0.229282	1.82369	0.0681988	0.829752
ENSMUSG00000071818	4930417O22Rik	5.11602	2.12815	1.16697	1.82366	0.0682036	0.829752
ENSMUSG00000086181	C230034O21Rik	4.7726	2.17141	1.19091	1.82332	0.0682554	0.829752
ENSMUSG00000025645	Ccdc51	15.2127	0.922793	0.506131	1.82323	0.0682685	0.829752
ENSMUSG00000018287	Spag7	227.567	0.321115	0.176314	1.82126	0.0685668	0.829752
ENSMUSG00000028268	Gbp3	142.719	0.701296	0.385099	1.82108	0.0685944	0.829752
ENSMUSG00000030486	Zfp108	16.0292	1.26641	0.695517	1.82082	0.0686336	0.829752
ENSMUSG00000072949	Acot1	5.58385	3.10488	1.70561	1.8204	0.0686988	0.829752
ENSMUSG00000024953	Prdx5	279.297	0.434477	0.238788	1.81951	0.0688335	0.829752
ENSMUSG00000028936	Rpl22	995.848	0.25358	0.139406	1.819	0.0689109	0.829752
ENSMUSG00000001943	Vsig2	3.50836	3.63324	1.99867	1.81783	0.0690896	0.829752
ENSMUSG00000034063	4930590J08Rik	1.69716	4.24378	2.33547	1.8171	0.069202	0.829752
ENSMUSG00000036339	Tmem260	114.863	0.413276	0.227467	1.81686	0.0692384	0.829752
ENSMUSG00000021177	Tdp1	29.3413	0.817756	0.450281	1.8161	0.0693546	0.829752
ENSMUSG00000000787	Ddx3x	1948.95	0.199474	0.109956	1.81412	0.0696592	0.829752
ENSMUSG00000024924	Vldlr	648.822	0.371481	0.204807	1.81381	0.0697068	0.829752
ENSMUSG00000046324	Ermp1	242.155	0.450209	0.248218	1.81377	0.0697139	0.829752
ENSMUSG00000006589	Aprt	76.7457	0.53279	0.293824	1.81329	0.0697867	0.829752
ENSMUSG00000027133	Nop10	57.3336	0.6266	0.345601	1.81307	0.0698206	0.829752
ENSMUSG00000055833	1700034H15Rik	1.57527	4.10304	2.26471	1.81173	0.0700282	0.829752
ENSMUSG00000073423	Zfp414	51.9971	0.577061	0.318596	1.81126	0.0701001	0.829752
ENSMUSG00000008874	Clec3a	18.7228	2.82755	1.56134	1.81098	0.0701446	0.829752
ENSMUSG00000054453	Sytl5	87.6	0.792107	0.437428	1.81083	0.0701674	0.829752
ENSMUSG00000029169	Dhx15	398.269	0.373105	0.206289	1.80865	0.070506	0.829752
ENSMUSG00000022523	Fgf12	7.74664	2.61918	1.44912	1.80742	0.0706961	0.829752
ENSMUSG00000006304	Arpc2	1242.01	0.208533	0.115413	1.80685	0.0707857	0.829752
ENSMUSG00000061311	Rag1	129.33	3.236	1.79123	1.80658	0.0708278	0.829752
ENSMUSG00000031879	Fam96b	76.6121	0.42973	0.237904	1.80632	0.0708686	0.829752
ENSMUSG00000027091	Zc3h15	264.37	0.345694	0.191392	1.80621	0.0708852	0.829752
ENSMUSG00000020936	Nmt1	438.76	0.262122	0.14526	1.80451	0.0711513	0.829752
ENSMUSG00000066894	Vsig10	20.2464	1.0154	0.563063	1.80335	0.0713329	0.829752
ENSMUSG00000005054	Cstb	84.0585	0.520541	0.288716	1.80296	0.0713952	0.829752
ENSMUSG00000034868	Myl12b	219.574	0.342832	0.190278	1.80174	0.0715856	0.829752
ENSMUSG00000028873	Cdca8	5.68197	3.05065	1.69376	1.80111	0.0716859	0.829752
ENSMUSG00000002844	Adprh	143.413	0.36632	0.203528	1.79985	0.0718846	0.829752
ENSMUSG00000039163	Cmc1	37.4327	0.63974	0.355552	1.79929	0.0719736	0.829752
ENSMUSG00000036315	Znrd1	33.8068	0.672866	0.374067	1.79878	0.0720531	0.829752
ENSMUSG00000057778	Cyb5d2	35.3215	0.747082	0.415636	1.79744	0.0722658	0.829752
ENSMUSG00000096976	Gm26882	2.38598	3.37361	1.87751	1.79686	0.0723584	0.829752
ENSMUSG00000033998	Kcnk1	14.3252	0.96893	0.539361	1.79644	0.0724242	0.829752
ENSMUSG00000053460	Ggcx	301.036	0.245663	0.1368	1.79578	0.0725299	0.829752
ENSMUSG00000020430	Pes1	171.599	0.43494	0.242204	1.79576	0.0725329	0.829752
ENSMUSG00000022031	Elp3	190.842	0.330627	0.184167	1.79525	0.0726137	0.829752
ENSMUSG00000031409	Tceal6	80.9013	0.80232	0.446968	1.79503	0.072649	0.829752
ENSMUSG00000014402	Tsg101	99.6756	0.47675	0.265706	1.79428	0.0727689	0.829752
ENSMUSG00000026238	Ptma	1203.93	0.351244	0.195829	1.79363	0.0728721	0.829752
ENSMUSG00000030868	Dctn5	90.8684	0.376301	0.209862	1.79308	0.0729598	0.829752
ENSMUSG00000051499	Zfp786	3.61125	2.00334	1.11748	1.79273	0.0730154	0.829752
ENSMUSG00000028367	Txn1	145.027	0.394445	0.220105	1.79207	0.0731215	0.829752
ENSMUSG00000021668	Polk	74.0339	0.642929	0.358906	1.79136	0.073236	0.829752
ENSMUSG00000039414	Heatr5b	209.942	0.278991	0.155761	1.79115	0.0732685	0.829752
ENSMUSG00000049823	Zbtb12	21.1362	0.926555	0.517486	1.79049	0.0733746	0.829752
ENSMUSG00000036214	Znrd1as	22.9752	0.934512	0.521972	1.79035	0.0733979	0.829752
ENSMUSG00000024668	Sdhaf2	68.6185	0.540423	0.301979	1.7896	0.0735177	0.829752
ENSMUSG00000058254	Tspan7	173.726	0.487191	0.272299	1.78918	0.0735866	0.829752
ENSMUSG00000087651	1500009L16Rik	53.2881	0.872857	0.487898	1.78901	0.0736126	0.829752
ENSMUSG00000024538	Ppic	220.869	0.421301	0.235547	1.78861	0.0736784	0.829752
ENSMUSG00000033813	Tcea1	92.5317	0.443501	0.248098	1.7876	0.0738399	0.829752
ENSMUSG00000019943	Atp2b1	506.934	0.338306	0.18926	1.78752	0.0738532	0.829752
ENSMUSG00000028180	Zranb2	217.07	0.313789	0.175587	1.78709	0.0739225	0.829752
ENSMUSG00000036167	Pphln1	132.549	0.369675	0.206904	1.7867	0.0739859	0.829752
ENSMUSG00000053175	Bcl3	35.856	1.29579	0.725343	1.78645	0.0740272	0.829752
ENSMUSG00000034403	Pja1	163.181	0.302142	0.169145	1.78629	0.0740516	0.829752
ENSMUSG00000032796	Lama1	1.42716	4.15624	2.32758	1.78565	0.0741558	0.829752
ENSMUSG00000040189	Ccdc114	9.78153	1.37656	0.771154	1.78506	0.0742511	0.829752
ENSMUSG00000046909	Tefm	19.3811	1.14819	0.643641	1.7839	0.0744404	0.829752
ENSMUSG00000105504	Gbp5	57.9737	0.673393	0.377511	1.78377	0.0744608	0.829752
ENSMUSG00000070544	Top1	514.347	0.349607	0.196421	1.77989	0.0750941	0.833599
ENSMUSG00000037362	Nov	6297.27	0.383604	0.215568	1.77951	0.0751566	0.833599
ENSMUSG00000039660	Spout1	60.8854	0.517861	0.291463	1.77676	0.0756077	0.833599
ENSMUSG00000040838	Gm11639	7.96221	1.52983	0.861071	1.77666	0.0756236	0.833599
ENSMUSG00000050002	Idnk	36.938	0.704644	0.396616	1.77664	0.0756274	0.833599
ENSMUSG00000070469	Adamtsl3	797.47	0.457213	0.257561	1.77516	0.0758711	0.835353
ENSMUSG00000116564	Riok2	105.009	0.512874	0.288941	1.77501	0.0758963	0.835353
ENSMUSG00000026979	Psd4	24.935	1.87357	1.05676	1.77294	0.0762382	0.837055
ENSMUSG00000030750	Nsmce1	75.673	0.609564	0.34403	1.77183	0.0764222	0.837055
ENSMUSG00000036752	Tubb4b	287.574	0.352714	0.199114	1.77142	0.0764908	0.837055
ENSMUSG00000029798	Herc6	59.2145	0.818669	0.462417	1.77041	0.0766588	0.837688
ENSMUSG00000058600	Rpl30	174.39	0.486378	0.274955	1.76893	0.0769049	0.83783
ENSMUSG00000086859	Snhg20	55.5001	1.31086	0.741051	1.76892	0.0769077	0.83783
ENSMUSG00000031862	Atp13a1	108.869	0.410876	0.232338	1.76844	0.0769876	0.83783
ENSMUSG00000054514	Atad3aos	2.1529	2.9215	1.65223	1.76822	0.0770243	0.83783
ENSMUSG00000025014	Dntt	35.9826	4.18565	2.36742	1.76802	0.0770571	0.83783
ENSMUSG00000013622	Atraid	117.783	0.459076	0.260051	1.76533	0.0775085	0.837857
ENSMUSG00000031922	Cep57	67.7392	0.693858	0.393121	1.765	0.0775637	0.837857
ENSMUSG00000031434	Morc4	69.9151	0.457516	0.259217	1.76499	0.0775649	0.837857
ENSMUSG00000055137	Sugct	10.7973	1.95746	1.10923	1.7647	0.077614	0.837857
ENSMUSG00000026966	Ssna1	61.3915	0.531518	0.301322	1.76395	0.0777402	0.837857
ENSMUSG00000053453	Thoc7	83.5636	0.486236	0.275666	1.76386	0.0777558	0.837857
ENSMUSG00000071415	Rpl23	590.614	0.349252	0.198053	1.76343	0.0778282	0.837857
ENSMUSG00000036376	Abt1	35.071	0.521821	0.296018	1.7628	0.077934	0.837857
ENSMUSG00000030359	Pzp	2.66564	3.37724	1.91723	1.76152	0.078151	0.838885
ENSMUSG00000028826	Tmem57	416.052	0.31651	0.179778	1.76056	0.0783135	0.838885
ENSMUSG00000041020	Map7d2	112.328	0.520139	0.29547	1.76038	0.0783433	0.838885
ENSMUSG00000026491	Ahctf1	342.52	0.328434	0.186786	1.75834	0.0786889	0.838961
ENSMUSG00000001870	Ltbp1	6744.2	0.339977	0.193413	1.75777	0.0787863	0.838961
ENSMUSG00000024251	Thada	105.788	0.514902	0.293043	1.75709	0.0789023	0.839308
ENSMUSG00000097574	C920006O11Rik	2.03362	3.17779	1.80905	1.75661	0.0789848	0.839345
ENSMUSG00000027070	Lrp2	3.80739	3.03165	1.72627	1.75619	0.0790568	0.839345
ENSMUSG00000049672	Zbtb14	91.9386	0.498923	0.284204	1.75551	0.0791717	0.839345
ENSMUSG00000054939	Zfp174	22.7211	0.91495	0.5213	1.75513	0.0792365	0.839345
ENSMUSG00000044768	D1Ertd622e	51.9697	0.661731	0.377216	1.75425	0.0793879	0.839547
ENSMUSG00000029642	Polr1d	78.2912	0.555715	0.317273	1.75153	0.0798541	0.839547
ENSMUSG00000064090	Vrk2	33.5528	0.940351	0.536997	1.75113	0.0799235	0.839547
ENSMUSG00000021266	Wars	146.359	0.431913	0.246684	1.75088	0.0799673	0.839547
ENSMUSG00000030231	Plekha5	280.786	0.509077	0.290925	1.74986	0.0801432	0.839547
ENSMUSG00000034459	Ifit1	34.4385	1.11244	0.63584	1.74955	0.0801954	0.839547
ENSMUSG00000004567	Mcoln1	103.068	0.434897	0.24862	1.74925	0.0802484	0.839547
ENSMUSG00000075701	Selenos	235.82	0.340626	0.194818	1.74843	0.0803887	0.839807
ENSMUSG00000048251	Bcl11b	36.9394	2.61429	1.49545	1.74817	0.0804348	0.839807
ENSMUSG00000028820	Sfpq	708.86	0.36902	0.211226	1.74704	0.0806301	0.839807
ENSMUSG00000003955	Fam162a	235.542	0.476995	0.273057	1.74687	0.0806594	0.839807
ENSMUSG00000030432	Rpl28	237.247	0.359324	0.206006	1.74424	0.081117	0.840691
ENSMUSG00000032320	Rcn2	557.781	0.279373	0.160234	1.74353	0.0812414	0.840691
ENSMUSG00000040086	Tnni3k	12.9107	1.58365	0.908528	1.74309	0.0813176	0.840757
ENSMUSG00000058704	Memo1	66.0034	0.679957	0.390328	1.74202	0.0815058	0.841176
ENSMUSG00000061032	Rrp1	480.742	0.259893	0.149224	1.74162	0.0815742	0.841176
ENSMUSG00000032413	Rasa2	122.07	0.525974	0.302012	1.74157	0.0815843	0.841176
ENSMUSG00000046591	Ticrr	3.37217	3.27129	1.88023	1.73983	0.0818881	0.842017
ENSMUSG00000030711	Sult1a1	58.8743	0.607166	0.349057	1.73945	0.0819559	0.842017
ENSMUSG00000029366	Dck	1900-01-19 04:41:09	1.4374	0.826411	1.73932	0.081978	0.842017
ENSMUSG00000051146	Camk2n2	10.3537	1.38407	0.796694	1.73726	0.0823407	0.844033
ENSMUSG00000063458	Lrmda	10.049	1.86576	1.07585	1.73421	0.0828804	0.845083
ENSMUSG00000020648	Dus4l	11.2665	1.35179	0.779494	1.73419	0.0828838	0.845083
ENSMUSG00000078942	Naip6	6.0239	2.68216	1.54686	1.73394	0.0829291	0.845083
ENSMUSG00000097124	A530020G20Rik	10.8813	2.70987	1.56304	1.73371	0.0829692	0.845083
ENSMUSG00000045078	Rnf216	224.566	0.281643	0.16249	1.73329	0.0830437	0.845083
ENSMUSG00000086328	2700033N17Rik	2.0919	3.20517	1.84989	1.73262	0.0831624	0.845083
ENSMUSG00000040254	Sema3d	1066.99	0.415079	0.239652	1.73201	0.0832722	0.845083
ENSMUSG00000038535	Zfp280d	138.024	0.41287	0.238478	1.73128	0.0834027	0.845083
ENSMUSG00000016427	Ndufa1	138.488	0.714137	0.412674	1.73051	0.0835394	0.845083
ENSMUSG00000071037	Camkmt	19.0436	0.922463	0.533359	1.72953	0.0837138	0.845083
ENSMUSG00000048970	C1galt1c1	51.4881	0.488308	0.282614	1.72783	0.0840195	0.845083
ENSMUSG00000021196	Pfkp	570.256	0.261601	0.151499	1.72675	0.0842118	0.845083
ENSMUSG00000030188	Magohb	15.8051	0.940077	0.544471	1.72659	0.0842418	0.845083
ENSMUSG00000024410	3110002H16Rik	78.7452	0.530601	0.307539	1.72531	0.0844715	0.845083
ENSMUSG00000066036	Ubr4	1707.72	0.219248	0.127078	1.7253	0.0844731	0.845083
ENSMUSG00000007041	Clic1	302.804	0.373579	0.216531	1.72529	0.0844759	0.845083
ENSMUSG00000021585	Cast	1050.23	0.26739	0.155091	1.72409	0.0846923	0.845083
ENSMUSG00000030935	Acsm3	83.9628	1.44419	0.837718	1.72396	0.084716	0.845083
ENSMUSG00000047710	Champ1	128.104	0.366391	0.212739	1.72226	0.0850227	0.845083
ENSMUSG00000018102	Hist1h2bc	153.736	0.456577	0.265234	1.72141	0.0851757	0.845083
ENSMUSG00000030880	Polr3e	94.7321	0.40711	0.23653	1.72118	0.0852181	0.845083
ENSMUSG00000037321	Tap1	71.2964	0.668411	0.388431	1.72079	0.0852881	0.845083
ENSMUSG00000029394	Cdk2ap1	22.7365	0.67816	0.394281	1.71999	0.0854341	0.845083
ENSMUSG00000003206	Ebi3	2.29246	3.8498	2.23888	1.71952	0.0855191	0.845083
ENSMUSG00000097872	Gm26702	1.79868	3.32525	1.93414	1.71924	0.0855711	0.845083
ENSMUSG00000024056	Ndc80	5.78693	2.39842	1.39561	1.71854	0.0856975	0.845083
ENSMUSG00000052336	Cx3cr1	37.1736	1.6306	0.949112	1.71803	0.0857916	0.845083
ENSMUSG00000040618	Pck2	109.137	0.472377	0.274957	1.718	0.0857963	0.845083
ENSMUSG00000025362	Rps26	447.232	0.419757	0.244484	1.71691	0.0859956	0.845083
ENSMUSG00000037805	Rpl10a	514.047	0.378375	0.220437	1.71648	0.0860745	0.845083
ENSMUSG00000003660	Snrnp200	938.133	0.165266	0.096313	1.71593	0.0861751	0.845083
ENSMUSG00000057457	Phex	77.3081	0.819684	0.477908	1.71515	0.0863173	0.845083
ENSMUSG00000021893	Capn7	141.423	0.316593	0.18465	1.71456	0.0864266	0.845083
ENSMUSG00000040282	BC052040	9.26958	1.39342	0.81284	1.71426	0.0864802	0.845083
ENSMUSG00000032575	Manf	219.438	0.471066	0.274806	1.71418	0.0864958	0.845083
ENSMUSG00000034617	Mtrr	28.2444	0.797843	0.465498	1.71395	0.0865371	0.845083
ENSMUSG00000057265	Bbof1	19.7006	1.23242	0.719055	1.71395	0.0865387	0.845083
ENSMUSG00000059659	Gm10069	3.84154	2.6752	1.56105	1.71371	0.0865811	0.845083
ENSMUSG00000037134	Prmt9	49.2698	0.616905	0.360241	1.71248	0.0868086	0.845083
ENSMUSG00000026851	BC005624	189.489	0.293828	0.171614	1.71214	0.0868711	0.845083
ENSMUSG00000097360	9430065F17Rik	1.98785	3.47727	2.03131	1.71184	0.0869267	0.845083
ENSMUSG00000001143	Lman2l	72.1087	0.450283	0.263279	1.71029	0.0872125	0.845083
ENSMUSG00000024644	Cndp2	132.282	0.452767	0.264849	1.70953	0.0873524	0.845083
ENSMUSG00000087382	Ctcflos	10.2818	2.04759	1.19781	1.70945	0.0873677	0.845083
ENSMUSG00000056476	Med12l	45.6548	0.704063	0.411891	1.70934	0.0873874	0.845083
ENSMUSG00000033405	Nudt15	2.92151	3.28223	1.92054	1.70901	0.0874495	0.845083
ENSMUSG00000038762	Abcf1	525.762	0.281859	0.164983	1.70841	0.0875598	0.845083
ENSMUSG00000112278	Gm30025	5.57462	1.4343	0.839684	1.70814	0.0876109	0.845083
ENSMUSG00000003208	Ccdc94	53.3183	0.687217	0.402693	1.70655	0.0879048	0.84582
ENSMUSG00000060181	Slc35e3	23.5866	0.925687	0.542665	1.70582	0.0880425	0.846609
ENSMUSG00000052713	Zfp608	117.221	0.631043	0.370111	1.70501	0.0881928	0.847159
ENSMUSG00000034211	Mrps17	69.5836	0.52482	0.307892	1.70456	0.0882761	0.84725
ENSMUSG00000020096	Tbata	10.0061	4.65914	2.73762	1.70189	NA	NA
ENSMUSG00000026249	Serpine2	6284.26	0.411575	0.241931	1.70121	0.0889043	0.852228
ENSMUSG00000039765	Cc2d2a	187.868	0.443733	0.260837	1.70119	0.0889067	0.852228
ENSMUSG00000025410	Dctn2	368.425	0.260198	0.152986	1.7008	0.0889808	0.852259
ENSMUSG00000028578	Caap1	29.8303	0.777778	0.45736	1.70058	0.0890219	0.852259
ENSMUSG00000027642	Rpn2	1114.16	0.239177	0.140717	1.69971	0.0891858	0.853291
ENSMUSG00000026034	Clk1	216.418	0.593379	0.349335	1.6986	0.0893953	0.854222
ENSMUSG00000043631	Ecm2	791.674	0.408052	0.240315	1.69799	0.0895104	0.8546
ENSMUSG00000026192	Atic	139.442	0.367355	0.216448	1.6972	0.0896594	0.8546
ENSMUSG00000036904	Fzd8	102.995	0.488509	0.288009	1.69616	0.0898554	0.855932
ENSMUSG00000041538	H2-Ob	4.47807	2.67906	1.58086	1.69468	0.0901354	0.857775
ENSMUSG00000022009	Nufip1	38.4979	0.617947	0.364784	1.69401	0.0902641	0.857775
ENSMUSG00000034192	Lsm3	63.7493	0.442163	0.261064	1.69369	0.0903236	0.857775
ENSMUSG00000017491	Rarb	47.3968	0.573735	0.338971	1.69258	0.0905356	0.857826
ENSMUSG00000028745	Capzb	785.694	0.215386	0.127308	1.69185	0.0906742	0.857826
ENSMUSG00000106019	Gm43672	15.5272	1.21767	0.720158	1.69084	0.0908667	0.858079
ENSMUSG00000040562	Gstm2	351.17	0.374295	0.221368	1.69083	0.09087	0.858079
ENSMUSG00000055866	Per2	320.94	0.679286	0.401977	1.68986	0.0910544	0.858755
ENSMUSG00000033186	Mzt1	53.4221	0.480578	0.284561	1.68884	0.0912498	0.859454
ENSMUSG00000014859	E2f4	167.491	0.396872	0.235021	1.68866	0.0912842	0.859454
ENSMUSG00000087390	Gm7598	2.1643	2.83623	1.68023	1.688	0.091411	0.859987
ENSMUSG00000025887	Casp12	146.391	0.421647	0.250201	1.68523	0.0919435	0.860536
ENSMUSG00000021716	Srek1ip1	98.9486	0.556058	0.329971	1.68517	0.0919556	0.860536
ENSMUSG00000003779	Kif20a	13.5965	1.72869	1.02743	1.68255	0.0924627	0.864007
ENSMUSG00000032264	Zw10	62.9121	0.586382	0.348897	1.68067	0.0928264	0.865811
ENSMUSG00000029695	Aass	21.7138	1.0051	0.598357	1.67976	0.0930037	0.866004
ENSMUSG00000031996	Aplp2	5628.84	0.281999	0.167969	1.67887	0.0931776	0.866004
ENSMUSG00000024426	Atat1	47.545	0.611703	0.364485	1.67827	0.0932952	0.866004
ENSMUSG00000025962	Fastkd2	31.1093	0.767201	0.457159	1.67819	0.0933092	0.866004
ENSMUSG00000024516	Sec11c	180.226	0.33146	0.197667	1.67686	0.0935695	0.866004
ENSMUSG00000027942	4933434E20Rik	95.0954	0.549466	0.327895	1.67574	0.09379	0.866004
ENSMUSG00000040220	Gas8	74.0458	0.65738	0.392419	1.6752	0.0938949	0.866004
ENSMUSG00000028676	Srsf10	129.276	0.417818	0.249417	1.67518	0.0938989	0.866004
ENSMUSG00000022244	Amacr	41.3388	0.739212	0.441465	1.67445	0.0940418	0.866004
ENSMUSG00000064128	Cenpj	40.6222	0.626699	0.374382	1.67395	0.0941395	0.866379
ENSMUSG00000038812	Trmt112	51.3035	0.637401	0.381303	1.67164	0.0945957	0.869001
ENSMUSG00000001289	Pfdn5	320.014	0.361895	0.216565	1.67107	0.0947081	0.86913
ENSMUSG00000102091	Olfr1034	4.7903	2.64663	1.58454	1.67029	0.0948629	0.869241
ENSMUSG00000031627	Irf2	164.998	0.329231	0.197378	1.66802	0.0953122	0.870731
ENSMUSG00000022488	Nckap1l	94.6224	1.28915	0.772937	1.66786	0.0953441	0.870731
ENSMUSG00000070327	Rnf213	450.976	0.392956	0.235639	1.66762	0.0953905	0.870731
ENSMUSG00000043313	Pcdhb19	19.5888	0.825049	0.494794	1.66746	0.0954227	0.870731
ENSMUSG00000020130	Tbc1d15	194.375	0.343768	0.206383	1.66568	0.0957769	0.870731
ENSMUSG00000053158	Fes	42.8421	0.853128	0.512191	1.66564	0.0957842	0.870731
ENSMUSG00000078439	Smim24	3.84392	1.80169	1.0817	1.66562	0.0957891	0.870731
ENSMUSG00000059772	Slx1b	30.3325	0.822942	0.494162	1.66533	0.095847	0.870731
ENSMUSG00000027107	Chrna1	8.0628	1.52917	0.918576	1.66472	0.0959688	0.870731
ENSMUSG00000029474	Rnf34	64.1495	0.562692	0.3381	1.66428	0.0960567	0.870731
ENSMUSG00000085237	Gm15406	2.48864	2.75274	1.65427	1.66402	0.0961088	0.870731
ENSMUSG00000026582	Sele	32.2578	1.48687	0.893967	1.66323	0.0962665	0.870731
ENSMUSG00000101856	1700096K18Rik	7.97731	1.81874	1.09461	1.66154	0.096605	0.870731
ENSMUSG00000021591	Glrx	38.3237	0.601057	0.361942	1.66065	0.0967846	0.870731
ENSMUSG00000042842	Serpinb6b	236.049	0.430592	0.259342	1.66032	0.0968494	0.870731
ENSMUSG00000026611	Spata17	3.00434	3.36248	2.0283	1.65778	0.097361	0.870731
ENSMUSG00000029397	Rchy1	105.297	0.370391	0.223565	1.65675	0.097571	0.870731
ENSMUSG00000040565	Btaf1	199.906	0.315029	0.190151	1.65673	0.0975734	0.870731
ENSMUSG00000086603	Gm13620	2.26989	2.99831	1.81155	1.65511	0.0979031	0.870731
ENSMUSG00000054641	Mmrn1	16.5138	2.16723	1.30948	1.65503	0.0979177	0.870731
ENSMUSG00000003273	Car11	28.5331	0.739801	0.447186	1.65435	0.098057	0.870731
ENSMUSG00000018171	Vmp1	149.634	0.430139	0.260135	1.65352	0.0982251	0.870731
ENSMUSG00000040710	St8sia4	31.5421	1.19665	0.724417	1.65189	0.0985577	0.870731
ENSMUSG00000026618	Iars2	413.909	0.429312	0.260042	1.65093	0.0987527	0.870731
ENSMUSG00000003038	Hmgn2	112.779	0.463892	0.281047	1.65059	0.098823	0.870731
ENSMUSG00000044927	H1fx	21.4907	1.01123	0.612894	1.64993	0.0989576	0.870731
ENSMUSG00000019732	Calr3	7.94924	1.54786	0.938229	1.64977	0.0989897	0.870731
ENSMUSG00000026628	Atf3	108.428	0.687257	0.416583	1.64975	0.0989947	0.870731
ENSMUSG00000022515	Anks3	68.7442	0.462605	0.280439	1.64957	0.0990302	0.870731
ENSMUSG00000022024	Sugt1	212.721	0.305402	0.185164	1.64936	0.0990741	0.870731
ENSMUSG00000039099	Wdr93	1.89338	3.27289	1.98485	1.64893	0.099161	0.870754
ENSMUSG00000000948	Gm38393	10.0193	2.04809	1.24255	1.6483	0.099292	0.870754
ENSMUSG00000050947	Amigo1	86.8175	0.412534	0.250547	1.64654	0.0996536	0.871797
ENSMUSG00000030724	Cd19	2.31059	3.18804	1.94046	1.64293	0.100398	0.876042
ENSMUSG00000023259	Slc26a6	13.9936	1.16182	0.707295	1.64262	0.100461	0.876042
ENSMUSG00000032739	Pram1	3.02785	3.25038	1.97891	1.64251	0.100484	0.876042
ENSMUSG00000024528	Srfbp1	46.2853	0.540306	0.329344	1.64055	0.10089	0.877967
ENSMUSG00000045620	Odf3l1	6.46898	2.34325	1.42871	1.64012	0.10098	0.877967
ENSMUSG00000050830	Vwc2	126.977	0.690004	0.420718	1.64006	0.100992	0.877967
ENSMUSG00000029422	Rsrc2	451.737	0.264949	0.161666	1.63887	0.10124	0.877967
ENSMUSG00000024245	Tmem178	4.63241	2.72564	1.66377	1.63823	0.101374	0.877967
ENSMUSG00000075502	Kbtbd6	1.59417	3.36822	2.05657	1.63779	0.101466	0.877967
ENSMUSG00000022070	Bora	5.56623	1.82986	1.11848	1.63602	0.101835	0.877967
ENSMUSG00000034681	Rnps1	68.8934	0.449187	0.274564	1.636	0.10184	0.877967
ENSMUSG00000027933	Ints3	227.508	0.327667	0.20031	1.6358	0.101881	0.877967
ENSMUSG00000087143	A830082K12Rik	7.15454	1.48834	0.910101	1.63536	0.101974	0.877967
ENSMUSG00000035790	Cep19	42.8178	0.654962	0.401092	1.63295	0.10248	0.877967
ENSMUSG00000015947	Fcgr1	18.9978	1.67533	1.0261	1.63272	0.102528	0.877967
ENSMUSG00000032352	Lrrc1	21.3681	0.903389	0.553403	1.63242	0.10259	0.877967
ENSMUSG00000017309	Cd300lg	62.2361	1.43806	0.881158	1.63201	0.102678	0.877967
ENSMUSG00000037636	Slc25a43	7.92753	1.74016	1.06638	1.63183	0.102715	0.877967
ENSMUSG00000022770	Dlg1	533.048	0.240352	0.147352	1.63114	0.10286	0.877967
ENSMUSG00000046994	Mars2	49.2463	0.485003	0.297487	1.63033	0.103031	0.877967
ENSMUSG00000040594	Ranbp17	29.8103	0.870848	0.534169	1.63028	0.103041	0.877967
ENSMUSG00000027004	Frzb	613.518	0.496713	0.304701	1.63017	0.103066	0.877967
ENSMUSG00000030357	Fkbp4	384.213	0.401289	0.246167	1.63015	0.10307	0.877967
ENSMUSG00000026172	Bcs1l	28.2001	0.666025	0.408889	1.62887	0.103341	0.878438
ENSMUSG00000074771	Ankef1	33.544	1.11284	0.683259	1.62872	0.103372	0.878438
ENSMUSG00000015839	Nfe2l2	347.866	0.267951	0.164564	1.62825	0.103471	0.878438
ENSMUSG00000101225	1700008J07Rik	10.4377	1.37729	0.847378	1.62536	0.104086	0.880223
ENSMUSG00000028771	Ptpn12	147.232	0.309996	0.190851	1.62428	0.104315	0.880929
ENSMUSG00000042251	Pm20d1	18.106	1.76772	1.08844	1.62409	0.104357	0.880929
ENSMUSG00000032336	Nptn	1108.38	0.252907	0.155743	1.62387	0.104403	0.880929
ENSMUSG00000043881	Kbtbd7	41.8961	0.592383	0.364811	1.62381	0.104416	0.880929
ENSMUSG00000026578	Ccdc181	104.445	0.377175	0.233011	1.6187	0.105512	0.884313
ENSMUSG00000046711	Hmga1	35.3675	0.708855	0.437975	1.61848	0.105559	0.884313
ENSMUSG00000025823	Pdia4	1083.61	0.310891	0.192342	1.61635	0.10602	0.884313
ENSMUSG00000022364	Tbc1d31	22.7905	0.751682	0.465989	1.61309	0.106725	0.885214
ENSMUSG00000042670	Immp1l	17.2658	1.04907	0.650463	1.61281	0.106786	0.885214
ENSMUSG00000009633	G0s2	182.809	0.740864	0.459508	1.6123	0.106897	0.885214
ENSMUSG00000041133	Smc1a	1143.56	0.26562	0.164796	1.61181	0.107003	0.885214
ENSMUSG00000028759	Hp1bp3	789.841	0.189183	0.117439	1.61091	0.1072	0.885883
ENSMUSG00000034438	Gbp8	34.0724	2.37392	1.47397	1.61056	0.107275	0.886021
ENSMUSG00000040025	Ythdf2	166.828	0.350598	0.217772	1.60993	0.107413	0.886194
ENSMUSG00000038646	Fam103a1	40.0155	0.666585	0.414074	1.60982	0.107437	0.886194
ENSMUSG00000062727	Hist1h2bk	7.2704	2.96703	1.84396	1.60906	0.107604	0.886194
ENSMUSG00000086782	E130102H24Rik	8.32456	1.53438	0.953652	1.60896	0.107626	0.886194
ENSMUSG00000036333	Kidins220	1098.58	0.24177	0.150273	1.60887	0.107645	0.886194
ENSMUSG00000027358	Bmp2	107.895	0.653338	0.406215	1.60836	0.107757	0.886638
ENSMUSG00000038700	Hoxb5	17.4984	0.873795	0.543664	1.60723	0.108003	0.888184
ENSMUSG00000038235	F11r	63.1343	0.67864	0.422623	1.60578	0.108322	0.889093
ENSMUSG00000105447	Gm43653	1.56496	3.79835	2.3676	1.6043	0.108648	0.889093
ENSMUSG00000020875	Hoxb9	2.21029	2.69625	1.6812	1.60376	0.108766	0.889093
ENSMUSG00000040249	Lrp1	14671.2	0.279607	0.174366	1.60357	0.108809	0.889093
ENSMUSG00000024829	Mrpl21	50.3649	0.540232	0.336903	1.60352	0.108819	0.889093
ENSMUSG00000001588	Acap1	6.04715	2.69215	1.68009	1.60239	0.10907	0.889093
ENSMUSG00000040204	Pclaf	5.31466	3.08688	1.92681	1.60207	0.109141	0.889093
ENSMUSG00000021432	Slc35b3	30.2777	0.70667	0.441535	1.60049	0.109491	0.889093
ENSMUSG00000022996	Wnt10b	4.21325	2.82244	1.7637	1.6003	0.109533	0.889093
ENSMUSG00000029389	Ddx55	48.2198	0.638787	0.399173	1.60028	0.109537	0.889093
ENSMUSG00000045658	Pid1	167.338	0.476334	0.297756	1.59975	0.109655	0.889093
ENSMUSG00000050174	Nudt6	21.3886	1.0263	0.641631	1.59952	0.109706	0.889093
ENSMUSG00000044716	Dok7	6.00061	1.60939	1.00626	1.59938	0.109736	0.889093
ENSMUSG00000028466	Creb3	164.428	0.371693	0.232418	1.59924	0.109766	0.889093
ENSMUSG00000004285	Atp6v1f	149.873	0.504138	0.315263	1.59911	0.109797	0.889093
ENSMUSG00000050357	Carmil2	6.66747	2.68189	1.6775	1.59874	0.109878	0.889093
ENSMUSG00000074398	Gm15441	7.74806	1.15593	0.723195	1.59837	0.109961	0.889093
ENSMUSG00000038301	Snx10	140.48	0.568103	0.355533	1.59789	0.110067	0.889093
ENSMUSG00000036278	Macrod1	136.198	0.525436	0.328865	1.59773	0.110104	0.889093
ENSMUSG00000034189	Hsdl1	91.1215	0.403908	0.25299	1.59653	0.11037	0.889093
ENSMUSG00000047182	Irs3	21.9237	1.10253	0.690706	1.59624	0.110436	0.889093
ENSMUSG00000032285	Dnaja4	112.484	0.422234	0.264653	1.59543	0.110617	0.889093
ENSMUSG00000028957	Per3	290.357	0.569044	0.356703	1.59529	0.110647	0.889093
ENSMUSG00000026032	Ndufb3	105.714	0.654367	0.410227	1.59513	0.110682	0.889093
ENSMUSG00000029501	Ankle2	190.564	0.328124	0.205734	1.59489	0.110736	0.889093
ENSMUSG00000078919	Dpm1	10.1312	1.44556	0.906938	1.59389	0.110961	0.889093
ENSMUSG00000024181	Mrpl28	78.3768	0.633572	0.397703	1.59308	0.111142	0.889093
ENSMUSG00000057132	Rpgrip1	2.47389	2.63776	1.65718	1.59172	0.111448	0.889093
ENSMUSG00000101588	Gm28265	1.16188	4.03892	2.53805	1.59135	0.111531	0.889093
ENSMUSG00000026442	Nfasc	203.124	0.629376	0.395687	1.59059	0.111702	0.889093
ENSMUSG00000039109	F13a1	204.512	0.318078	0.20006	1.58991	0.111855	0.889093
ENSMUSG00000056629	Fkbp2	133.324	0.325633	0.204836	1.58973	0.111896	0.889093
ENSMUSG00000023232	Serinc2	31.6353	0.744457	0.468408	1.58933	0.111985	0.889093
ENSMUSG00000034484	Snx2	311.935	0.275551	0.173415	1.58897	0.112067	0.889093
ENSMUSG00000025534	Gusb	306.438	0.338123	0.212895	1.58822	0.112237	0.889093
ENSMUSG00000037815	Ctnna1	1723.21	0.185819	0.117025	1.58786	0.112317	0.889093
ENSMUSG00000071042	Rasgrp3	24.8068	1.10758	0.697541	1.58783	0.112324	0.889093
ENSMUSG00000031493	Ggn	15.7332	0.858724	0.540996	1.5873	0.112445	0.889093
ENSMUSG00000020228	Helb	52.8829	0.56639	0.356839	1.58724	0.112458	0.889093
ENSMUSG00000027636	Sla2	3.56437	3.10717	1.95838	1.5866	0.112602	0.889093
ENSMUSG00000042256	Ptchd4	17.0515	1.16547	0.73473	1.58626	0.112681	0.889093
ENSMUSG00000073676	Hspe1	54.048	0.791616	0.499052	1.58624	0.112685	0.889093
ENSMUSG00000036036	Zfp57	3.85192	3.03203	1.91267	1.58523	0.112914	0.889093
ENSMUSG00000030888	Rrp8	73.9263	0.512464	0.323376	1.58473	0.113028	0.889093
ENSMUSG00000044534	Ackr2	4.92425	2.18639	1.38002	1.58432	0.113121	0.889093
ENSMUSG00000015880	Ncapg	4.48612	3.00035	1.89422	1.58395	0.113206	0.889093
ENSMUSG00000073415	Gm10501	3.27071	2.32631	1.46875	1.58387	0.113223	0.889093
ENSMUSG00000005947	Itgae	5.22981	2.66623	1.6835	1.58374	0.113254	0.889093
ENSMUSG00000024174	Pot1b	22.4835	0.860203	0.543522	1.58265	0.113502	0.890367
ENSMUSG00000097566	A930024N18Rik	1.76596	2.41841	1.52896	1.58174	0.113709	0.890367
ENSMUSG00000041261	Car8	23.0795	1.2721	0.805109	1.58004	0.114098	0.890862
ENSMUSG00000046010	Zfp830	65.7975	0.437942	0.277301	1.5793	0.114267	0.891527
ENSMUSG00000026425	Srgap2	198.67	0.351935	0.222937	1.57863	0.114421	0.892155
ENSMUSG00000027086	Fastkd1	54.8393	0.698213	0.442387	1.57829	0.1145	0.892155
ENSMUSG00000005881	Ergic3	427.869	0.21013	0.133149	1.57815	0.11453	0.892155
ENSMUSG00000025086	Trub1	38.2643	0.592106	0.376222	1.57382	0.115529	0.897234
ENSMUSG00000087177	E130307A14Rik	24.5803	0.825609	0.525039	1.57247	0.115841	0.897831
ENSMUSG00000021707	Dhfr	13.3111	1.08995	0.693611	1.57141	0.116088	0.898769
ENSMUSG00000022635	Zcrb1	236.838	0.32097	0.204293	1.57113	0.116153	0.898769
ENSMUSG00000020948	Klhl28	40.6983	0.605522	0.385445	1.57097	0.11619	0.898769
ENSMUSG00000020914	Top2a	55.5622	1.23339	0.785598	1.57	0.116416	0.899076
ENSMUSG00000028708	Mknk1	78.0651	0.425381	0.271186	1.5686	0.116742	0.899894
ENSMUSG00000032396	Dis3l	122.077	0.433303	0.276362	1.56788	0.116909	0.899894
ENSMUSG00000034022	Cpsf1	98.2529	0.421218	0.268745	1.56735	0.117033	0.899894
ENSMUSG00000050914	Ankrd37	8.77964	1.20109	0.766609	1.56676	0.117172	0.899894
ENSMUSG00000087578	Ccdc142os	2.5697	2.69833	1.72403	1.56513	0.117551	0.899894
ENSMUSG00000014294	Ndufa2	226.464	0.546831	0.349443	1.56486	0.117615	0.899894
ENSMUSG00000039542	Ncam1	3289.36	0.407323	0.260315	1.56473	0.117647	0.899894
ENSMUSG00000025579	Gaa	978.963	0.219072	0.140069	1.56403	0.117811	0.899894
ENSMUSG00000040250	Ints13	96.7663	0.371167	0.237389	1.56354	0.117926	0.899894
ENSMUSG00000023992	Trem2	51.1317	1.09276	0.698951	1.56343	0.117952	0.899894
ENSMUSG00000045827	Serpinb9	125.208	0.365205	0.233602	1.56336	0.117968	0.899894
ENSMUSG00000002458	Rgs19	48.7469	0.600285	0.384045	1.56306	0.118039	0.899894
ENSMUSG00000028164	Manba	212.881	0.29949	0.191792	1.56154	0.118397	0.899894
ENSMUSG00000024191	Bnip1	23.5336	0.782146	0.500904	1.56147	0.118414	0.899894
ENSMUSG00000031841	Cdh13	1510.83	0.352765	0.226082	1.56034	0.118679	0.899894
ENSMUSG00000031314	Taf1	332.485	0.319651	0.204887	1.56013	0.118728	0.899894
ENSMUSG00000062949	Atp11c	126.773	0.291151	0.186667	1.55974	0.118822	0.899894
ENSMUSG00000040029	Ipo8	320.443	0.225153	0.144453	1.55866	0.119076	0.899894
ENSMUSG00000021606	Ndufs6	142.032	0.673995	0.432633	1.55789	0.119259	0.900476
ENSMUSG00000031458	Coprs	16.8779	1.12397	0.724676	1.551	0.120901	0.904728
ENSMUSG00000020903	Stx8	69.1312	0.45806	0.295536	1.54993	0.121159	0.904728
ENSMUSG00000020925	Ccdc43	84.9013	0.408357	0.263557	1.5494	0.121284	0.904728
ENSMUSG00000096768	Gm47283	7.95489	1.68004	1.08447	1.54918	0.121338	0.904728
ENSMUSG00000029363	Rfc5	17.5721	0.888239	0.573389	1.54911	0.121356	0.904728
ENSMUSG00000085735	Mettl5os	1.33492	3.31442	2.14142	1.54776	0.121679	0.905337
ENSMUSG00000040621	Gemin8	8.48427	1.04003	0.672004	1.54766	0.121705	0.905337
ENSMUSG00000058773	Hist1h1b	32.5999	2.05364	1.32795	1.54647	0.121991	0.905337
ENSMUSG00000033335	Dnm2	407.337	0.296217	0.191619	1.54586	0.122138	0.905337
ENSMUSG00000043122	A530016L24Rik	99.508	1.19312	0.773095	1.54331	0.122756	0.908407
ENSMUSG00000093910	Zfp853	4.4356	1.90619	1.23553	1.54282	0.122876	0.908693
ENSMUSG00000034108	Ccs	46.5777	0.580793	0.376491	1.54265	0.122917	0.908693
ENSMUSG00000025140	Pycr1	22.8804	0.83996	0.544688	1.54209	0.123051	0.908693
ENSMUSG00000044934	Zfp367	129.82	0.367187	0.238148	1.54184	0.123112	0.908693
ENSMUSG00000059119	Nap1l4	395.446	0.297025	0.19267	1.54162	0.123165	0.908693
ENSMUSG00000025147	Mob2	200.129	0.38636	0.25123	1.53787	0.12408	0.908862
ENSMUSG00000018770	Atp5g3	203.06	0.399861	0.260223	1.53661	0.124389	0.908862
ENSMUSG00000043384	Gprasp1	266.57	0.370139	0.240948	1.53618	0.124495	0.908862
ENSMUSG00000078878	Gm14305	9.08489	1.54454	1.00557	1.53598	0.124543	0.908862
ENSMUSG00000050377	Il31ra	2.59946	3.90453	2.5421	1.53594	0.124552	0.908862
ENSMUSG00000027012	Dync1i2	413.234	0.226734	0.147634	1.53579	0.124591	0.908862
ENSMUSG00000028654	Mycl	2.3588	3.01923	1.96616	1.5356	0.124637	0.908862
ENSMUSG00000059890	Ube4a	216.535	0.353604	0.230288	1.53549	0.124664	0.908862
ENSMUSG00000028037	Ifi44	6.29081	2.13555	1.39113	1.53513	0.124753	0.908862
ENSMUSG00000022474	Pmm1	108.68	0.533318	0.347555	1.53449	0.12491	0.908862
ENSMUSG00000091165	Gm17036	1.23121	3.53769	2.3055	1.53446	0.124917	0.908862
ENSMUSG00000033952	Aspm	15.0796	1.57106	1.02396	1.53429	0.124958	0.908862
ENSMUSG00000030717	Nupr1	1578.24	0.382046	0.249014	1.53424	0.124971	0.908862
ENSMUSG00000053644	Aldh7a1	241.526	0.267398	0.174295	1.53417	0.124988	0.908862
ENSMUSG00000031997	Trpc6	5.06555	2.56266	1.67061	1.53397	0.125037	0.908862
ENSMUSG00000005510	Ndufs3	147.321	0.655034	0.427093	1.5337	0.125103	0.908862
ENSMUSG00000022247	Brix1	1900-04-22 17:10:06	0.386086	0.251801	1.5333	0.125203	0.908862
ENSMUSG00000016763	Scube1	67.1888	0.589312	0.384381	1.53315	0.12524	0.908862
ENSMUSG00000018707	Dync1h1	2327.88	0.264175	0.172342	1.53285	0.125312	0.908862
ENSMUSG00000029027	Dffb	5.90579	1.64661	1.07451	1.53243	0.125416	0.908916
ENSMUSG00000022901	Cd86	12.3536	1.74376	1.13801	1.53228	0.125452	0.908916
ENSMUSG00000031107	Rbmx2	29.0578	0.568236	0.371097	1.53123	0.125711	0.909263
ENSMUSG00000030887	Pdzd9	3.12002	3.29234	2.15014	1.53122	0.125715	0.909263
ENSMUSG00000029828	4921507P07Rik	2.93697	1.81589	1.18631	1.5307	0.125844	0.909263
ENSMUSG00000028234	Rps20	488.293	0.317569	0.20752	1.5303	0.125942	0.909263
ENSMUSG00000097731	2700016F22Rik	2.5063	2.91544	1.90569	1.52986	0.126051	0.909263
ENSMUSG00000026918	Brd3	321.673	0.250907	0.164041	1.52954	0.126132	0.909263
ENSMUSG00000090208	Gm15851	7.9611	1.3858	0.90605	1.5295	0.126142	0.909263
ENSMUSG00000035226	Rims4	17.0052	1.59274	1.04162	1.52909	0.126242	0.909263
ENSMUSG00000026888	Grb14	223.101	0.405115	0.265031	1.52856	0.126374	0.909263
ENSMUSG00000020258	Glyctk	7.0764	1.65369	1.08269	1.52739	0.126665	0.909263
ENSMUSG00000110353	Gm33543	1.63114	3.1886	2.09026	1.52545	0.127146	0.910545
ENSMUSG00000008450	Nutf2	16.8269	0.945945	0.620266	1.52506	0.127243	0.910545
ENSMUSG00000029730	Mcm7	33.494	0.854427	0.560527	1.52433	0.127427	0.910545
ENSMUSG00000040389	Wdr47	78.16	0.356133	0.23367	1.52408	0.127488	0.910545
ENSMUSG00000069744	Psmb3	98.7611	0.458835	0.30113	1.52371	0.127581	0.910545
ENSMUSG00000031387	Renbp	21.2976	0.993592	0.652743	1.52218	0.127964	0.910545
ENSMUSG00000057322	Rpl38	187.373	0.475958	0.312743	1.52188	0.128039	0.910545
ENSMUSG00000015759	Cnih1	182.703	0.344087	0.226102	1.52182	0.128054	0.910545
ENSMUSG00000051890	Klhdc1	23.1364	0.702628	0.461986	1.52089	0.128288	0.910545
ENSMUSG00000071847	Apcdd1	64.895	0.511564	0.336379	1.5208	0.128311	0.910545
ENSMUSG00000038607	Gng10	1.17904	3.22291	2.12046	1.51991	0.128532	0.910545
ENSMUSG00000089704	Galnt2	8.36827	1.21331	0.798538	1.51941	0.128658	0.910545
ENSMUSG00000027710	Acad9	88.7779	0.626517	0.41252	1.51875	0.128825	0.910545
ENSMUSG00000087658	Hotairm1	20.208	0.703464	0.463358	1.51819	0.128967	0.910545
ENSMUSG00000022337	Emc2	152.201	0.320291	0.211025	1.51779	0.129068	0.910805
ENSMUSG00000034163	Zfc3h1	230.155	0.396825	0.261526	1.51734	0.12918	0.910805
ENSMUSG00000026896	Ifih1	53.0077	0.571601	0.376748	1.5172	0.129217	0.910805
ENSMUSG00000030560	Ctsc	177.434	0.411224	0.271103	1.51686	0.129303	0.910805
ENSMUSG00000045555	Mettl24	69.4615	0.680479	0.448786	1.51627	0.129452	0.910868
ENSMUSG00000051978	Erich1	60.012	0.428535	0.282654	1.51611	0.129491	0.910868
ENSMUSG00000016356	Col20a1	7.69379	1.96012	1.29353	1.51532	0.12969	0.911143
ENSMUSG00000087336	Gm15860	1.96507	2.66818	1.76131	1.51488	0.129802	0.911143
ENSMUSG00000051154	Commd3	226.875	0.36216	0.23914	1.51443	0.129918	0.911143
ENSMUSG00000022657	Cd96	4.10519	3.3294	2.19857	1.51434	0.129939	0.911143
ENSMUSG00000063179	Pstk	36.221	0.661301	0.436899	1.51362	0.130121	0.911143
ENSMUSG00000027170	Eif3m	173.393	0.311822	0.206073	1.51317	0.130238	0.911143
ENSMUSG00000037759	Ptger2	1.99412	2.95791	1.95639	1.51192	0.130553	0.911563
ENSMUSG00000025193	Cutc	11.3531	1.10817	0.732993	1.51184	0.130574	0.911563
ENSMUSG00000028902	Sf3a3	146.157	0.324013	0.214357	1.51156	0.130647	0.911563
ENSMUSG00000063172	Hspb11	19.9256	0.743782	0.492272	1.51092	0.13081	0.911563
ENSMUSG00000050440	Hamp	3.08515	3.70999	2.45567	1.51079	0.130843	0.911563
ENSMUSG00000057596	Trim30d	24.8598	0.773874	0.512404	1.51028	0.130971	0.911563
ENSMUSG00000042606	Hirip3	49.0159	0.591512	0.392013	1.50891	0.131322	0.911563
ENSMUSG00000069874	Irgm2	77.5477	0.523941	0.34732	1.50853	0.131419	0.911563
ENSMUSG00000030016	Zfp638	388.43	0.291377	0.193231	1.50792	0.131576	0.911563
ENSMUSG00000050505	Pcdh20	20.6917	0.976186	0.647615	1.50735	0.13172	0.911563
ENSMUSG00000058258	Idi1	19.8956	0.941005	0.624672	1.5064	0.131965	0.911563
ENSMUSG00000034973	Dopey1	132.743	0.424434	0.28192	1.50551	0.132193	0.911563
ENSMUSG00000031596	Slc7a2	511.283	0.357407	0.237522	1.50473	0.132393	0.911563
ENSMUSG00000030738	Eif3c	1168.19	0.207445	0.137871	1.50463	0.132419	0.911563
ENSMUSG00000006445	Epha2	33.7576	0.771087	0.512529	1.50447	0.132459	0.911563
ENSMUSG00000032740	Ccdc88a	270.21	0.35435	0.235561	1.50428	0.132508	0.911563
ENSMUSG00000026258	3110079O15Rik	2.32294	2.87673	1.91246	1.50421	0.132528	0.911563
ENSMUSG00000032175	Tyk2	74.6665	0.519384	0.345315	1.50409	0.132559	0.911563
ENSMUSG00000053565	Eif3k	243.289	0.242387	0.161167	1.50395	0.132596	0.911563
ENSMUSG00000025207	Sema4g	3.04062	2.38197	1.58395	1.50382	0.132628	0.911563
ENSMUSG00000006360	Crip1	217.701	0.397804	0.264552	1.50369	0.132661	0.911563
ENSMUSG00000020721	Helz	327.996	0.262571	0.174637	1.50352	0.132704	0.911563
ENSMUSG00000021615	Xrcc4	55.162	0.505152	0.33625	1.50231	0.133016	0.912804
ENSMUSG00000028609	Magoh	145.262	0.383367	0.25543	1.50087	0.133389	0.913794
ENSMUSG00000026736	4930426L09Rik	7.62238	2.0083	1.33913	1.49971	0.133691	0.915033
ENSMUSG00000019088	Dnase1l1	29.3176	0.851261	0.567772	1.4993	0.133796	0.915033
ENSMUSG00000032178	Ilf3	197.844	0.26146	0.174422	1.49901	0.133871	0.915033
ENSMUSG00000035674	Ndufa3	151.519	0.605814	0.404282	1.49849	0.134005	0.915355
ENSMUSG00000071550	Cfap44	1.08481	4.49357	2.99944	1.49814	0.134098	0.915355
ENSMUSG00000111094	Gm34425	2.38233	3.4703	2.31721	1.49762	0.134232	0.915572
ENSMUSG00000002064	Sdf2	67.2043	0.494583	0.330261	1.49755	0.13425	0.915572
ENSMUSG00000042380	Smim12	39.3898	0.463495	0.309625	1.49696	0.134405	0.915804
ENSMUSG00000060678	Hist1h4c	84.0274	0.649222	0.433772	1.49669	0.134473	0.915863
ENSMUSG00000047832	Cdca4	34.7931	0.710448	0.474857	1.49613	0.13462	0.916039
ENSMUSG00000067916	Zfp991	21.1113	0.705282	0.471796	1.49489	0.134944	0.917423
ENSMUSG00000013997	Nit1	61.2773	0.587142	0.393109	1.49359	0.135283	0.918406
ENSMUSG00000079038	D130040H23Rik	12.1449	1.14964	0.770124	1.4928	0.135489	0.918406
ENSMUSG00000051037	Zfp455	4.07003	1.85168	1.2407	1.49245	0.135582	0.918406
ENSMUSG00000028452	Vcp	682.873	0.169596	0.113717	1.49139	0.13586	0.918406
ENSMUSG00000040463	Mybbp1a	343.063	0.255592	0.171396	1.49124	0.135899	0.918406
ENSMUSG00000021596	Mctp1	26.0934	0.815524	0.547184	1.4904	0.136119	0.918406
ENSMUSG00000022400	Rbx1	117.305	0.311191	0.20887	1.48988	0.136255	0.918406
ENSMUSG00000022827	Rabl3	22.1326	0.838435	0.563023	1.48917	0.136443	0.918406
ENSMUSG00000021565	Slc6a19	1.59476	3.42629	2.30086	1.48914	0.136452	0.918406
ENSMUSG00000033307	Mif	70.1096	0.462814	0.310867	1.48878	0.136545	0.918406
ENSMUSG00000068762	Gstm6	3.30901	2.49125	1.67373	1.48844	0.136635	0.918406
ENSMUSG00000021906	Oxnad1	66.2783	0.815811	0.548214	1.48813	0.136718	0.918406
ENSMUSG00000020537	Drg2	76.2833	0.417164	0.280339	1.48807	0.136732	0.918406
ENSMUSG00000059498	Fcgr3	66.6833	0.935747	0.628908	1.48789	0.13678	0.918406
ENSMUSG00000023055	Calcoco1	545.07	0.268707	0.180626	1.48764	0.136846	0.918406
ENSMUSG00000025366	Esyt1	925.835	0.198948	0.133744	1.48753	0.136874	0.918406
ENSMUSG00000053119	Chmp3	693.146	0.172775	0.11623	1.4865	0.137147	0.918406
ENSMUSG00000013707	Tnfaip8l2	7.0514	2.33929	1.57381	1.48639	0.137176	0.918406
ENSMUSG00000036099	Vezt	126.237	0.399413	0.268799	1.48592	0.137301	0.918406
ENSMUSG00000004099	Dnmt1	245.446	0.335562	0.225895	1.48548	0.137416	0.918406
ENSMUSG00000026082	Rev1	121.299	0.463463	0.312072	1.48512	0.137513	0.918406
ENSMUSG00000047632	Fgfbp3	3.98163	1.79888	1.21166	1.48465	0.137637	0.918406
ENSMUSG00000067925	Rtl8a	11.7629	0.959495	0.646352	1.48448	0.137682	0.918406
ENSMUSG00000042305	Tmem183a	111.843	0.410179	0.27652	1.48336	0.137979	0.919454
ENSMUSG00000043059	Zfp513	34.7559	0.680155	0.458753	1.48262	0.138176	0.919454
ENSMUSG00000004535	Tax1bp1	996.501	0.179531	0.121139	1.48202	0.138334	0.919454
ENSMUSG00000028182	Lrriq3	3.33057	2.05659	1.38778	1.48193	0.13836	0.919454
ENSMUSG00000034723	Tmx4	541.324	0.233184	0.157505	1.48048	0.138744	0.919466
ENSMUSG00000031554	Adam5	8.54975	1.26253	0.853174	1.47981	0.138925	0.919466
ENSMUSG00000022792	Yars2	35.8057	0.718533	0.485995	1.47848	0.13928	0.919619
ENSMUSG00000019916	P4ha1	368.083	0.340924	0.230776	1.47729	0.139597	0.919619
ENSMUSG00000025809	Itgb1	8882.54	0.250791	0.16982	1.47681	0.139728	0.919619
ENSMUSG00000001707	Eef1e1	17.7239	0.883916	0.598937	1.47581	0.139995	0.919619
ENSMUSG00000010911	Apip	29.4196	0.608636	0.412449	1.47566	0.140034	0.919619
ENSMUSG00000049252	Lrp1b	6.89094	1.65146	1.11918	1.4756	0.140052	0.919619
ENSMUSG00000024856	Cdk2ap2	74.051	0.539983	0.366176	1.47466	0.140305	0.919619
ENSMUSG00000036223	Ska1	1.1428	4.09342	2.77684	1.47413	0.140447	0.919619
ENSMUSG00000026012	Cd28	10.9627	3.21278	2.18067	1.4733	0.14067	0.919619
ENSMUSG00000062296	Trank1	1.19252	4.09248	2.77822	1.47306	0.140736	0.919619
ENSMUSG00000109829	Gm45605	5.835	2.0765	1.40969	1.47302	0.140745	0.919619
ENSMUSG00000006678	Pola1	70.7165	0.445009	0.302107	1.47302	0.140747	0.919619
ENSMUSG00000097882	0610038B21Rik	2.00407	2.53679	1.72231	1.4729	0.140778	0.919619
ENSMUSG00000025278	Flnb	920.081	0.325064	0.220753	1.47253	0.140879	0.919619
ENSMUSG00000025586	Cpeb1	71.4428	0.454232	0.30869	1.47149	0.14116	0.919619
ENSMUSG00000060802	B2m	1199.25	0.301272	0.204819	1.47092	0.141313	0.919619
ENSMUSG00000049300	Prmt6	23.5893	0.670482	0.455875	1.47076	0.141356	0.919619
ENSMUSG00000027472	Pdrg1	122.607	0.300842	0.204579	1.47054	0.141415	0.919619
ENSMUSG00000044338	Aplnr	10.286	1.76226	1.19943	1.46924	0.141766	0.919619
ENSMUSG00000109865	Hspa14	72.5509	0.411431	0.280049	1.46914	0.141796	0.919619
ENSMUSG00000040296	Ddx58	148.714	0.276219	0.188024	1.46907	0.141815	0.919619
ENSMUSG00000041638	Gcn1l1	432.463	0.245255	0.166976	1.4688	0.141887	0.919619
ENSMUSG00000073002	Vamp5	31.9012	0.668129	0.454908	1.46871	0.141911	0.919619
ENSMUSG00000040040	Ift88	60.7236	0.520926	0.354715	1.46858	0.141948	0.919619
ENSMUSG00000026163	Sphkap	322.139	0.642346	0.437421	1.46849	0.141972	0.919619
ENSMUSG00000026798	Coq4	23.791	0.842066	0.573884	1.46731	0.142292	0.91973
ENSMUSG00000031711	Zfp330	97.6053	0.373435	0.25474	1.46595	0.142662	0.920353
ENSMUSG00000043832	Clec4a3	6.10974	2.44619	1.66915	1.46553	0.142775	0.920353
ENSMUSG00000030536	Iqgap1	2250.23	0.221628	0.151287	1.46495	0.142935	0.920353
ENSMUSG00000072915	Gm12258	17.3959	0.957316	0.653547	1.4648	0.142975	0.920353
ENSMUSG00000032803	Cdv3	258.392	0.256407	0.175086	1.46446	0.143068	0.920353
ENSMUSG00000020832	Eral1	55.5932	0.497661	0.340146	1.46308	0.143445	0.920353
ENSMUSG00000041837	Pdcd7	77.5309	0.385614	0.263577	1.463	0.143467	0.920353
ENSMUSG00000050244	Heatr1	105.571	0.298492	0.204252	1.46139	0.143908	0.922478
ENSMUSG00000024436	Mrps18b	17.9033	1.08615	0.743346	1.46117	0.143969	0.922478
ENSMUSG00000067150	Xpo5	129.658	0.300953	0.205994	1.46098	0.144022	0.922478
ENSMUSG00000085227	6330418K02Rik	13.1834	1.00387	0.687168	1.46087	0.14405	0.922478
ENSMUSG00000096422	Igkv12-44	5.91625	4.77314	3.26899	1.46013	0.144255	0.923404
ENSMUSG00000035186	Ubd	5.01059	2.77939	1.90497	1.45902	0.144558	0.923925
ENSMUSG00000033467	Crlf2	96.6471	0.396389	0.271712	1.45886	0.144604	0.923925
ENSMUSG00000022323	Rida	31.6311	0.619009	0.424484	1.45826	0.144768	0.923925
ENSMUSG00000020850	Prpf8	1043.99	0.198139	0.135879	1.4582	0.144784	0.923925
ENSMUSG00000024338	Psmb8	76.5798	0.586482	0.402233	1.45807	0.144822	0.923925
ENSMUSG00000042312	S100a13	223.667	0.384627	0.263861	1.45769	0.144926	0.924202
ENSMUSG00000017858	Ift52	1900-02-26 22:41:13	0.554587	0.380569	1.45726	0.145046	0.924228
ENSMUSG00000034647	Ankrd12	695.699	0.350573	0.240799	1.45587	0.145427	0.924228
ENSMUSG00000038069	Cdkn2aip	81.5842	0.415678	0.285589	1.45551	0.145528	0.924228
ENSMUSG00000001403	Ube2c	8.29033	2.0167	1.38627	1.45476	0.145735	0.924228
ENSMUSG00000026580	Selp	121.757	0.910164	0.625796	1.45441	0.145832	0.924228
ENSMUSG00000031148	Gpkow	108.974	0.39554	0.272022	1.45408	0.145925	0.924228
ENSMUSG00000046178	Nxph1	10.5986	1.41657	0.974318	1.45391	0.145972	0.924228
ENSMUSG00000109244	Gm44751	2.14256	2.49821	1.71908	1.45323	0.146161	0.924228
ENSMUSG00000029650	Slc46a3	19.6987	0.955261	0.657404	1.45308	0.146202	0.924228
ENSMUSG00000056267	Cep70	37.3282	0.525643	0.361876	1.45255	0.146348	0.924228
ENSMUSG00000020548	1700086D15Rik	4.18518	2.34177	1.61267	1.45211	0.146472	0.924228
ENSMUSG00000059586	Nsmce2	53.2629	0.592435	0.40802	1.45197	0.146509	0.924228
ENSMUSG00000087403	Kantr	26.4473	0.652336	0.449392	1.4516	0.146614	0.924228
ENSMUSG00000046230	Vps13a	282.989	0.305908	0.210806	1.45114	0.146741	0.924541
ENSMUSG00000036273	Lrrk2	193.954	0.401615	0.276835	1.45074	0.146852	0.92486
ENSMUSG00000037860	Aim2	6.76141	2.32954	1.60739	1.44927	0.147262	0.92686
ENSMUSG00000047735	Samd9l	225.104	0.310798	0.214549	1.44861	0.147446	0.92686
ENSMUSG00000041460	Cacna2d4	1.28299	3.38996	2.34029	1.44852	0.147471	0.92686
ENSMUSG00000053291	Rab4b	2.6673	2.95913	2.04494	1.44705	0.147882	0.927507
ENSMUSG00000021027	Ralgapa1	562.215	0.238719	0.165093	1.44596	0.148187	0.928225
ENSMUSG00000072974	Gm4787	1.751	2.76289	1.91102	1.44577	0.148242	0.928225
ENSMUSG00000020273	Papolg	49.4728	0.545618	0.377512	1.4453	0.148373	0.928225
ENSMUSG00000063253	Scoc	61.3342	0.605718	0.419151	1.44511	0.148428	0.928225
ENSMUSG00000038508	Gdf15	7.33023	1.74367	1.20727	1.44431	0.148652	0.928225
ENSMUSG00000103103	4833445I07Rik	1.68367	2.50856	1.73709	1.44411	0.148708	0.928225
ENSMUSG00000037470	Uggt1	746.046	0.239316	0.165772	1.44364	0.148839	0.928225
ENSMUSG00000021190	Lgmn	646.926	0.279193	0.193543	1.44254	0.149151	0.928225
ENSMUSG00000028070	Naxe	113.857	0.438439	0.304278	1.44091	0.149609	0.928225
ENSMUSG00000034709	Ppp1r21	126.811	0.401428	0.278625	1.44075	0.149656	0.928225
ENSMUSG00000028312	Smc2	52.7131	0.600785	0.417141	1.44025	0.149798	0.928225
ENSMUSG00000030433	Sbk2	3.62298	2.51539	1.74777	1.4392	0.150094	0.928225
ENSMUSG00000039233	Tbce	41.6334	0.559706	0.38892	1.43913	0.150113	0.928225
ENSMUSG00000079242	C730034F03Rik	3.03349	2.27617	1.58194	1.43885	0.150193	0.928225
ENSMUSG00000004096	Cwc15	386.199	0.226873	0.157801	1.43772	0.150514	0.928225
ENSMUSG00000073530	Pappa2	35.3055	0.685012	0.476895	1.4364	0.150888	0.928225
ENSMUSG00000024480	Ap3s1	59.4857	0.607815	0.423241	1.4361	0.150974	0.928225
ENSMUSG00000041390	Mdfic	136.352	0.388981	0.270866	1.43607	0.150983	0.928225
ENSMUSG00000021556	Golm1	52.8491	0.598016	0.416492	1.43584	0.151048	0.928225
ENSMUSG00000091604	Gm17349	3.16248	2.1168	1.47426	1.43583	0.151049	0.928225
ENSMUSG00000028643	Svbp	30.1915	0.630781	0.439408	1.43552	0.151138	0.928225
ENSMUSG00000058420	Syt17	14.0954	1.17826	0.820791	1.43552	0.151139	0.928225
ENSMUSG00000019579	Mydgf	106.047	0.399747	0.278488	1.43542	0.151167	0.928225
ENSMUSG00000031848	Lsm4	70.7409	0.496985	0.3463	1.43513	0.151251	0.928361
ENSMUSG00000097491	Gm2366	4.95022	1.66429	1.16002	1.43471	0.15137	0.928494
ENSMUSG00000046573	Lyrm4	28.489	0.614608	0.428474	1.43441	0.151455	0.928494
ENSMUSG00000036086	Zranb3	31.0058	0.694242	0.484262	1.43361	0.151684	0.928932
ENSMUSG00000041482	Piezo2	268.881	0.473552	0.330516	1.43277	0.151924	0.929155
ENSMUSG00000061479	Snrpa	107.187	0.296938	0.207266	1.43264	0.15196	0.929155
ENSMUSG00000020473	Aebp1	7986.66	0.323022	0.225558	1.4321	0.152116	0.929155
ENSMUSG00000038274	Fau	550.349	0.274972	0.192174	1.43085	0.152474	0.929155
ENSMUSG00000013160	Atp6v0d1	220.797	0.327685	0.229059	1.43057	0.152554	0.929155
ENSMUSG00000036109	Mbnl3	5.90422	2.507	1.75245	1.43057	0.152554	0.929155
ENSMUSG00000037110	Ralgapa2	424.537	0.298702	0.208829	1.43037	0.152612	0.929155
ENSMUSG00000024277	Mapre2	330.594	0.252615	0.17663	1.43019	0.152662	0.929155
ENSMUSG00000010048	Ifrd2	73.9443	0.488423	0.341667	1.42953	0.152852	0.929172
ENSMUSG00000001542	Ell2	218.351	0.264506	0.185034	1.4295	0.15286	0.929172
ENSMUSG00000032215	Rsl24d1	33.876	0.550491	0.385444	1.4282	0.153234	0.929997
ENSMUSG00000032050	Rdx	901.043	0.170999	0.119758	1.42787	0.15333	0.929997
ENSMUSG00000035566	Pcdh17	7.83097	2.05011	1.43629	1.42737	0.153474	0.929997
ENSMUSG00000101320	Gm28529	3.67043	1.83185	1.28345	1.42728	0.153498	0.929997
ENSMUSG00000054091	1810037I17Rik	49.3525	0.47224	0.330918	1.42706	0.153562	0.929997
ENSMUSG00000029701	Rbm28	139.273	0.323023	0.226384	1.42688	0.153615	0.929997
ENSMUSG00000020990	Cdkl1	1.32665	3.07411	2.15483	1.42661	0.153692	0.929997
ENSMUSG00000100954	Gm10138	3.26105	2.44322	1.71353	1.42584	0.153916	0.929997
ENSMUSG00000020840	Blmh	139.972	0.322119	0.225981	1.42542	0.154036	0.929997
ENSMUSG00000041328	Pcf11	252.163	0.343741	0.241225	1.42498	0.154162	0.929997
ENSMUSG00000092118	Fancf	10.7162	1.08605	0.762375	1.42456	0.154285	0.930107
ENSMUSG00000022892	App	6735.97	0.245607	0.172488	1.42391	0.154473	0.930291
ENSMUSG00000019897	Ccdc59	105.849	0.34009	0.239007	1.42293	0.154757	0.93046
ENSMUSG00000024968	Rcor2	10.038	1.13466	0.797415	1.42292	0.15476	0.93046
ENSMUSG00000027944	Hax1	62.511	0.406127	0.285426	1.42288	0.154771	0.93046
ENSMUSG00000019738	Polr2i	38.6425	0.616489	0.433548	1.42196	0.155037	0.931032
ENSMUSG00000028843	Sh3bgrl3	168.099	0.380006	0.267266	1.42183	0.155076	0.931032
ENSMUSG00000116004	AC162302.1	2.16732	2.5396	1.7863	1.42171	0.155111	0.931032
ENSMUSG00000074358	Ccdc61	29.1083	0.586653	0.412717	1.42144	0.155189	0.931132
ENSMUSG00000087141	Plcxd2	12.839	1.1499	0.809116	1.42118	0.155265	0.931226
ENSMUSG00000023723	Mrps23	77.1315	0.62299	0.438548	1.42057	0.155441	0.93191
ENSMUSG00000038188	Scarf1	18.508	1.205	0.849441	1.41858	0.156022	0.932565
ENSMUSG00000058755	Osm	1.26253	4.38796	3.09449	1.41799	0.156193	0.932565
ENSMUSG00000014773	Dll1	24.8873	0.953828	0.672776	1.41775	0.156264	0.932565
ENSMUSG00000049624	Slc17a5	37.5365	0.547822	0.386623	1.41694	0.156501	0.932565
ENSMUSG00000064264	Zfp428	6.63668	1.43923	1.01626	1.4162	0.156717	0.932565
ENSMUSG00000020246	Hcfc2	77.6231	0.315941	0.223141	1.41588	0.156811	0.932565
ENSMUSG00000014504	Srp19	85.5677	0.42482	0.300054	1.41581	0.15683	0.932565
ENSMUSG00000020150	Gamt	34.9859	0.774183	0.546874	1.41565	0.156878	0.932565
ENSMUSG00000039456	Morc3	143.408	0.30783	0.217466	1.41553	0.156913	0.932565
ENSMUSG00000019814	Ltv1	119.286	0.276145	0.195104	1.41537	0.156959	0.932565
ENSMUSG00000038541	Srd5a2	4.18225	2.08283	1.4735	1.41352	0.157502	0.932565
ENSMUSG00000074754	Smim26	13.2791	0.774701	0.54833	1.41284	0.157704	0.932565
ENSMUSG00000021645	Smn1	41.2609	0.520538	0.36844	1.41281	0.15771	0.932565
ENSMUSG00000034194	R3hcc1	106.799	0.349939	0.247691	1.4128	0.157714	0.932565
ENSMUSG00000005949	Ctns	52.1561	0.420375	0.297739	1.41189	0.157982	0.932565
ENSMUSG00000028618	Tmem59	635.586	0.201308	0.142691	1.41079	0.158306	0.932565
ENSMUSG00000020609	Apob	3.92555	2.17536	1.54202	1.41072	0.158329	0.932565
ENSMUSG00000032182	Yipf2	23.3415	0.708002	0.501884	1.41069	0.158336	0.932565
ENSMUSG00000032712	2810474O19Rik	315.514	0.310579	0.220184	1.41055	0.158379	0.932565
ENSMUSG00000024999	Noc3l	95.0137	0.357992	0.25391	1.40992	0.158564	0.932565
ENSMUSG00000008140	Emc10	418.898	0.221867	0.157428	1.40932	0.158739	0.932565
ENSMUSG00000028469	Npr2	351.258	0.233532	0.165712	1.40926	0.158757	0.932565
ENSMUSG00000003190	Bcl2l12	19.5582	0.737199	0.523355	1.4086	0.158953	0.932565
ENSMUSG00000024135	Srbd1	57.3227	0.469719	0.333577	1.40813	0.159092	0.932565
ENSMUSG00000039656	Rxrb	131.452	0.35059	0.248989	1.40806	0.159114	0.932565
ENSMUSG00000032491	Nradd	16.3134	0.918009	0.652056	1.40787	0.15917	0.932565
ENSMUSG00000036492	Rnf39	2.35943	2.68737	1.90915	1.40763	0.159241	0.932565
ENSMUSG00000021866	Anxa11	486.488	0.319531	0.227015	1.40753	0.15927	0.932565
ENSMUSG00000078161	Erich3	3.06734	2.3776	1.69028	1.40663	0.159538	0.932565
ENSMUSG00000029826	Zc3hav1	247.025	0.28251	0.200936	1.40597	0.159734	0.932565
ENSMUSG00000022961	Son	1562.46	0.237933	0.169233	1.40595	0.159739	0.932565
ENSMUSG00000030347	D6Wsu163e	49.1813	0.508681	0.361832	1.40585	0.15977	0.932565
ENSMUSG00000050777	Tmem37	16.0115	1.35538	0.964106	1.40584	0.159772	0.932565
ENSMUSG00000033790	Tubgcp5	96.0633	0.348682	0.248098	1.40542	0.159897	0.932565
ENSMUSG00000002763	Pex6	143.353	0.474325	0.337631	1.40486	0.160062	0.932565
ENSMUSG00000021215	Net1	1029.29	0.361863	0.257653	1.40446	0.160183	0.932565
ENSMUSG00000003033	Ap1m1	192.279	0.328261	0.233745	1.40436	0.160212	0.932565
ENSMUSG00000059278	Naa38	78.1684	0.489516	0.34864	1.40407	0.160297	0.932565
ENSMUSG00000027326	Knl1	11.596	1.80725	1.28737	1.40383	0.16037	0.932565
ENSMUSG00000020953	Coch	16.1557	1.07304	0.764465	1.40364	0.160425	0.932565
ENSMUSG00000038065	Mturn	139.904	0.333926	0.237947	1.40336	0.160508	0.932565
ENSMUSG00000028248	Pnisr	402.835	0.399289	0.28471	1.40244	0.160784	0.932565
ENSMUSG00000029198	Grpel1	283.398	0.548904	0.391427	1.40231	0.160821	0.932565
ENSMUSG00000040331	Nsmce4a	260.725	0.213136	0.151992	1.40228	0.160831	0.932565
ENSMUSG00000037490	Slc2a12	14.658	0.849279	0.605712	1.40212	0.16088	0.932565
ENSMUSG00000025817	Nudt5	46.632	0.520023	0.371213	1.40087	0.161252	0.933094
ENSMUSG00000098274	Rpl24	120.575	0.413167	0.294959	1.40076	0.161286	0.933094
ENSMUSG00000024325	Ring1	33.9429	0.46914	0.33501	1.40038	0.1614	0.933094
ENSMUSG00000050555	Hyls1	12.669	1.01555	0.725815	1.39919	0.161757	0.934091
ENSMUSG00000014361	Mertk	432.62	0.354561	0.25358	1.39822	0.162046	0.935235
ENSMUSG00000026577	Blzf1	99.261	0.339607	0.24297	1.39773	0.162193	0.935235
ENSMUSG00000040732	Erg	254.813	0.377265	0.269917	1.39771	0.162201	0.935235
ENSMUSG00000039065	Fam173b	33.5465	0.629749	0.450678	1.39734	0.162312	0.935299
ENSMUSG00000026627	Tmem206	47.4991	0.438397	0.313861	1.39679	0.162478	0.935771
ENSMUSG00000020329	Polrmt	99.3943	0.310622	0.222704	1.39477	0.163084	0.937084
ENSMUSG00000030795	Fus	335.26	0.28959	0.207647	1.39463	0.163129	0.937084
ENSMUSG00000040549	Ckap5	387.175	0.193604	0.138874	1.3941	0.163287	0.937084
ENSMUSG00000051950	B3glct	113.017	0.37916	0.272029	1.39382	0.163371	0.937084
ENSMUSG00000002799	Jag2	66.849	0.506876	0.363832	1.39316	0.163571	0.937809
ENSMUSG00000023994	Nfya	178.932	0.312173	0.224268	1.39197	0.163933	0.938714
ENSMUSG00000031696	Vps35	497.031	0.162903	0.117077	1.39142	0.164099	0.938714
ENSMUSG00000028879	Stx12	355.647	0.217054	0.156064	1.3908	0.164287	0.939118
ENSMUSG00000004933	Matk	5.88894	2.33609	1.68084	1.38983	0.164579	0.939118
ENSMUSG00000066232	Ipo7	586.258	0.222495	0.160095	1.38977	0.164599	0.939118
ENSMUSG00000025176	Hoga1	3.52382	2.31678	1.6673	1.38954	0.164668	0.939118
ENSMUSG00000036916	Zfp280c	41.138	0.498138	0.35856	1.38928	0.164749	0.939118
ENSMUSG00000110710	C78859	1.59969	3.1041	2.23512	1.38879	0.164897	0.939118
ENSMUSG00000097643	A130051J06Rik	4.06974	2.09999	1.51271	1.38824	0.165065	0.939118
ENSMUSG00000021240	Abcd4	57.4662	0.555141	0.399979	1.38793	0.16516	0.939135
ENSMUSG00000061607	Mdc1	160.02	0.295697	0.213132	1.38739	0.165324	0.93931
ENSMUSG00000026632	Tatdn3	22.958	0.701397	0.505615	1.38722	0.165376	0.93931
ENSMUSG00000020122	Egfr	330.56	0.303993	0.219369	1.38576	0.165821	0.940633
ENSMUSG00000047473	Zfp30	23.9934	0.638339	0.460681	1.38564	0.165856	0.940633
ENSMUSG00000031886	Ces2e	1.49969	3.16815	2.28697	1.3853	0.16596	0.940875
ENSMUSG00000068740	Celsr2	82.0439	0.387082	0.279632	1.38425	0.166282	0.941994
ENSMUSG00000010651	Acaa1b	20.7224	1.25411	0.906224	1.38388	0.166394	0.942102
ENSMUSG00000052146	Rps10	82.0663	0.390921	0.282543	1.38358	0.166486	0.942102
ENSMUSG00000034308	Sdr42e1	12.5972	1.06109	0.768381	1.38095	0.167296	0.94526
ENSMUSG00000052407	Ccdc171	22.7913	0.734161	0.531951	1.38013	0.167547	0.945471
ENSMUSG00000040229	Gpr34	6.93866	2.24161	1.6247	1.37971	0.167677	0.945471
ENSMUSG00000027709	Mccc1	221.429	0.465958	0.337735	1.37966	0.167692	0.945471
ENSMUSG00000028484	Psip1	552.424	0.270042	0.19578	1.37932	0.167797	0.945471
ENSMUSG00000044976	Wdr72	1.17638	3.40164	2.46627	1.37926	0.167813	0.945471
ENSMUSG00000095280	Gm21738	2.77159	3.00083	2.17574	1.37922	0.167827	0.945471
ENSMUSG00000042050	Wdr60	92.9605	0.403388	0.292983	1.37683	0.168564	0.946392
ENSMUSG00000019763	Rmnd1	48.913	0.672316	0.488428	1.37649	0.16867	0.946392
ENSMUSG00000005846	Rsl1d1	164.984	0.334616	0.243283	1.37542	0.169	0.946392
ENSMUSG00000025762	Larp1b	168.81	0.293646	0.213521	1.37525	0.169053	0.946392
ENSMUSG00000001741	Il16	141.573	0.400545	0.291275	1.37514	0.169087	0.946392
ENSMUSG00000029499	Pxmp2	18.2529	0.89356	0.649945	1.37482	0.169186	0.946392
ENSMUSG00000036372	Tmem258	37.3959	0.581812	0.423322	1.3744	0.169318	0.946392
ENSMUSG00000000244	Tspan32	4.63396	2.43734	1.77376	1.37411	0.169408	0.946392
ENSMUSG00000072812	Ahnak2	1152.06	0.439576	0.319962	1.37384	0.169492	0.946392
ENSMUSG00000097078	Gm26566	2.01116	2.1367	1.55558	1.37357	0.169575	0.946392
ENSMUSG00000007038	Neu1	79.8512	0.431222	0.313977	1.37342	0.169622	0.946392
ENSMUSG00000028080	Lrba	298.75	0.209599	0.152617	1.37337	0.169639	0.946392
ENSMUSG00000028289	Epha7	49.8711	0.667407	0.485967	1.37336	0.169641	0.946392
ENSMUSG00000028996	Rbp7	10.6651	1.87784	1.36745	1.37324	0.169678	0.946392
ENSMUSG00000075256	Cerkl	17.7883	0.880366	0.641205	1.37299	0.169757	0.946392
ENSMUSG00000056211	R3hdm1	279.73	0.199978	0.145657	1.37294	0.169772	0.946392
ENSMUSG00000022663	Atg3	312.731	0.206899	0.150741	1.37254	0.169895	0.946613
ENSMUSG00000026153	Fam135a	139.496	0.339467	0.247374	1.37228	0.169976	0.946713
ENSMUSG00000042677	Zc3h12a	39.5076	0.715232	0.521716	1.37092	0.170399	0.947687
ENSMUSG00000035456	Prdm8	1.74077	2.77979	2.02814	1.37061	0.170496	0.94783
ENSMUSG00000009585	Apobec3	44.2578	0.5888	0.430093	1.36901	0.170997	0.948462
ENSMUSG00000029657	Hsph1	502.48	0.364837	0.266521	1.36888	0.171036	0.948462
ENSMUSG00000039148	Sart1	285.455	0.211471	0.154485	1.36888	0.171037	0.948462
ENSMUSG00000050705	2310061I04Rik	63.0965	0.626183	0.45761	1.36838	0.171194	0.948807
ENSMUSG00000046157	Tmem229b	65.0665	0.44814	0.327624	1.36785	0.17136	0.948807
ENSMUSG00000032615	Nt5m	28.2785	0.743165	0.543347	1.36775	0.171389	0.948807
ENSMUSG00000085501	Gm11772	1.49736	2.96216	2.16673	1.36712	0.171589	0.948976
ENSMUSG00000029601	Iqcd	1.47895	2.93815	2.14949	1.36691	0.171655	0.948976
ENSMUSG00000025939	Ube2w	96.0091	0.30293	0.221636	1.36679	0.171691	0.948976
ENSMUSG00000004849	Ap1s1	74.7404	0.434322	0.318102	1.36535	0.172142	0.949974
ENSMUSG00000029687	Ezh2	38.7429	0.928601	0.680272	1.36504	0.17224	0.949974
ENSMUSG00000072115	Ang	9.89338	1.03939	0.761936	1.36414	0.172523	0.949974
ENSMUSG00000028398	Dmac1	59.9887	0.436725	0.320175	1.36402	0.172561	0.949974
ENSMUSG00000020491	2810021J22Rik	20.5906	0.758828	0.55665	1.3632	0.172818	0.949974
ENSMUSG00000000346	Dazap2	307.575	0.307834	0.226095	1.36153	0.173347	0.950816
ENSMUSG00000036510	Cdh8	1.87288	2.8089	2.06383	1.36101	0.173509	0.950816
ENSMUSG00000029361	Nos1	4.1329	2.22182	1.63387	1.35985	0.173878	0.950816
ENSMUSG00000038623	Tm6sf1	57.1477	0.497973	0.366381	1.35917	0.174094	0.950823
ENSMUSG00000055022	Cntn1	15.9451	1.51138	1.11214	1.35898	0.174153	0.950823
ENSMUSG00000039474	Wfs1	241.614	0.305066	0.224512	1.3588	0.174211	0.950823
ENSMUSG00000025153	Fasn	17438.2	0.774138	0.569808	1.35859	0.174275	0.950831
ENSMUSG00000028907	Utp11	115.359	0.302509	0.222728	1.3582	0.1744	0.951171
ENSMUSG00000017707	Serinc3	1807.33	0.162756	0.119894	1.3575	0.174621	0.951353
ENSMUSG00000033940	Brk1	111.014	0.360385	0.265665	1.35654	0.174928	0.95225
ENSMUSG00000041268	Dmxl2	142.971	0.363073	0.267718	1.35618	0.175043	0.95225
ENSMUSG00000038151	Prdm1	6.96034	2.2475	1.65727	1.35614	0.175054	0.95225
ENSMUSG00000022324	Matn2	135.234	0.307103	0.226476	1.35601	0.175098	0.95225
ENSMUSG00000022035	Ccdc25	103.015	0.333522	0.245996	1.3558	0.175162	0.95225
ENSMUSG00000022788	Fgd4	150.421	0.276555	0.204084	1.3551	0.175384	0.95231
ENSMUSG00000032512	Wdr48	163.591	0.239544	0.176797	1.35491	0.175447	0.95231
ENSMUSG00000005674	Tomm40l	98.7382	0.498327	0.367826	1.35479	0.175485	0.95231
ENSMUSG00000025607	Copg2	112.713	0.310063	0.229027	1.35383	0.175792	0.952755
ENSMUSG00000039050	Osbpl2	203.914	0.259556	0.191796	1.35329	0.175963	0.952755
ENSMUSG00000024074	Crim1	1277.35	0.23092	0.170659	1.35311	0.17602	0.952755
ENSMUSG00000100691	2010320M18Rik	22.2367	0.783638	0.579527	1.3522	0.17631	0.952755
ENSMUSG00000062825	Actg1	458.255	0.211595	0.156529	1.35179	0.176442	0.952755
ENSMUSG00000025266	Gnl3l	270.724	0.276335	0.204443	1.35165	0.176487	0.952755
ENSMUSG00000066568	Lsm14a	333.205	0.246196	0.182167	1.35149	0.17654	0.952755
ENSMUSG00000028108	Ecm1	2570.56	0.282201	0.209006	1.3502	0.176951	0.953307
ENSMUSG00000026355	Mcm6	276.899	0.309826	0.229572	1.34958	0.17715	0.953307
ENSMUSG00000009376	Met	59.0294	0.758226	0.561961	1.34925	0.177256	0.953307
ENSMUSG00000028126	Pip5k1a	94.3507	0.349923	0.259416	1.34888	0.177374	0.953307
ENSMUSG00000025538	Sumf2	35.3674	0.546538	0.405319	1.34841	0.177526	0.953307
ENSMUSG00000038415	Foxq1	4.36695	1.43266	1.06265	1.3482	0.177595	0.953307
ENSMUSG00000021374	Nup153	257.533	0.210676	0.156303	1.34787	0.1777	0.953307
ENSMUSG00000056602	Fry	1189.92	0.286433	0.212601	1.34728	0.17789	0.953307
ENSMUSG00000020706	Ftsj3	156.707	0.299887	0.222619	1.34709	0.177952	0.953307
ENSMUSG00000030725	Lipt2	7.26906	1.07203	0.796034	1.34671	0.178073	0.953307
ENSMUSG00000018669	Cdk5rap3	120.244	0.271814	0.201845	1.34665	0.178094	0.953307
ENSMUSG00000028763	Hspg2	9976.39	0.290352	0.215651	1.3464	0.178174	0.953307
ENSMUSG00000023118	Sympk	332.625	0.237356	0.176398	1.34557	0.17844	0.953544
ENSMUSG00000034210	Efcab14	480.169	0.176343	0.131063	1.34549	0.178468	0.953544
ENSMUSG00000033707	Lrrc24	3.01263	2.62041	1.94891	1.34455	0.17877	0.953587
ENSMUSG00000068856	Sf3b4	44.4326	0.369384	0.274772	1.34433	0.178842	0.953587
ENSMUSG00000104168	Gm38250	1.86912	2.35572	1.75234	1.34432	0.178844	0.953587
ENSMUSG00000003814	Calr	3876.31	0.261087	0.194218	1.3443	0.178852	0.953587
ENSMUSG00000037960	Card19	108.369	0.292633	0.217837	1.34336	0.179156	0.954201
ENSMUSG00000028232	Tmem68	29.6412	0.552419	0.411296	1.34312	0.179233	0.954214
ENSMUSG00000056427	Slit3	4672.59	0.304137	0.226579	1.3423	0.1795	0.954697
ENSMUSG00000031226	Pbdc1	84.2415	0.314052	0.234035	1.3419	0.179628	0.954825
ENSMUSG00000038690	Atp5j2	287.165	0.486578	0.362621	1.34184	0.179649	0.954825
ENSMUSG00000053178	Mterf1b	2.14288	2.3671	1.76652	1.33998	0.180252	0.95567
ENSMUSG00000028062	Lamtor2	112.674	0.359725	0.268484	1.33984	0.180299	0.95567
ENSMUSG00000022601	Zbtb11	119.001	0.288692	0.215486	1.33972	0.180335	0.95567
ENSMUSG00000021018	Polr2h	16.842	0.794698	0.593211	1.33966	0.180358	0.95567
ENSMUSG00000015478	Rnf5	43.3407	0.457945	0.341978	1.3391	0.180537	0.95567
ENSMUSG00000031221	Igbp1	221.206	0.253182	0.189136	1.33863	0.180692	0.95567
ENSMUSG00000026676	Ccdc3	1996.66	0.400343	0.299098	1.3385	0.180733	0.95567
ENSMUSG00000020309	Chac2	19.7574	0.746583	0.557921	1.33815	0.180847	0.95567
ENSMUSG00000021468	Sptlc1	92.6801	0.331552	0.247848	1.33772	0.180988	0.95567
ENSMUSG00000055805	Fmnl1	66.3481	0.749755	0.560909	1.33668	0.181327	0.95567
ENSMUSG00000031431	Tsc22d3	115.565	0.48087	0.35986	1.33627	0.181461	0.95567
ENSMUSG00000044627	Swi5	284.669	0.273764	0.204914	1.336	0.181551	0.95567
ENSMUSG00000038827	Fam206a	49.87	0.459302	0.343791	1.33599	0.181552	0.95567
ENSMUSG00000002885	Adgre5	571.876	0.266688	0.199693	1.33549	0.181717	0.95567
ENSMUSG00000054203	Ifi205	8.21125	1.96405	1.47084	1.33533	0.181769	0.95567
ENSMUSG00000023938	Aars2	54.077	0.476876	0.357173	1.33514	0.18183	0.95567
ENSMUSG00000021037	Ahsa1	215.921	0.279736	0.20955	1.33494	0.181897	0.95567
ENSMUSG00000030779	Rbbp6	405.571	0.239391	0.179382	1.33453	0.18203	0.95567
ENSMUSG00000021189	Atxn3	110.05	0.407431	0.305497	1.33367	0.182313	0.95567
ENSMUSG00000022109	Med4	69.5147	0.304102	0.228078	1.33333	0.182425	0.95567
ENSMUSG00000024180	Tmem8	16.5344	1.2072	0.905466	1.33324	0.182453	0.95567
ENSMUSG00000050107	Haspin	2.79919	2.59408	1.9461	1.33297	0.182543	0.95567
ENSMUSG00000018168	Ikzf3	22.8839	1.92435	1.44461	1.33209	0.182831	0.955872
ENSMUSG00000029127	Zbtb49	17.1265	0.7241	0.543907	1.33129	0.183092	0.955872
ENSMUSG00000023094	Msrb2	42.7995	0.552371	0.415099	1.3307	0.183288	0.955872
ENSMUSG00000004880	Lbr	117.065	0.486312	0.365619	1.3301	0.183484	0.955872
ENSMUSG00000001985	Grik3	3.10255	2.49745	1.8777	1.33006	0.183498	0.955872
ENSMUSG00000097111	Peak1os	1.15431	3.16718	2.38259	1.3293	0.18375	0.955872
ENSMUSG00000035284	Vps13c	434.42	0.193845	0.145828	1.32928	0.183757	0.955872
ENSMUSG00000006205	Htra1	2267.7	0.219449	0.165092	1.32925	0.183766	0.955872
ENSMUSG00000085731	Gm16229	1.20954	3.38224	2.54538	1.32878	0.183922	0.955872
ENSMUSG00000031637	Lrp2bp	1.26565	3.01129	2.26624	1.32876	0.183928	0.955872
ENSMUSG00000102752	Gm7694	98.899	0.58286	0.439076	1.32747	0.184354	0.955914
ENSMUSG00000032598	Nckipsd	38.3695	0.453403	0.341572	1.3274	0.184375	0.955914
ENSMUSG00000028081	Rps3a1	646.636	0.228491	0.172168	1.32714	0.184462	0.956038
ENSMUSG00000060798	Intu	27.1967	0.674871	0.508985	1.32591	0.184868	0.957054
ENSMUSG00000031174	Rpgr	13.7023	0.85818	0.647559	1.32525	0.185087	0.957054
ENSMUSG00000025494	Sigirr	3.21546	2.19823	1.65881	1.32519	0.18511	0.957054
ENSMUSG00000056612	Ppp1r14b	39.431	0.577842	0.436166	1.32482	0.18523	0.957054
ENSMUSG00000024169	Ift140	113.907	0.441444	0.33326	1.32462	0.185296	0.957054
ENSMUSG00000030846	Tial1	127.773	0.249583	0.1885	1.32404	0.185488	0.957054
ENSMUSG00000034748	Sirt6	17.1241	0.577839	0.43642	1.32404	0.185488	0.957054
ENSMUSG00000025132	Arhgdia	1411.01	0.166127	0.125616	1.32249	0.186004	0.957054
ENSMUSG00000015488	Cacfd1	98.2635	0.37114	0.280805	1.3217	0.186268	0.957054
ENSMUSG00000051278	Zgrf1	18.6655	0.777124	0.58803	1.32157	0.186311	0.957054
ENSMUSG00000041653	Pnpla3	72.7311	0.828098	0.627078	1.32056	0.186647	0.957054
ENSMUSG00000003526	Prodh	45.878	0.537715	0.407205	1.3205	0.186667	0.957054
ENSMUSG00000001833	2023-09-07	1285.98	0.188296	0.1426	1.32045	0.186685	0.957054
ENSMUSG00000074505	Fat3	19.6787	1.37059	1.038	1.32041	0.186697	0.957054
ENSMUSG00000010097	Nxf1	153.238	0.305223	0.231186	1.32025	0.186752	0.957054
ENSMUSG00000112129	Pbld1	3.58975	2.25741	1.70999	1.32013	0.186792	0.957054
ENSMUSG00000038387	Rras	547.066	0.270819	0.205161	1.32003	0.186825	0.957054
ENSMUSG00000010607	Pigyl	58.8909	0.469928	0.356001	1.32002	0.186829	0.957054
ENSMUSG00000060550	H2-Q7	30.5912	0.866328	0.656541	1.31953	0.186991	0.957054
ENSMUSG00000047215	Rpl9	429.227	0.267041	0.202521	1.31858	0.187309	0.957054
ENSMUSG00000021039	Snw1	375.288	0.269505	0.204398	1.31853	0.187326	0.957054
ENSMUSG00000079559	Colca2	7.95855	1.21575	0.922503	1.31788	0.187544	0.957054
ENSMUSG00000006519	Cyba	170.675	0.26983	0.204855	1.31718	0.187779	0.957054
ENSMUSG00000028556	Dock7	435.101	0.286552	0.217593	1.31692	0.187865	0.957054
ENSMUSG00000033793	Atp6v1h	208.573	0.262212	0.199164	1.31656	0.187985	0.957054
ENSMUSG00000030966	Trim21	50.2557	0.462089	0.35117	1.31586	0.188222	0.957054
ENSMUSG00000073409	H2-Q6	39.9568	0.812845	0.617952	1.31538	0.188381	0.957054
ENSMUSG00000035686	Thrsp	1890.64	0.947734	0.720624	1.31516	0.188457	0.957054
ENSMUSG00000049811	Fam161a	18.3141	0.668237	0.508155	1.31503	0.188501	0.957054
ENSMUSG00000040697	Dnajc16	85.0578	0.29367	0.223332	1.31495	0.188528	0.957054
ENSMUSG00000074862	BC025920	6.04335	1.7576	1.33692	1.31467	0.188621	0.957054
ENSMUSG00000036751	Cox6b1	299.672	0.673933	0.51299	1.31373	0.188935	0.957054
ENSMUSG00000021519	Mterf3	37.9603	0.656946	0.500069	1.31371	0.188944	0.957054
ENSMUSG00000021276	Cinp	44.9673	0.53142	0.404688	1.31316	0.189129	0.957054
ENSMUSG00000001909	Trmt1	68.0723	0.428516	0.326339	1.3131	0.189149	0.957054
ENSMUSG00000040446	Rprd1a	74.6237	0.385096	0.293339	1.3128	0.189249	0.957054
ENSMUSG00000028837	Psmb2	87.1402	0.481568	0.366992	1.3122	0.189452	0.957054
ENSMUSG00000028889	Yrdc	29.2512	0.606702	0.46243	1.31199	0.189525	0.957054
ENSMUSG00000041827	Oasl1	4.6133	1.63958	1.24975	1.31192	0.189546	0.957054
ENSMUSG00000030742	Lat	17.1181	2.46159	1.87671	1.31166	0.189636	0.957054
ENSMUSG00000040747	Cd53	36.7163	1.4381	1.09642	1.31163	0.189646	0.957054
ENSMUSG00000028343	Erp44	290.64	0.219124	0.167099	1.31134	0.189742	0.957054
ENSMUSG00000025532	Crcp	76.4836	0.415313	0.316977	1.31023	0.190117	0.957054
ENSMUSG00000051444	Bbs12	9.75308	1.08283	0.826627	1.30994	0.190216	0.957054
ENSMUSG00000001418	Glmp	137.814	0.319957	0.244291	1.30974	0.190285	0.957054
ENSMUSG00000020863	Luc7l3	497.4	0.324192	0.247589	1.3094	0.190401	0.957054
ENSMUSG00000003099	Ppp5c	197.454	0.238031	0.181821	1.30915	0.190484	0.957054
ENSMUSG00000038608	Dock10	311.235	0.361033	0.275802	1.30903	0.190524	0.957054
ENSMUSG00000028975	Pex14	156.943	0.374747	0.286355	1.30868	0.190643	0.957054
ENSMUSG00000060904	Arl1	286.031	0.250223	0.191287	1.3081	0.190838	0.957054
ENSMUSG00000024579	Pcyox1l	47.2129	0.542666	0.414938	1.30783	0.190933	0.957054
ENSMUSG00000024940	Ltbp3	4021.58	0.203903	0.155914	1.30779	0.190945	0.957054
ENSMUSG00000003549	Ercc1	44.219	0.390006	0.298428	1.30687	0.191257	0.95817
ENSMUSG00000106874	Gm20186	3.07334	1.6649	1.27494	1.30586	0.191599	0.958961
ENSMUSG00000097487	Ptges3l	10.6243	1.05404	0.807295	1.30564	0.191674	0.958961
ENSMUSG00000021248	Tmed10	592.752	0.184073	0.141051	1.30502	0.191887	0.959273
ENSMUSG00000069272	Hist1h2ae	2.38984	2.7061	2.07422	1.30463	0.192018	0.959273
ENSMUSG00000019718	L3hypdh	27.2614	0.826613	0.63376	1.3043	0.192131	0.959522
ENSMUSG00000028358	Zfp618	8.6457	1.51917	1.16581	1.3031	0.192541	0.959666
ENSMUSG00000059060	Rad51b	2.12798	2.45404	1.88353	1.30289	0.192611	0.959666
ENSMUSG00000028373	Astn2	54.1699	0.554643	0.426074	1.30175	0.193001	0.959666
ENSMUSG00000025810	Nrp1	841.299	0.233027	0.179066	1.30134	0.193141	0.959666
ENSMUSG00000043673	Kcns3	70.081	0.539587	0.414903	1.30051	0.193425	0.959666
ENSMUSG00000027963	Extl2	89.0366	0.257213	0.197781	1.30049	0.193431	0.959666
ENSMUSG00000056116	H2-T22	130.337	0.356631	0.274234	1.30046	0.193442	0.959666
ENSMUSG00000059689	Zfp637	62.7367	0.451231	0.346998	1.30039	0.193469	0.959666
ENSMUSG00000006641	Slc5a6	27.1556	0.791739	0.609006	1.30005	0.193584	0.959666
ENSMUSG00000047098	Rnf31	69.8921	0.407172	0.313249	1.29983	0.193658	0.959666
ENSMUSG00000028165	Cisd2	121.424	0.305006	0.234771	1.29917	0.193886	0.959809
ENSMUSG00000027176	Cstf3	81.8162	0.391907	0.301912	1.29809	0.194258	0.960405
ENSMUSG00000017718	Afmid	4.37636	1.3888	1.07006	1.29788	0.19433	0.960405
ENSMUSG00000015092	Edf1	458.309	0.252307	0.194416	1.29777	0.194367	0.960405
ENSMUSG00000027935	Rab13	48.9766	0.474756	0.366052	1.29696	0.194644	0.960587
ENSMUSG00000026193	Fn1	34193.1	0.358624	0.276533	1.29686	0.19468	0.960587
ENSMUSG00000032788	Pdxk	198.136	0.316317	0.243998	1.29639	0.194842	0.960764
ENSMUSG00000024787	Snx15	27.0526	0.577572	0.445688	1.29591	0.195006	0.961264
ENSMUSG00000022913	Psmg1	35.7808	0.503582	0.388715	1.2955	0.195146	0.961447
ENSMUSG00000018800	Abca5	108.323	0.352505	0.272147	1.29528	0.195225	0.961447
ENSMUSG00000021592	Arsk	54.058	0.388528	0.300063	1.29482	0.195382	0.961447
ENSMUSG00000020190	Mknk2	580.726	0.422699	0.326483	1.2947	0.195422	0.961447
ENSMUSG00000014763	Fam120b	166.026	0.259094	0.200186	1.29427	0.195574	0.961829
ENSMUSG00000032046	Abhd12	202.5	0.29424	0.227445	1.29368	0.195778	0.962039
ENSMUSG00000026496	Parp1	198.351	0.306186	0.236693	1.2936	0.195804	0.962039
ENSMUSG00000023456	Tpi1	324.738	0.362691	0.280602	1.29255	0.196168	0.962039
ENSMUSG00000075014	Gm10800	1900-01-13 21:02:00	2.14042	1.65741	1.29142	0.196557	0.962829
ENSMUSG00000021417	Eci2	153.044	0.499467	0.386919	1.29088	0.196745	0.963283
ENSMUSG00000032224	Fam81a	173.961	0.478454	0.370798	1.29033	0.196935	0.963584
ENSMUSG00000023826	Park2	20.7617	0.691634	0.536187	1.28991	0.197081	0.963584
ENSMUSG00000027377	Mall	21.1348	0.754769	0.585269	1.28961	0.197186	0.963584
ENSMUSG00000030157	Clec2d	140.396	0.45225	0.350989	1.2885	0.197571	0.96423
ENSMUSG00000022300	Dcaf13	81.4529	0.376345	0.292299	1.28753	0.197908	0.964674
ENSMUSG00000055660	Mettl4	47.4913	0.367146	0.28528	1.28697	0.198106	0.964674
ENSMUSG00000094958	3110021N24Rik	1.41146	3.6666	2.85037	1.28636	0.198319	0.964817
ENSMUSG00000081512	Gm15821	1.47873	2.62378	2.04074	1.2857	0.198546	0.965224
ENSMUSG00000001700	Gramd3	73.4838	0.387667	0.301679	1.28503	0.198782	0.965224
ENSMUSG00000022141	Nipbl	755.777	0.161222	0.125515	1.28449	0.198971	0.965224
ENSMUSG00000032537	Ephb1	7.27396	1.47887	1.15189	1.28387	0.199188	0.965224
ENSMUSG00000021149	Gtpbp4	222.088	0.250711	0.195316	1.28362	0.199276	0.965224
ENSMUSG00000024982	Zdhhc6	96.8267	0.336484	0.262168	1.28347	0.199329	0.965224
ENSMUSG00000060373	Hnrnpc	399.445	0.214444	0.167142	1.283	0.19949	0.965224
ENSMUSG00000007827	Ankrd26	67.4678	0.458364	0.357357	1.28265	0.199615	0.965224
ENSMUSG00000057637	Prdm2	337.073	0.240084	0.187195	1.28253	0.199657	0.965224
ENSMUSG00000037957	Wdr20	77.0007	0.266178	0.207556	1.28244	0.199688	0.965224
ENSMUSG00000050677	Ccdc96	4.65638	1.34608	1.04964	1.28242	0.199696	0.965224
ENSMUSG00000097466	D430036J16Rik	6.52546	1.20847	0.942415	1.28231	0.199732	0.965224
ENSMUSG00000026525	Opn3	2.61205	2.05203	1.60029	1.28229	0.199741	0.965224
ENSMUSG00000043091	Tuba1c	40.2358	0.554491	0.433027	1.2805	0.20037	0.967064
ENSMUSG00000028920	Fbxo42	135.671	0.256356	0.200291	1.27992	0.200574	0.967294
ENSMUSG00000031077	Fadd	49.9885	0.505405	0.394918	1.27977	0.200625	0.967294
ENSMUSG00000068196	Col8a1	556.225	0.465778	0.364025	1.27952	0.200713	0.967294
ENSMUSG00000086944	Gm15859	2.7232	2.3176	1.81204	1.279	0.200897	0.967294
ENSMUSG00000031672	Got2	148.857	0.282194	0.220757	1.2783	0.201143	0.967294
ENSMUSG00000031805	Jak3	39.5808	0.792292	0.619803	1.2783	0.201145	0.967294
ENSMUSG00000039187	Fanci	3.62994	2.33688	1.82814	1.27828	0.20115	0.967294
ENSMUSG00000028845	Tekt2	6.93483	0.993336	0.778093	1.27663	0.201733	0.967463
ENSMUSG00000031706	Rfx1	59.1617	0.394554	0.309072	1.27658	0.201752	0.967463
ENSMUSG00000058812	0610039K10Rik	1.80446	3.01797	2.36488	1.27616	0.201898	0.967659
ENSMUSG00000043541	Casc1	3.06027	2.10564	1.65091	1.27545	0.202152	0.968072
ENSMUSG00000002111	Spi1	33.6983	0.743891	0.58327	1.27538	0.202175	0.968072
ENSMUSG00000026027	Stradb	64.5641	0.502298	0.393985	1.27492	0.202339	0.968249
ENSMUSG00000023050	Map3k12	59.9024	0.389952	0.306162	1.27368	0.202777	0.96864
ENSMUSG00000030972	Acsm5	2.79289	2.48027	1.94876	1.27274	0.203109	0.96881
ENSMUSG00000096956	Snhg18	167.846	0.37637	0.295784	1.27245	0.203213	0.96881
ENSMUSG00000028150	Rorc	37.6354	1.44844	1.1392	1.27145	0.203567	0.968858
ENSMUSG00000039253	Fn3krp	68.7577	0.406768	0.319969	1.27127	0.203632	0.968858
ENSMUSG00000069633	Pex11g	8.0294	0.990436	0.779249	1.27101	0.203724	0.968858
ENSMUSG00000021951	Eef1akmt1	26.6991	0.836588	0.658224	1.27098	0.203736	0.968858
ENSMUSG00000020219	Timm13	96.4778	0.418177	0.329134	1.27054	0.203894	0.968858
ENSMUSG00000007039	Ddah2	88.234	0.363405	0.286128	1.27008	0.204057	0.968858
ENSMUSG00000051703	Tmem198	3.1564	1.96198	1.54482	1.27004	0.204069	0.968858
ENSMUSG00000044951	Mylk4	2135.58	0.469336	0.369626	1.26976	0.204171	0.968858
ENSMUSG00000079737	3110001I22Rik	9.54157	0.897838	0.707222	1.26953	0.204253	0.968858
ENSMUSG00000027011	Ube2e3	161.647	0.274881	0.21653	1.26948	0.204271	0.968858
ENSMUSG00000037361	Sf3b6	75.6683	0.393482	0.309999	1.2693	0.204333	0.968858
ENSMUSG00000026356	Dars	251.499	0.205105	0.161598	1.26923	0.204358	0.968858
ENSMUSG00000020180	Snrpd3	96.6473	0.385246	0.303737	1.26835	0.204672	0.969149
ENSMUSG00000046434	Hnrnpa1	365.77	0.245584	0.193632	1.2683	0.204691	0.969149
ENSMUSG00000024537	Psmg2	34.2649	0.451709	0.356252	1.26795	0.204816	0.96917
ENSMUSG00000025220	Mgea5	342.536	0.212426	0.167768	1.26619	0.205446	0.970212
ENSMUSG00000078773	Rad54b	1.89075	2.66016	2.10227	1.26538	0.205737	0.970777
ENSMUSG00000067455	Hist1h4j	4.93704	2.26751	1.79259	1.26494	0.205893	0.970839
ENSMUSG00000029561	Oasl2	45.9358	0.558592	0.441927	1.26399	0.206233	0.970839
ENSMUSG00000019982	Myb	33.2595	2.1091	1.66873	1.2639	0.206266	0.970839
ENSMUSG00000105827	Hist2h2bb	33.1888	1.1089	0.877505	1.2637	0.206338	0.970839
ENSMUSG00000041886	Macc1	1.17164	3.61256	2.86183	1.26232	0.206832	0.970839
ENSMUSG00000069309	Hist1h2an	9.01187	2.19708	1.74131	1.26174	0.207041	0.970839
ENSMUSG00000074826	Gm10767	2.74476	1.85855	1.47346	1.26136	0.207181	0.970839
ENSMUSG00000058503	Fam133b	93.0101	0.352112	0.279294	1.26072	0.207409	0.970839
ENSMUSG00000030869	Ndufab1	88.5663	0.552245	0.438049	1.26069	0.207419	0.970839
ENSMUSG00000035597	Prpf39	111.791	0.391047	0.310265	1.26036	0.207538	0.970839
ENSMUSG00000023186	Vwa5a	299.303	0.253356	0.20104	1.26022	0.207589	0.970839
ENSMUSG00000063952	Brpf3	121.774	0.348438	0.276507	1.26014	0.207618	0.970839
ENSMUSG00000002289	Angptl4	117.201	0.725083	0.575401	1.26013	0.207621	0.970839
ENSMUSG00000008307	1700109H08Rik	10.5095	1.41423	1.12254	1.25984	0.207726	0.970839
ENSMUSG00000046667	Rbm12b1	13.2154	0.99807	0.792277	1.25975	0.20776	0.970839
ENSMUSG00000017760	Ctsa	580.8	0.250833	0.199174	1.25936	0.207899	0.970839
ENSMUSG00000072972	Adam4	2.93307	2.35602	1.87151	1.25889	0.208071	0.970839
ENSMUSG00000028964	Park7	315.405	0.289662	0.230094	1.25888	0.208073	0.970839
ENSMUSG00000028530	Jak1	748.646	0.151448	0.120306	1.25886	0.208082	0.970839
ENSMUSG00000014873	Surf2	88.8691	0.376494	0.299104	1.25874	0.208124	0.970839
ENSMUSG00000025503	Taldo1	728.229	0.495811	0.39394	1.2586	0.208176	0.970839
ENSMUSG00000040749	Siah1b	5.81139	1.35886	1.08	1.25821	0.208315	0.970839
ENSMUSG00000008301	Phax	105.28	0.306065	0.243342	1.25775	0.208481	0.970839
ENSMUSG00000020225	Tmbim4	64.4201	0.36045	0.286616	1.25761	0.208534	0.970839
ENSMUSG00000021928	Ebpl	29.9666	0.64519	0.513049	1.25756	0.208551	0.970839
ENSMUSG00000097706	E030037K01Rik	1.27879	3.7208	2.95905	1.25743	0.208598	0.970839
ENSMUSG00000023806	Rsph3b	20.8543	0.725376	0.577017	1.25711	0.208712	0.970839
ENSMUSG00000032232	Cgnl1	788.302	0.267271	0.212698	1.25658	0.208907	0.970839
ENSMUSG00000024048	Myl12a	593.767	0.25908	0.2063	1.25584	0.209174	0.970839
ENSMUSG00000038564	Ift172	158.825	0.221898	0.176699	1.2558	0.209189	0.970839
ENSMUSG00000056820	Tsnax	320.336	0.235417	0.187889	1.25296	0.210221	0.970839
ENSMUSG00000022843	Clcn2	10.2235	1.03382	0.825157	1.25287	0.210252	0.970839
ENSMUSG00000029705	Cux1	1176.34	0.18996	0.15167	1.25246	0.210404	0.970839
ENSMUSG00000048922	Cdca2	5.69006	1.48234	1.18375	1.25224	0.210482	0.970839
ENSMUSG00000026669	Mcm10	5.32295	1.93649	1.54649	1.25218	0.210505	0.970839
ENSMUSG00000025451	Paip1	188.781	0.203481	0.162698	1.25067	0.211057	0.970839
ENSMUSG00000020621	Rdh14	68.321	0.319326	0.255338	1.2506	0.211081	0.970839
ENSMUSG00000014355	Anapc1	475.585	0.140913	0.112709	1.25023	0.211214	0.970839
ENSMUSG00000024228	Nudt12	79.7219	0.567216	0.453977	1.24944	0.211505	0.970839
ENSMUSG00000000154	Slc22a18	4.0222	1.73804	1.39185	1.24873	0.211766	0.970839
ENSMUSG00000050605	Zfp61	29.3241	0.602908	0.482908	1.24849	0.21185	0.970839
ENSMUSG00000034028	Cd226	4.59175	2.24332	1.79717	1.24826	0.211937	0.970839
ENSMUSG00000051721	Wdcp	26.7463	0.465544	0.373059	1.24791	0.212064	0.970839
ENSMUSG00000028405	Aco1	262.132	0.36263	0.29067	1.24756	0.212191	0.970839
ENSMUSG00000032528	Vipr1	7.78557	1.44115	1.1557	1.24699	0.212401	0.970839
ENSMUSG00000097364	Gm26719	5.24005	1.21212	0.972203	1.24678	0.212478	0.970839
ENSMUSG00000035142	Nubpl	12.7604	0.93777	0.752542	1.24614	0.212715	0.970839
ENSMUSG00000059273	Zc3h4	306.799	0.35162	0.282278	1.24565	0.212892	0.970839
ENSMUSG00000050921	P2ry10	5.75299	2.48132	1.99231	1.24545	0.212967	0.970839
ENSMUSG00000070934	Rraga	155.742	0.32352	0.259898	1.24479	0.213208	0.970839
ENSMUSG00000057236	Rbbp4	358.787	0.209709	0.168482	1.24469	0.213244	0.970839
ENSMUSG00000022119	Rbm26	202.353	0.296541	0.238262	1.2446	0.21328	0.970839
ENSMUSG00000029454	Mapkapk5	3.40473	1.98007	1.59111	1.24446	0.213331	0.970839
ENSMUSG00000109754	Gm39214	1.51296	3.18619	2.56032	1.24445	0.213334	0.970839
ENSMUSG00000022235	Cmbl	44.3884	0.79017	0.635198	1.24397	0.21351	0.970839
ENSMUSG00000019773	Fbxo5	8.96395	1.32509	1.06523	1.24395	0.213519	0.970839
ENSMUSG00000002733	Plekha3	203.924	0.24269	0.195133	1.24371	0.213605	0.970839
ENSMUSG00000045467	Ttll13	1.78678	2.52337	2.02932	1.24345	0.213701	0.970839
ENSMUSG00000024217	Snrpc	42.6116	0.477874	0.384333	1.24339	0.213725	0.970839
ENSMUSG00000038155	Gstp2	3.71313	1.48329	1.19314	1.24318	0.213801	0.970839
ENSMUSG00000012848	Rps5	521.25	0.216169	0.173953	1.24269	0.213984	0.970839
ENSMUSG00000060176	Kif27	4.34791	1.35418	1.08975	1.24265	0.213995	0.970839
ENSMUSG00000085525	Gm13166	1.40661	2.9594	2.3825	1.24214	0.214185	0.970839
ENSMUSG00000097142	Gm26778	6.17019	1.42909	1.15054	1.2421	0.214199	0.970839
ENSMUSG00000034912	Mdga2	17.8989	0.76699	0.617578	1.24193	0.214262	0.970839
ENSMUSG00000034334	Fam151b	14.6478	0.829224	0.667799	1.24173	0.214337	0.970839
ENSMUSG00000026389	Steap3	146.784	0.228284	0.183939	1.24109	0.214573	0.970839
ENSMUSG00000025130	P4hb	2486.66	0.190344	0.153418	1.24069	0.21472	0.970839
ENSMUSG00000080727	C920021L13Rik	2.49447	2.20313	1.77664	1.24005	0.214956	0.970839
ENSMUSG00000031864	Ints10	67.615	0.412605	0.332869	1.23954	0.215146	0.970839
ENSMUSG00000022706	Mrpl40	54.8038	0.43438	0.350456	1.23947	0.215171	0.970839
ENSMUSG00000026223	Itm2c	448.526	0.246283	0.198812	1.23877	0.215431	0.970839
ENSMUSG00000006398	Cdc20	8.94768	1.18301	0.955389	1.23825	0.215625	0.970839
ENSMUSG00000104063	Pcdhgb7	40.0333	0.462672	0.373705	1.23806	0.215692	0.970839
ENSMUSG00000021185	Dglucy	59.5129	0.415752	0.335832	1.23798	0.215724	0.970839
ENSMUSG00000045730	Adrb2	9.04664	1.42824	1.15415	1.23748	0.21591	0.970839
ENSMUSG00000103793	Pcdhga6	28.2634	0.638801	0.516299	1.23727	0.215987	0.970839
ENSMUSG00000020964	Sel1l	826.435	0.143209	0.115756	1.23717	0.216025	0.970839
ENSMUSG00000042228	Lyn	79.2606	0.569398	0.460394	1.23676	0.216175	0.970839
ENSMUSG00000021124	Vti1b	468.612	0.166367	0.134553	1.23645	0.216292	0.970839
ENSMUSG00000037296	Lsm1	33.5166	0.637515	0.515703	1.23621	0.216382	0.970839
ENSMUSG00000002808	Epdr1	204.419	0.239662	0.19388	1.23613	0.216409	0.970839
ENSMUSG00000048728	Zfp454	12.1067	0.809599	0.655153	1.23574	0.216555	0.970839
ENSMUSG00000071073	Lrrc73	2.88618	1.40439	1.13699	1.23518	0.216764	0.970839
ENSMUSG00000037260	Hgsnat	146.657	0.263949	0.213822	1.23443	0.217042	0.970839
ENSMUSG00000075394	Hoxc4	7.40811	1.07626	0.871887	1.2344	0.217054	0.970839
ENSMUSG00000042029	Ncapg2	53.9403	0.532146	0.431123	1.23433	0.217082	0.970839
ENSMUSG00000084880	Tomm6os	2.77775	1.93108	1.56559	1.23346	0.217406	0.970839
ENSMUSG00000039058	Ak5	7.1408	1.15279	0.934769	1.23324	0.217488	0.970839
ENSMUSG00000110344	Gm45716	10.4734	1.05826	0.858516	1.23266	0.217704	0.970839
ENSMUSG00000078651	Aoc2	3.76488	1.66951	1.35442	1.23264	0.21771	0.970839
ENSMUSG00000030336	Cd27	5.53314	3.20226	2.59855	1.23232	0.217828	0.970839
ENSMUSG00000003778	Brd8	222.56	0.240032	0.194807	1.23216	0.217891	0.970839
ENSMUSG00000105867	Gm42517	12.8849	0.744437	0.604533	1.23142	0.218164	0.970839
ENSMUSG00000097750	Gm4673	11.8513	0.999776	0.812365	1.2307	0.218436	0.970839
ENSMUSG00000048445	Ccdc57	16.5863	0.836314	0.680308	1.22932	0.218953	0.970839
ENSMUSG00000029028	Lrrc47	153.581	0.275185	0.223938	1.22885	0.21913	0.970839
ENSMUSG00000032342	Mto1	52.9466	0.516188	0.420209	1.22841	0.219294	0.970839
ENSMUSG00000020235	Fzr1	82.2679	0.288166	0.234625	1.2282	0.219374	0.970839
ENSMUSG00000035441	Myo1d	772.295	0.285535	0.232662	1.22725	0.219728	0.970839
ENSMUSG00000070883	Ccdc173	19.9254	0.703695	0.573526	1.22696	0.219837	0.970839
ENSMUSG00000021710	Nln	84.5129	0.365812	0.298172	1.22685	0.219881	0.970839
ENSMUSG00000054720	Lrrc8c	213.616	0.317108	0.258591	1.2263	0.220087	0.970839
ENSMUSG00000037214	Thap1	30.868	0.608335	0.496343	1.22563	0.220337	0.970839
ENSMUSG00000035352	Ccl12	3.5436	2.19999	1.79605	1.2249	0.220613	0.970839
ENSMUSG00000021403	Serpinb9b	2.85864	2.27354	1.85622	1.22482	0.220643	0.970839
ENSMUSG00000116673	A630089N07Rik	12.2336	0.78954	0.644713	1.22464	0.220712	0.970839
ENSMUSG00000045538	Ddx28	30.7343	0.526091	0.42969	1.22435	0.22082	0.970839
ENSMUSG00000024301	Kifc5b	1.65008	2.48997	2.03396	1.22419	0.220879	0.970839
ENSMUSG00000042272	Sestd1	190.556	0.25797	0.210748	1.22407	0.220926	0.970839
ENSMUSG00000036764	Dnajc12	8.82323	0.823239	0.672718	1.22375	0.221046	0.970839
ENSMUSG00000033825	Tpsb2	11.9756	1.12264	0.917444	1.22366	0.221082	0.970839
ENSMUSG00000096010	Hist4h4	43.095	0.638911	0.522699	1.22233	0.221583	0.970839
ENSMUSG00000079620	Muc4	4.0446	1.95253	1.59794	1.22191	0.221743	0.970839
ENSMUSG00000027715	Ccna2	12.3358	1.35351	1.10801	1.22157	0.22187	0.970839
ENSMUSG00000001444	Tbx21	1.13696	3.00302	2.45915	1.22116	0.222025	0.970839
ENSMUSG00000091831	Gm4707	2.86869	2.01573	1.65146	1.22057	0.222249	0.970839
ENSMUSG00000046934	Csl	2.06433	1.9821	1.62391	1.22057	0.22225	0.970839
ENSMUSG00000072772	Grcc10	5.28125	1.21399	0.995008	1.22008	0.222435	0.970839
ENSMUSG00000027010	Slc25a12	113.601	0.283738	0.232754	1.21905	0.222826	0.970839
ENSMUSG00000090137	Uba52	2.69574	2.14705	1.76128	1.21903	0.222833	0.970839
ENSMUSG00000051185	Fam174a	112.931	0.320175	0.262787	1.21838	0.223079	0.970839
ENSMUSG00000024073	Birc6	1063.73	0.150218	0.12335	1.21782	0.223293	0.970839
ENSMUSG00000045438	Cox19	43.402	0.477527	0.392221	1.2175	0.223416	0.970839
ENSMUSG00000048478	Spata33	8.63927	1.06888	0.878044	1.21734	0.223475	0.970839
ENSMUSG00000001053	N4bp3	20.0004	0.799791	0.657061	1.21722	0.223519	0.970839
ENSMUSG00000035199	Arl6ip5	407.74	0.206253	0.16946	1.21712	0.22356	0.970839
ENSMUSG00000027204	Fbn1	3357.67	0.236494	0.194321	1.21703	0.223594	0.970839
ENSMUSG00000087075	Lbhd2	2.07957	2.40657	1.97933	1.21585	0.224043	0.970839
ENSMUSG00000038520	Tbc1d17	101.716	0.307144	0.252645	1.21571	0.224094	0.970839
ENSMUSG00000079414	Gm11110	1.48685	2.68674	2.21009	1.21567	0.22411	0.970839
ENSMUSG00000071054	Safb	382.731	0.26615	0.219052	1.21501	0.224363	0.970839
ENSMUSG00000085645	Hoxb5os	2.10926	2.05773	1.6938	1.21486	0.224418	0.970839
ENSMUSG00000031154	Otud5	168.576	0.281956	0.232117	1.21472	0.224475	0.970839
ENSMUSG00000102748	Pcdhgb2	38.7031	0.573085	0.471818	1.21463	0.224507	0.970839
ENSMUSG00000028932	Psmc2	227.952	0.222519	0.183265	1.21419	0.224676	0.970839
ENSMUSG00000023999	Kif6	3.81994	2.09133	1.72249	1.21413	0.224697	0.970839
ENSMUSG00000029048	Rer1	217.379	0.209584	0.172635	1.21403	0.224736	0.970839
ENSMUSG00000025785	Exosc7	30.9476	0.454182	0.374177	1.21382	0.224818	0.970839
ENSMUSG00000036835	Psenen	13.6343	0.729043	0.600792	1.21347	0.22495	0.970839
ENSMUSG00000019478	Rab4a	40.6168	0.392996	0.323887	1.21337	0.224987	0.970839
ENSMUSG00000035245	Eogt	88.552	0.294933	0.243193	1.21275	0.225224	0.970839
ENSMUSG00000026083	Eif5b	934.082	0.175204	0.144521	1.21231	0.225395	0.970839
ENSMUSG00000018672	Copz2	241.259	0.236946	0.195486	1.21209	0.225478	0.970839
ENSMUSG00000050549	Fam241a	25.6699	0.716531	0.591355	1.21168	0.225636	0.970839
ENSMUSG00000047804	Akap10	127.704	0.27257	0.224963	1.21162	0.225659	0.970839
ENSMUSG00000036362	P2ry13	3.20831	2.38621	1.97014	1.21119	0.225823	0.970839
ENSMUSG00000026353	Ubxn4	504.923	0.165938	0.137037	1.2109	0.225934	0.970839
ENSMUSG00000045996	Polr2k	14.4646	0.759409	0.627264	1.21067	0.226023	0.970839
ENSMUSG00000020709	Adap2	33.1237	0.872793	0.72114	1.2103	0.226165	0.970839
ENSMUSG00000025907	Rb1cc1	356.634	0.19811	0.163704	1.21017	0.226215	0.970839
ENSMUSG00000036905	C1qb	200.755	0.609951	0.504326	1.20944	0.226495	0.970839
ENSMUSG00000002455	Prpf6	303.62	0.160256	0.132518	1.20931	0.226544	0.970839
ENSMUSG00000024981	Acsl5	603.358	0.616255	0.509655	1.20916	0.226601	0.970839
ENSMUSG00000052776	Oas1a	4.90375	1.67353	1.38407	1.20914	0.22661	0.970839
ENSMUSG00000056962	Jmjd6	69.3388	0.337734	0.279356	1.20897	0.226674	0.970839
ENSMUSG00000031478	Nek3	7.85261	0.918936	0.760493	1.20834	0.226916	0.970839
ENSMUSG00000025184	R3hcc1l	104.486	0.359187	0.297303	1.20815	0.226989	0.970839
ENSMUSG00000004187	Kifc2	1900-01-13 21:43:31	0.885428	0.732986	1.20797	0.227058	0.970839
ENSMUSG00000044533	Rps2	410.065	0.216722	0.1795	1.20737	0.227291	0.970839
ENSMUSG00000069117	Gm10260	1.80058	2.56757	2.1269	1.20719	0.227361	0.970839
ENSMUSG00000025069	Gsto2	3.77647	1.82995	1.51596	1.20712	0.227386	0.970839
ENSMUSG00000024118	Tedc2	18.9972	0.813629	0.674028	1.20712	0.227388	0.970839
ENSMUSG00000047879	Usp14	137.391	0.276307	0.228935	1.20692	0.227462	0.970839
ENSMUSG00000021242	Npc2	340.816	0.331913	0.275055	1.20672	0.227541	0.970839
ENSMUSG00000055850	Rnf181	120.832	0.295872	0.245281	1.20626	0.227718	0.970839
ENSMUSG00000027194	Ttc17	171.851	0.274401	0.227618	1.20553	0.227999	0.970839
ENSMUSG00000029772	Ahcyl2	214.831	0.255714	0.212118	1.20553	0.227999	0.970839
ENSMUSG00000049539	Hist1h1a	28.9856	1.38873	1.15208	1.20541	0.228046	0.970839
ENSMUSG00000024067	Dpy30	87.0539	0.288569	0.239413	1.20532	0.228081	0.970839
ENSMUSG00000045968	Teddm2	11.4629	0.888251	0.737457	1.20448	0.228405	0.970839
ENSMUSG00000031358	Msl3	114.106	0.289622	0.240546	1.20402	0.228582	0.970839
ENSMUSG00000000631	Myo18a	616.19	0.232417	0.193045	1.20395	0.228607	0.970839
ENSMUSG00000034818	Celf5	2.9905	1.64032	1.36264	1.20378	0.228674	0.970839
ENSMUSG00000029321	Slc10a6	4.94224	1.53021	1.2716	1.20337	0.228833	0.970839
ENSMUSG00000028760	Eif4g3	628.34	0.174055	0.144685	1.20299	0.228979	0.970839
ENSMUSG00000079017	Ifi27l2a	148.456	0.652988	0.54299	1.20258	0.22914	0.970839
ENSMUSG00000111905	Gm48045	1.14681	2.80173	2.33053	1.20218	0.229292	0.970839
ENSMUSG00000044550	Tceal3	72.082	0.358187	0.298143	1.20139	0.229599	0.970839
ENSMUSG00000087500	Gm12426	3.00097	1.58708	1.32129	1.20115	0.229692	0.970839
ENSMUSG00000026478	Lamc1	2314.5	0.208756	0.173828	1.20093	0.229778	0.970839
ENSMUSG00000035958	Tdp2	33.0881	0.530514	0.44213	1.19991	0.230176	0.970839
ENSMUSG00000028088	Fmo5	99.1444	0.316119	0.263594	1.19926	0.230425	0.970839
ENSMUSG00000039531	Zufsp	51.9367	0.475077	0.396291	1.19881	0.230603	0.970839
ENSMUSG00000062906	Hdac10	22.2564	0.601962	0.50216	1.19875	0.230627	0.970839
ENSMUSG00000031667	Aktip	198.558	0.228625	0.190728	1.19869	0.230647	0.970839
ENSMUSG00000022335	Zfat	25.787	0.599881	0.50065	1.1982	0.230837	0.970839
ENSMUSG00000020375	Rufy1	264.379	0.285312	0.238147	1.19805	0.230898	0.970839
ENSMUSG00000087443	Ppp1r18os	3.27821	1.96298	1.63869	1.19789	0.230959	0.970839
ENSMUSG00000030839	Sergef	23.9359	0.51114	0.426833	1.19752	0.231104	0.970839
ENSMUSG00000029516	Cit	9.01671	1.73131	1.44575	1.19751	0.231107	0.970839
ENSMUSG00000036208	Nepro	37.231	0.444013	0.3708	1.19745	0.231132	0.970839
ENSMUSG00000024177	Nme4	4.78366	1.65335	1.38154	1.19674	0.231408	0.970839
ENSMUSG00000028344	Invs	84.7221	0.352519	0.294638	1.19645	0.231522	0.970839
ENSMUSG00000076432	Ywhaq	153.031	0.28404	0.23744	1.19626	0.231594	0.970839
ENSMUSG00000039953	Clstn1	2022.27	0.203441	0.170069	1.19623	0.231606	0.970839
ENSMUSG00000028906	Epb41	355.65	0.256324	0.21433	1.19593	0.231723	0.970839
ENSMUSG00000032374	Plod2	373.317	0.198853	0.166284	1.19587	0.231749	0.970839
ENSMUSG00000044134	Fam109a	21.9792	0.593349	0.496182	1.19583	0.231762	0.970839
ENSMUSG00000026707	Nsun6	17.2263	0.752824	0.629559	1.1958	0.231776	0.970839
ENSMUSG00000021243	Fcf1	51.8784	0.474261	0.396792	1.19524	0.231994	0.970839
ENSMUSG00000021460	Auh	184.268	0.331396	0.277313	1.19503	0.232077	0.970839
ENSMUSG00000028064	Sema4a	32.8722	0.7653	0.640481	1.19488	0.232133	0.970839
ENSMUSG00000079450	Cldn34c1	2.76516	1.54611	1.29436	1.19449	0.232285	0.970839
ENSMUSG00000046532	Ar	377.444	0.283653	0.237524	1.19421	0.232397	0.970839
ENSMUSG00000020492	Ska2	32.9836	0.51874	0.434501	1.19388	0.232526	0.970839
ENSMUSG00000031007	Atp6ap2	139.937	0.245276	0.20551	1.1935	0.232674	0.970839
ENSMUSG00000086533	Mypopos	2.67361	2.13024	1.78493	1.19346	0.23269	0.970839
ENSMUSG00000078201	Tmem203	18.5349	0.643895	0.539585	1.19331	0.232746	0.970839
ENSMUSG00000039963	Ccdc40	2.13512	2.33017	1.95287	1.19321	0.232788	0.970839
ENSMUSG00000115222	AC174678.1	8.35972	1.46596	1.22863	1.19316	0.232805	0.970839
ENSMUSG00000102840	Gm38037	1.13842	2.47824	2.07859	1.19227	0.233156	0.970839
ENSMUSG00000022360	Atad2	83.2515	0.433967	0.364039	1.19209	0.233226	0.970839
ENSMUSG00000039231	Suv39h1	21.4832	0.618755	0.519207	1.19173	0.233367	0.970839
ENSMUSG00000019820	Utrn	3986.71	0.261671	0.219674	1.19118	0.233583	0.970839
ENSMUSG00000030787	Lyve1	58.0571	0.540151	0.45352	1.19102	0.233646	0.970839
ENSMUSG00000001942	Siae	67.2349	0.308999	0.259582	1.19037	0.2339	0.970839
ENSMUSG00000011114	Tbrg1	227.236	0.253154	0.212704	1.19017	0.233978	0.970839
ENSMUSG00000024330	Col11a2	108.646	1.44163	1.21128	1.19017	0.23398	0.970839
ENSMUSG00000004296	Il12b	1.25773	3.83251	3.22071	1.18996	0.234063	0.970839
ENSMUSG00000037475	Thoc2	377.481	0.16654	0.13997	1.18983	0.234113	0.970839
ENSMUSG00000000305	Cdh4	17.2795	0.848996	0.713717	1.18954	0.234227	0.970839
ENSMUSG00000032301	Psma4	369.882	0.272672	0.229267	1.18932	0.234313	0.970839
ENSMUSG00000028639	Ybx1	2101.26	0.177282	0.149191	1.18829	0.234718	0.970839
ENSMUSG00000042660	Wdr55	28.7988	0.517662	0.435655	1.18824	0.234739	0.970839
ENSMUSG00000029141	Slc4a1ap	137.788	0.235979	0.198661	1.18785	0.234892	0.970839
ENSMUSG00000029925	Tbxas1	21.0599	1.3283	1.1188	1.18726	0.235126	0.970839
ENSMUSG00000020390	Ube2b	293.962	0.267549	0.225353	1.18724	0.235131	0.970839
ENSMUSG00000031004	Mki67	131.864	0.873025	0.735651	1.18674	0.235331	0.970839
ENSMUSG00000031112	Stk26	47.133	0.509589	0.429424	1.18668	0.235354	0.970839
[truncated: 13,392 more rows]

## Sheet: ST6
Supplementary Table 6. Differential expression analysis for male (n=3) versus female (n=6) samples in individual RNA fraction SMCTRAP-AS Input using DESeq2.
[truncated: 15,248 more rows]

[truncated: 24 more sheets: ST7, ST8, ST9, ST10, ST11, ST12, ST13, ST14, ST15, ST16, ST17, ST18, ST19, ST20, ST21, ST22, ST23, ST24, ST25, ST26 …]
